# Supplementary material for: Highly perturbed genes and hub genes associated with type 2 diabetes in different tissues of adult humans: a bioinformatics analytic workflow
Source: Funct Integr Genomics. 2022 Jul 5;22(5):1003–29. doi: 10.1007/s10142-022-00881-5 (PMC9255467; doi:10.1007/s10142-022-00881-5)
Supplement: Supplementary file 2 — Supplementary file2 (XLSX 19 KB) [file 10142_2022_881_MOESM2_ESM.xlsx]

## Sheet: Sheet1
GEO datasets: The 27 microarray datasets included in differential gene expression analysis
Sr. No.	GSE ID	Organism	Cell / tissue type	Total sample size	Included sample size	Place where study was conducted	Ancestry	BMI	Gender	Age (Years)	Platform ID s	Platforms	GSE study	Reference	No. of Probes/genes
TISSUES OF THE CIRCULATORY SYSTEM
1	GSE156993	Homo sapiens	Peripheral blood mononuclear cells (PBMC)	30 in total (12 with T2DM, 18 without T2DM)	Included 18 samples (Only poorly controlled (n =5) or well-controlled (n = 7) T2DM and healthy controls (n =6) were included. Dyslipidemic and periodontitis samples were excluded)	South America (Brazil)	Hispanic	Not available for the measured sub-sample (n = 30). Available for the larger sample (n = 150) as follows: systemically healthy individuals without periodontitis (n = 30) = 24.5 ± 3.5; systemically healthy individuals with periodontitis (n = 30) = 23.7 ± 6.4; normoglycemic individuals with dyslipidemia and periodontitis (n = 30) = 28.4 ±3.8; poorly controlled T2DM with dyslipidemia and periodontit…	Male = 13, Female = 17	47.3±7.6	GPL570	[HG-U133_Plus_2] Affymetrix Human Genome U133 Plus 2.0 Array	Analysis of DGE in regard to combinations of pathologies encompassing T2DM, dyslipidemia, and periodontitis compared to systemically healthy participants	Corbi et al., 2020	54675
2	GSE15932	Homo sapiens	Peripheral blood	32 samples (8 = pancreatic cancer + T2DM; 8 = pancreatic cancer without T2DM; 8 =T2DM > 5 years; 8 = healthy controls	Included 16 samples (Only T2DM > 5 years and healthy controls)	Asia(China)	Asian	Not available	Male = 18, Female = 14	Mean age = 64.6	GPL570	[HG-U133_Plus_2] Affymetrix Human Genome U133 Plus 2.0 Array	Analysis of blood biomarkers of pancreatic cancer associated diabetes identified by peripheral blood-based gene expression profiles	Huang et al., 2010	54675
3	GSE21321	Homo sapiens	Peripheral blood	50 samples(8 control; 7 IFG; 9 T2DM; 10 control miRNA; 7 IFG miRNA; 9 T2DM miRNA)	Included 17 samples (Non-coding RNA/miRNA samples removed)	Asia (Singapore)	Asian	(1) Controls: 23.5 (2) IFG: 27.5 (3) T2DM: 26.7	All are males.	(1) controls: 44.7 (2) IFG: 48.4 (3) T2DM: 43.2	(1) GPL 6883 (2) GPL10322	(1) Illumina HumanRef-8 v3.0 expression beadchip (2) miRCURY LNA microRNA Array, v.11.0 - hsa, mmu & rno [probe-level]	Comparison of transcriptomic expression profiles in blood samples from Impaired Fasting Glucose (IFG) and T2D male patients with controls.	Karolina et al., 2011	24526
4	GSE13015	Homo sapiens	Whole blood	106 samples (List 1 has 7 T2DM samples and 3 healthy controls. List 2 has 5 T2DM samples and 5 healthy controls.]	Included 10 samples (Only healthy controls and T2DM samples from List 2)	North America (USA)	Asian	Not clear.	(1) List 1: Male 35 & Female 32 (2) List 2: Male 14 & Female 25	(1) List 1: 51.8±11.4 (2) List 2: 54.4±11.8	(1)GPL6106 (2)GPL6947	(1)Sentrix Human-6 v2 Expression BeadChip (2)Illumina HumanHT-12 V3.0 expression beadchip	Genomic Transcriptional Profiling of NGT controls, T2DM, septicemic melioidosis, and patients with sepsis caused by other pathogens	Pankla et al., 2009	(1) Set 1: 48687 (2) Set 2: 48803
5	GSE13760	Homo sapiens	Arterial tissue	21 patients (10 T2DM, 11 controls)	Included all 21 samples	Europe (Denmark)	European	Not clear	Male = 21, Female = 0	controls = 65.2 (8.5) T2DM = 65.6 (11.9)	GPL571	[HG-U133A_2] Affymetrix Human Genome U133A 2.0 Array	Gene expression profiling in arterial tissue from type 2 diabetic patients and controls	(1) Cangemi et al., 2011 (2) Skov et al., 2012	22277
ADIPOSE TISSUE
1	GSE78721	Homo sapiens	Adipocytes and infiltration macrophages obtained from abdominal (visceral and subcutaneous) and peripheral (thigh) adipose depots	(i) 30 controls & 30 diabetic subjects undergoing femur bone surgery and (ii) 16 controls & 19 diabetic subjects undergoing abdominal surgery (2 samples from each subject, one subcutaneous and one visceral fat biopsy) resulting in 130 samples in total.	Included all 130 samples	South Asia (India)	South Asian	(i) Subjects undergoing femur bone surgery: Mean BMI for both groups < 27.5 (ii) Subjects undergoing abdominal surgery: Cases = 24.45 ± 4.97 & controls = 24.66 ± 7.00	(i) Subjects undergoing femur bone surgery: Male = 30, Female = 30 (ii) Subjects undergoing abdominal surgery: Not available.	(i) Subjects undergoing femur bone surgery: Mean age for the entire sample =62.68 (ii) Subjects undergoing abdominal surgery: Cases = 51.96 ± 11.93, controls = 54.09 ± 9.21	GPL15207	[PrimeView] Affymetrix Human Gene Expression Array	A functional analysis of differentially expressed genes, and correlation of gene expression estimates with measured intermediate traits associated with T2DM and its related co-morbidities	(1) Tiwari et al., 2018 (2) Saxena et al., 2019 (3) Kumar et al., 2020	49395
2	GSE71416	Homo sapiens	Omental adipose tissue	20 (T2DM = 14, controls = 6)	Included all 20 samples	North America (USA)	African American	Controls: 53.9±7.1 (45.6–65) Cases: 54.9±7.8 (44.1–73.5)	Male = 5, Female = 15	Controls: 41.0±4.6 (36–47) Cases: 41.5±9.1 (27–61)	GPL570	[HG-U133_Plus_2] Affymetrix Human Genome U133 Plus 2.0 Array	Global transcript profiling of omental adipose tissue in morbidly obese individuals with or without diabetes.	Doumatey et al., 2015	54675
3	GSE54350	Homo sapiens	Visceral adipose tissue CD14+ cells (adipose tissue macrophages)	12 samples (6 T2DM, 6 non-diabetic)	Included all 12 samples	Europe (France)	European	All are obese. Specific values not clear.	Not available.	Group 1: OB = 41.6±1.9 & OB/D = 47.5±1.9 Group 2: OB-MO = 41.9±2.9 Group 3: 60.1±4.6	GPL10558	Illumina HumanHT-12 V4.0 expression beadchip	Genome wide analysis of Visceral adipose tissue CD14+ cells from obese and obese diabetic subjects	Dalmas et al., 2014	47231
4	GSE29231	Homo sapiens	Visceral adipose tissue	24 samples (12 T2DM, 12 non-diabetic)	Included all 24 samples	South Asia (India)	South Asian	Not available	All 24 samples are from female participants	57.2±15.9	GPL6947	Illumina HumanHT-12 V3.0 expression beadchip	Global gene expression profiles of visceral adipose in females with and without type 2 diabetes.	Jain et al., 2013	48803
5	GSE16415	Homo sapiens	Visceral adipose tissue	10 samples(5 T2DM and 5 controls)	Included all 10 samples	Asia (India)	South Asian	BMI > 30	All are females.	Age > 55 years	GPL2986	ABI Human Genome Survey Microarray Version 2	Genome wide gene expression profiling of visceral adipose tissue among Asian Indian diabetics and controls.	Unpublished	32878 probes for 29098 genes
6	GSE29226	Homo sapiens	Subcutaneous adipose tissue	24 samples (12 T2DM, 12 non-diabetic)	Included all 24 samples	South Asia (India)	South Asian	Not available	All 24 samples are from female participants	56.8±6.5	GPL6947	Illumina HumanHT-12 V3.0 expression beadchip	Gene expression profiles of subcutaneous adipose tissue in female participants with and without type 2 diabetes	Jain et al., 2013	48803
7	GSE27949	Homo sapiens	Subcutaneous adipose tissue	33 samples (T2DM = 12, IGT = 10, NGT = 11)	Included 23 samples (Only T2DM = 12 and non-diabetic/NGT = 11)	Europe (UK)	European	31.4±7.3	Not available.	52.5±11.7	GPL570	[HG-U133_Plus_2] Affymetrix Human Genome U133 Plus 2.0 Array	A global transcriptomic survey of subcutaneous adipose tissue from human subjects characterised as having normal glucose tolerance, glucose intolerance or frank type 2 diabetes.	Keller et al., 2011	54675
TISSUES OF THE DIGESTIVE SYSTEM
1	GSE76895	Homo sapiens	Pancreatic islets	103 islet samples from partially pancreatectomized patients (T2DM = 36, non-diabetic = 32, impaired glucose tolerance (IGT) = 15, type 3 diabetic = 20)	Included 68 samples (Only T2DM = 36 and non-diabetic = 32)	Europe (Multi-center)	European	Mean BMI of the whole sample = 25.54	Male = 62; Female = 41	Mean age for the entire cohort = 63.70	GPL570	[HG-U133_Plus_2] Affymetrix Human Genome U133 Plus 2.0 Array	Analysis of a multicentre biobank of human islets and pancreas tissues from organ donors and metabolically phenotyped pancreatectomised patients to identify transcriptomic changes in type 2 diabetic islets	Solimena et al., 2018; Khamis et al., 2019	29612
2	GSE76894	Homo sapiens	Pancreatic islets	103 islet samples from organ donors (T2DM = 19, non-diabetic = 84)	Included all 103 samples	Europe (Multi-center)	European	Mean BMI of the whole sample = 25.93	Male =51, Female = 52	Mean age for the entire cohort = 62.21	GPL570	[HG-U133_Plus_2] Affymetrix Human Genome U133 Plus 2.0 Array	Analysis of a multicentre biobank of human islets and pancreas tissues from organ donors and metabolically phenotyped pancreatectomised patients to identify transcriptomic changes in type 2 diabetic islets	Solimena et al., 2018; Khamis et al., 2019	29530
3	GSE38642	Homo sapiens	Pancreatic islets	63 (54 non-diabetic and 9 T2DM)	Included all 63 samples	Europe (Sweden)	European	26.3±3.8	Male = 36, Female = 27	56.7±10.2	GPL6244	[HuGene-1_0-st] Affymetrix Human Gene 1.0 ST Array [transcript (gene) version]	Expression data from human pancreatic islets	(1) Taneera et al., 2012 (2) Taneera et al., 2013 (3) Kanatsuna et al., 2013 (4) Hänzelmann et al., 2015	18808
4	GSE25724	Homo sapiens	Pancreatic islets	13 samples (T2DM = 6, non-T2DM = 7)	Included all 13 samples	Europe (Italy)	European	Mean BMI = 25.4	Male = 7, Female = 6	Mean age = 63.8	GPL96	[HG-U133A] Affymetrix Human Genome U133A Array	Microarray analysis to evaluate differences in the transcriptome of type 2 diabetic human islets compared to non-diabetic islet samples.	Dominguez et al., 2011	22283
5	GSE20966	Homo sapiens	Beta-cells from pancreatic tissue	20 samples(10 non-diabetic, 10 T2DM)	Included all 20 samples	North America (USA)	American	30.7±5.5	Male = 13, Female = 7	63.8±6.8	GPL1352	[U133_X3P] Affymetrix Human X3P Array	The gene expression profile of beta-cells obtained from cadaver pancreases of 10 control and 10 type 2 diabetic subjects was evaluated.	Marselli et al., 2010	61295
6	GSE64998	Homo sapiens	Liver	21 samples (T2DM = 7, non-diabetic = 14)	Included all 21 samples	Europe (Sweden)	European	Mean BMI of the entire cohort = 36.35	Male = 34 in the enitre cohort, Female = 0	Mean age for the entire cohort = 42.74	GPL11532	[HuGene-1_1-st] Affymetrix Human Gene 1.1 ST Array [transcript (gene) version]	A genome-wide transcriptome analysis of liver from non-obese metabolically healthy, obese non-diabetic and obese type 2 diabetic patients	Kirchner et al., 2016
7	GSE23343	Homo sapiens	Liver	17 samples (T2DM = 10, NGT = 7)	Included all 17 samples	Asia (Japan)	Asian	NGT = 25.9±5.1; T2DM = 30.0±5.1	Male = 10, Female = 7	NGT = 45.0±14.8; T2DM = 50.6±12.0	GPL570	[HG-U133_Plus_2] Affymetrix Human Genome U133 Plus 2.0 Array	Expression data from human liver with or without type 2 diabetes	Misu et al., 2010	54613
8	GSE15653	Homo sapiens	Liver	18 samples (9 non-diabetic, 9 T2DM)	Included all 18 samples (Analysis is lean/obese controls vs obese T2DM)	North America (USA)	American	Lean controls = 26.7 ± 7.5, Obese controls = 51.5 ± 4.4, Obese T2DM = 52.4 ± 6.7	Male = 4, Female = 14	Lean controls = 36.2 ± 11.5, Obese controls = 39.0 ± 10.9, Obese T2DM =46.1 ± 12.4	GPL96	[HG-U133A] Affymetrix Human Genome U133A Array	Expression data from liver of obese (with or without type 2 diabetes) and lean human subjects.	Pihlajamäki et al., 2009	22283
SKELETAL MUSCLE
1	GSE73034	Homo sapiens	Skeletal muscle	28 (Lean = 7, Obese insulin-sensitive = 7, Obese insulin-resistant = 7, Obese T2DM = 7)	Included 21 samples (The 7 obese, insulin-resistant samples omitted)	Australia	Australian/Mixed	Mean BMI of the entire cohort = 28.62	Male = 36, Female = 44 (Larger cohort)	Mean age for the entire cohort = 57.37	GPL6480	Agilent-014850 Whole Human Genome Microarray 4x44K G4112F (Probe Name version)	Analysis of human skeletal muscle gene expression analysis on lean, obese insulin sensitive, obese insulin resistant and obese type 2 diabetic subjects	Chaudhuri et al., 2015	36276
2	GSE55650	Homo sapiens	Skeletal muscle	23 (T2DM = 12, controls = 11) samples from 6 T2DM and 6 controls	Included all 23 samples	Europe (UK)	European	Cases = 30 ± 0.7, Controls = 28.5 ± 1.0	Male = 8, Female = 4	Cases = 59 ± 7, Controls = 59 ± 11	GPL570	[HG-U133_Plus_2] Affymetrix Human Genome U133 Plus 2.0 Array	Microarray gene expression analysis in human skeletal muscle to assess differences among T2DM and non-diabetic individuals	Brown et al., 2015	54613
3	GSE29221	Homo sapiens	Skeletal muscle	24 samples (12 T2DM, 12 non-diabetic)	Included all 24 samples	South Asia (India)	South Asian	Not clear	All 24 samples are from male participants	54.2±4.3	GPL6947	Illumina HumanHT-12 V3.0 expression beadchip	Gene expression profiles of skeletal muscle of male individuals with and without type 2 diabetes	Jain et al., 2013	48803
4	GSE25462	Homo sapiens	Skeletal muscle	50 samples (T2DM = 10, family history of T2DM (one or both parents) = 25, no family history of type 2 diabetes = 15	Included all 50 samples	North America (USA)	American	28.1±6.3	Male = 22, Female = 28	40.2±12.5	GPL570	[HG-U133_Plus_2] Affymetrix Human Genome U133 Plus 2.0 Array	Human skeletal muscle gene expression microarray from 10 subjects with type 2 diabetes, 25 subjects with a family history of type 2 diabetes (one or both parents), and 15 subjects with no family history of type 2 diabetes.	(1) Jin et al., 2011 (2) Lerin et al., 2016	54675
5	GSE19420	Homo sapiens	Skeletal muscle	42 samples (IGT = 12, NGT = 12, T2DM (Baseline) = 10, T2DM (After 52 weeks) = 8	Included 22 samples (Only NGT= 12 and T2DM(Baseline) = 10 samples)	Europe (Netherlands)	European	32.6±3.9	Male = 42, Female = 0	58.2±6.2	GPL570	[HG-U133_Plus_2] Affymetrix Human Genome U133 Plus 2.0 Array	Microarray gene expression analysis of human skeletal muscle before and after a 52-week long exercise intervention from NGT, IGT, and T2DM samples. Only NGT at baseline and T2DM at baseline (week 0) were included in our analysis.	van Tienen et al., 2012	54675
6	GSE22309	Homo sapiens	Skeletal muscle	110 samples (20 insulin sensitive, 20 insulin resistant and 15 T2DM; gene expression measured before and after insulin therapy resulting in 110 samples)	Included 35 samples [Only NGT/IS (Baseline) = 20 and T2DM(Baseline) = 15 samples)]	North America (USA)	American	27.0 ± 4.1	N/A	37.2 ± 9.1	GPL91	[HG_U95A] Affymetrix Human Genome U95A Array	Human skeletal muscle samples were biopsied from different individuals before and after insulin treatment for RNA extraction and hybridization on Affymetrix microarrays.	(1) Wu et al., 2007 (2) Wu et al., 2011	12626
7	GSE21340	Homo sapiens	Skeletal muscle	20 samples (5 T2DM, 15 non-T2DM)	Included all 20 samples	North America (USA)	Mexican-American	39.3±13.7	Male = 9, Female = 11	37.2± 8.9	GPL80	[Hu6800] Affymetrix Human Full Length HuGeneFL Array	Analysis of gene expression in skeletal muscle from healthy metabolically characterized nondiabetic (family history negative and positive for T2DM) and diabetic Mexican-American subjects.	Patti et al., 2003	7129
