# Supplementary material for: Highly perturbed genes and hub genes associated with type 2 diabetes in different tissues of adult humans: a bioinformatics analytic workflow
Source: Funct Integr Genomics. 2022 Jul 5;22(5):1003–29. doi: 10.1007/s10142-022-00881-5 (PMC9255467; doi:10.1007/s10142-022-00881-5)
Supplement: Supplementary file 6 — Supplementary file6 (XLSX 962 KB) [file 10142_2022_881_MOESM6_ESM.xlsx]

## Sheet: Sheet1
META-ANALYSIS: RANDOM EFFECTS MODEL
Symbol	signcon	randomSummary	randomCi.lb	randomCi.ub	randomP	het_QE	het_QEp	het_QM	het_QMp	error	rank
XYLT1	1	4.63944	3.90282	5.37605	5.21637e-35	0	1	152.386	5.21637e-35	FALSE	1
LOC650885	-1	-3.29366	-3.85421	-2.73312	1.0903e-30	0	1	132.628	1.0903e-30	FALSE	2
ISLR	1	4.07482	3.11406	5.03557	9.35369e-17	0	1	69.1012	9.35369e-17	FALSE	3
CRTAC1	1	3.70242	2.7892	4.61564	1.92377e-15	0	1	63.1415	1.92377e-15	FALSE	4
ERAP2	2	2.66908	2.22335	3.1148	8.27386e-32	0.0999212	0.751924	137.748	8.27386e-32	FALSE	5
UGT2B7	-1	-3.73111	-4.73514	-2.72707	3.25371e-13	0	1	53.0488	3.25371e-13	FALSE	6
PCOLCE2	2	2.75127	2.20936	3.29319	2.50605e-23	1.1429	0.28504	99.0149	2.50605e-23	FALSE	7
C19orf33	-1	-3.43051	-4.32735	-2.53368	6.52279e-14	0	1	56.207	6.52279e-14	FALSE	8
VNN2	1	4.64555	3.10394	6.18717	3.50058e-09	0	1	34.8834	3.50058e-09	FALSE	9
HLA-DRB4	-1	-5.0033	-6.81332	-3.19328	6.03459e-08	0	1	29.3523	6.03459e-08	FALSE	10
U2AF2	1	3.12355	2.31287	3.93423	4.29377e-14	0	1	57.0293	4.29377e-14	FALSE	11
NPTX2	1	3.47205	2.46749	4.47662	1.25122e-11	0	1	45.8894	1.25122e-11	FALSE	12
MMP9	1	2.58273	2.05778	3.10768	5.26267e-22	0	1	92.9875	5.26267e-22	FALSE	13
LOC100008589	1	2.87758	2.19217	3.56299	1.89509e-16	0	1	67.7089	1.89509e-16	FALSE	14
DYRK3	1	3.75278	2.58167	4.92389	3.37196e-10	0	1	39.4464	3.37196e-10	FALSE	15
LOC649456	1	2.24794	1.89186	2.60403	3.65219e-35	0	1	153.095	3.65219e-35	FALSE	16
BCL3	1	2.39968	1.96014	2.83922	1.01261e-26	0	1	114.5	1.01261e-26	FALSE	17
ZNF423	1	2.34983	1.87899	2.82067	1.35019e-22	0	1	95.6803	1.35019e-22	FALSE	18
SOD3	1	2.8192	2.0767	3.56169	9.93073e-14	0	1	55.3807	9.93073e-14	FALSE	19
CNTFR	1	2.19365	1.76498	2.62231	1.12619e-23	0	1	100.599	1.12619e-23	FALSE	20
ZNF75	1	3.80941	2.46607	5.15275	2.72848e-08	0	1	30.8916	2.72848e-08	FALSE	21
RNF19B	1	2.40101	1.83754	2.96447	6.72743e-17	0	1	69.7513	6.72743e-17	FALSE	22
TNFAIP6	1	2.28203	1.785	2.77906	2.28192e-19	0	1	80.9785	2.28192e-19	FALSE	23
TAPBP	1	3.40736	2.27471	4.54001	3.71982e-09	0	1	34.7651	3.71982e-09	FALSE	24
OR8B12	-1	-3.7643	-5.10366	-2.42495	3.6181e-08	0	1	30.3441	3.6181e-08	FALSE	25
HLA-DRB5	-1	-5.6231	-8.02381	-3.22239	4.4164e-06	0	1	21.0751	4.4164e-06	FALSE	26
IFNA7	-1	-3.69212	-5.00443	-2.3798	3.50282e-08	0	1	30.4069	3.50282e-08	FALSE	27
PHACTR3	2	3.14971	2.1455	4.15393	7.87577e-10	0.0598558	0.806724	37.7907	7.87577e-10	FALSE	28
LOC389286	-1	-2.22161	-2.69672	-1.74651	4.95885e-20	0	1	83.9956	4.95885e-20	FALSE	29
FUT11	-1	-4.46738	-6.24297	-2.69178	8.17094e-07	0	1	24.3171	8.17094e-07	FALSE	30
PHLDA1	1	2.63282	1.91012	3.35552	9.31567e-13	0	1	50.9833	9.31567e-13	FALSE	31
ALDOB	1	2.24566	1.73723	2.75408	4.84892e-18	0	1	74.9414	4.84892e-18	FALSE	32
PRIMA1	1	2.31705	1.75063	2.88347	1.0785e-15	0	1	64.2816	1.0785e-15	FALSE	33
APOL4	-1	-4.37636	-6.14179	-2.61093	1.1822e-06	0	1	23.606	1.1822e-06	FALSE	34
LOC731682	-2	-3.48988	-4.74501	-2.23476	5.0459e-08	0.0818593	0.774793	29.6991	5.0459e-08	FALSE	35
PVRL2	1	2.83315	1.94726	3.71903	3.65317e-10	0	1	39.2899	3.65317e-10	FALSE	36
CNTNAP2	1	3.52389	2.23184	4.81593	9.01414e-08	0	1	28.5749	9.01414e-08	FALSE	37
RASL11B	1	3.62716	2.26885	4.98547	1.66079e-07	0	1	27.3924	1.66079e-07	FALSE	38
POMZP3	1	3.54416	2.23333	4.85498	1.16258e-07	0	1	28.0824	1.16258e-07	FALSE	39
KIAA1984	-1	-2.27967	-2.85434	-1.705	7.54283e-15	0	1	60.4511	7.54283e-15	FALSE	40
POPDC3	-1	-3.70681	-5.12341	-2.29021	2.91859e-07	0	1	26.3028	2.91859e-07	FALSE	41
ELFN1	1	2.12912	1.64178	2.61645	1.10082e-17	0	1	73.3229	1.10082e-17	FALSE	42
ESPNL	1	2.79561	1.91484	3.67637	4.93737e-10	0	1	38.7019	4.93737e-10	FALSE	43
PI3	1	2.78596	1.90552	3.6664	5.57857e-10	0	1	38.4636	5.57857e-10	FALSE	44
SCN1B	1	2.82942	1.91998	3.73886	1.07541e-09	0	1	37.1831	1.07541e-09	FALSE	45
EGR2	2	2.03689	1.59348	2.48031	2.18923e-19	0.574726	0.448387	81.0604	2.18923e-19	FALSE	46
MGRN1	1	1.94597	1.55296	2.33897	2.87762e-22	0	1	94.1823	2.87762e-22	FALSE	47
SLC9A3R2	1	3.50461	2.18065	4.82858	2.12409e-07	0	1	26.9168	2.12409e-07	FALSE	48
TAP2	-1	-2.93598	-3.92136	-1.9506	5.2261e-09	0	1	34.1034	5.2261e-09	FALSE	49
AFARP1	-1	-2.31435	-2.93018	-1.69852	1.7621e-13	0	1	54.2536	1.7621e-13	FALSE	50
SERPINA3	1	3.12414	2.02242	4.22586	2.73111e-08	0	1	30.8897	2.73111e-08	FALSE	51
MAP2K3	1	2.80763	1.88498	3.73028	2.45837e-09	0	1	35.5717	2.45837e-09	FALSE	52
THBS1	-1	-2.61243	-3.41927	-1.80559	2.2084e-10	0	1	40.273	2.2084e-10	FALSE	53
TIPRL	-1	-2.92598	-3.92273	-1.92923	8.74046e-09	0	1	33.103	8.74046e-09	FALSE	54
LOC642340	-1	-2.74064	-3.62717	-1.85412	1.36868e-09	0	1	36.7129	1.36868e-09	FALSE	55
ZKSCAN1	-2	-2.52049	-3.27689	-1.76408	6.53332e-11	0.0267692	0.870036	42.6539	6.53332e-11	FALSE	56
FMOD	-1	-3.09656	-4.2019	-1.99123	4.00189e-08	0	1	30.1485	4.00189e-08	FALSE	57
UBD	-1	-2.78048	-3.69829	-1.86268	2.8905e-09	0	1	35.2563	2.8905e-09	FALSE	58
ATN1	1	2.00203	1.55593	2.44813	1.41831e-18	0	1	77.3689	1.41831e-18	FALSE	59
IL1RN	1	2.03971	1.56999	2.50943	1.72518e-17	0	1	72.4362	1.72518e-17	FALSE	60
TM4SF19	-1	-3.15558	-4.30743	-2.00374	7.89582e-08	0	1	28.8315	7.89582e-08	FALSE	61
GRIN2B	-1	-4.0537	-5.75438	-2.35303	2.9866e-06	0	1	21.8251	2.9866e-06	FALSE	62
HNT	-2	-2.51376	-3.28094	-1.74658	1.34437e-10	0.40131	0.526414	41.2429	1.34437e-10	FALSE	63
NCF1	1	1.86489	1.49089	2.23888	1.46919e-22	0	1	95.5131	1.46919e-22	FALSE	64
C5AR1	1	2.10503	1.58306	2.62701	2.69673e-15	0	1	62.4763	2.69673e-15	FALSE	65
SERPINA1	1	3.17569	1.99489	4.35649	1.35522e-07	0	1	27.7857	1.35522e-07	FALSE	66
ZP3	1	2.49558	1.70854	3.28262	5.14086e-10	0	1	38.623	5.14086e-10	FALSE	67
LOC644043	-1	-2.86734	-3.88255	-1.85213	3.10027e-08	0	1	30.6437	3.10027e-08	FALSE	68
CYR61	1	3.06565	1.92373	4.20756	1.4264e-07	0	1	27.6867	1.4264e-07	FALSE	69
FOSB	2	2.36089	1.6502	3.07158	7.46919e-11	0.343549	0.557788	42.3921	7.46919e-11	FALSE	70
RPS6KA2	1	3.12199	1.93727	4.3067	2.40537e-07	0	1	26.6764	2.40537e-07	FALSE	71
C3orf27	-1	-3.65753	-5.17627	-2.13879	2.35695e-06	0	1	22.2796	2.35695e-06	FALSE	72
HLA-DRB1	-1	-4.15693	-5.985	-2.32887	8.31686e-06	0	1	19.8636	8.31686e-06	FALSE	73
SBNO2	1	2.59346	1.7273	3.45962	4.39699e-09	0	1	34.4395	4.39699e-09	FALSE	74
DGKG	1	2.97011	1.866	4.07422	1.34668e-07	0	1	27.798	1.34668e-07	FALSE	75
CREB5	2	2.52067	1.69378	3.34756	2.30473e-09	0.576631	0.447636	35.6974	2.30473e-09	FALSE	76
AEBP1	-1	-2.23654	-2.88757	-1.58551	1.659e-11	0	1	45.3368	1.659e-11	FALSE	77
MAZ	1	3.06503	1.89862	4.23145	2.60105e-07	0	1	26.5253	2.60105e-07	FALSE	78
UQCRC2	-1	-2.38601	-3.13062	-1.6414	3.37499e-10	0	1	39.4446	3.37499e-10	FALSE	79
ENC1	1	2.07289	1.52262	2.62315	1.54408e-13	0	1	54.5132	1.54408e-13	FALSE	80
GALNTL2	-1	-1.9398	-2.40873	-1.47087	5.16162e-16	0	1	65.7337	5.16162e-16	FALSE	81
HYAL2	-1	-3.15194	-4.37838	-1.92551	4.72608e-07	0	1	25.3725	4.72608e-07	FALSE	82
POLR2J4	2	2.07952	1.52039	2.63866	3.11247e-13	0.019445	0.889098	53.1359	3.11247e-13	FALSE	83
NLF2	2	2.20081	1.55907	2.84255	1.79721e-11	0.40447	0.52479	45.1801	1.79721e-11	FALSE	84
SYBU	-1	-1.89436	-2.34556	-1.44315	1.89089e-16	0	1	67.7132	1.89089e-16	FALSE	85
COMP	-1	-4.31007	-6.28393	-2.33622	1.87109e-05	0	1	18.3162	1.87109e-05	FALSE	86
TPM4	1	1.98037	1.4684	2.49234	3.41887e-14	0	1	57.4774	3.41887e-14	FALSE	87
ANGPTL5	-1	-2.47457	-3.29733	-1.65181	3.74908e-09	0	1	34.7498	3.74908e-09	FALSE	88
FAIM2	1	1.92813	1.44853	2.40773	3.28423e-15	0	1	62.0881	3.28423e-15	FALSE	89
RARA	1	1.81995	1.4064	2.23349	6.38622e-18	0	1	74.3977	6.38622e-18	FALSE	90
WDR45	1	3.27187	1.94256	4.60117	1.40618e-06	0	1	23.2722	1.40618e-06	FALSE	91
RASA4	1	2.8527	1.78428	3.92113	1.66671e-07	0	1	27.3856	1.66671e-07	FALSE	92
CTTN	1	2.65423	1.71004	3.59842	3.5946e-08	0	1	30.3567	3.5946e-08	FALSE	93
FAM100A	1	1.82782	1.40259	2.25306	3.6181e-17	0	1	70.9748	3.6181e-17	FALSE	94
WAS	1	1.83602	1.40383	2.2682	8.33563e-17	0	1	69.3285	8.33563e-17	FALSE	95
KIAA0415	-1	-2.74911	-3.76439	-1.73383	1.114e-07	0	1	28.165	1.114e-07	FALSE	96
GSTM1	1	2.13107	1.50408	2.75806	2.70748e-11	0	1	44.3777	2.70748e-11	FALSE	97
TIFAB	-1	-2.59949	-3.52557	-1.67342	3.76337e-08	0	1	30.2677	3.76337e-08	FALSE	98
CSN1S1	-1	-3.34664	-4.7502	-1.94308	2.96362e-06	0	1	21.84	2.96362e-06	FALSE	99
NR4A3	1	3.82436	2.1157	5.53301	1.15004e-05	0	1	19.2445	1.15004e-05	FALSE	100
LYZ	1	2.67005	1.69428	3.64582	8.1784e-08	0	1	28.7634	8.1784e-08	FALSE	101
THBS2	-1	-2.44165	-3.27418	-1.60913	9.01718e-09	0	1	33.0424	9.01718e-09	FALSE	102
FCGR1A	1	2.69063	1.69656	3.6847	1.12675e-07	0	1	28.143	1.12675e-07	FALSE	103
CA3	-1	-2.60094	-3.53861	-1.66327	5.43028e-08	0	1	29.5568	5.43028e-08	FALSE	104
IL8	2	2.65073	1.68112	3.62035	8.40788e-08	0.40095	0.526599	28.7098	8.40788e-08	FALSE	105
MYC	1	2.11114	1.48372	2.73857	4.25587e-11	0	1	43.4925	4.25587e-11	FALSE	106
C1R	1	2.25095	1.53218	2.96972	8.35781e-10	0	1	37.6748	8.35781e-10	FALSE	107
LOC649143	-1	-2.75129	-3.79331	-1.70927	2.27949e-07	0	1	26.7803	2.27949e-07	FALSE	108
CTNNA1	-1	-1.60249	-1.90765	-1.29733	7.63072e-25	0	1	105.932	7.63072e-25	FALSE	109
MIER2	1	2.24126	1.52578	2.95673	8.27002e-10	0	1	37.6954	8.27002e-10	FALSE	110
TMEM178	-1	-1.68102	-2.04151	-1.32052	6.27525e-20	0	1	83.5301	6.27525e-20	FALSE	111
LGR6	-1	-3.28715	-4.68097	-1.89333	3.79464e-06	0	1	21.3659	3.79464e-06	FALSE	112
GAS2L2	-1	-2.54161	-3.45658	-1.62664	5.1982e-08	0	1	29.6414	5.1982e-08	FALSE	113
MFN1	-1	-1.95065	-2.49295	-1.40835	1.78947e-12	0	1	49.7022	1.78947e-12	FALSE	114
TGFA	2	1.93833	1.40346	2.4732	1.22248e-12	0.721791	0.395557	50.4499	1.22248e-12	FALSE	115
FGR	1	2.06236	1.44711	2.6776	5.03174e-11	0	1	43.1648	5.03174e-11	FALSE	116
FRMPD1	1	2.38723	1.56092	3.21354	1.49285e-08	0	1	32.0626	1.49285e-08	FALSE	117
ANKRD30A	-1	-3.59543	-5.2034	-1.98745	1.17338e-05	0	1	19.2061	1.17338e-05	FALSE	118
CES4	1	2.98412	1.76957	4.19867	1.46777e-06	0	1	23.1898	1.46777e-06	FALSE	119
AKT3	-1	-3.05837	-4.32206	-1.79467	2.10092e-06	0	1	22.5005	2.10092e-06	FALSE	120
ZNF452	-1	-2.43236	-3.29095	-1.57378	2.81533e-08	0	1	30.8308	2.81533e-08	FALSE	121
SLC2A2	-3	-1.7034	-2.09037	-1.31644	6.26127e-18	3.26613	0.19533	74.4367	6.26127e-18	FALSE	122
GBP6	-1	-3.09419	-4.38805	-1.80032	2.77078e-06	0	1	21.9691	2.77078e-06	FALSE	123
CNPY3	1	1.55899	1.26096	1.85701	1.15099e-24	0	1	105.118	1.15099e-24	FALSE	124
PKP1	-1	-4.13338	-6.10539	-2.16138	3.98845e-05	0	1	16.8769	3.98845e-05	FALSE	125
SC4MOL	1	3.19233	1.83014	4.55451	4.36401e-06	0	1	21.0979	4.36401e-06	FALSE	126
NOLA1	1	2.89133	1.72467	4.05799	1.1895e-06	0	1	23.5941	1.1895e-06	FALSE	127
MAPK8IP3	2	1.51221	1.24297	1.78145	3.48461e-28	0.889978	0.345483	121.183	3.48461e-28	FALSE	128
BCL9L	1	1.76618	1.33038	2.20199	1.97102e-15	0	1	63.0937	1.97102e-15	FALSE	129
LOC644366	-1	-2.74646	-3.82366	-1.66927	5.81652e-07	0	1	24.9721	5.81652e-07	FALSE	130
FCGR1B	1	2.35293	1.53204	3.17382	1.93354e-08	0	1	31.5602	1.93354e-08	FALSE	131
PDIA6	-1	-2.16089	-2.85691	-1.46487	1.16529e-09	0	1	37.0266	1.16529e-09	FALSE	132
BHMT2	-1	-2.09112	-2.74398	-1.43825	3.43576e-10	0	1	39.4098	3.43576e-10	FALSE	133
KRTAP5-2	1	2.63909	1.62534	3.65285	3.35454e-07	0	1	26.034	3.35454e-07	FALSE	134
SCAF1	1	2.46172	1.56259	3.36086	8.04378e-08	0	1	28.7955	8.04378e-08	FALSE	135
ROR2	-1	-2.11773	-2.79204	-1.44342	7.4861e-10	0	1	37.8897	7.4861e-10	FALSE	136
LOC100996760	-1	-2.63532	-3.65222	-1.61842	3.78819e-07	0	1	25.7993	3.78819e-07	FALSE	137
CUL3	-2	-2.1123	-2.78814	-1.43646	9.02574e-10	0.595226	0.440405	37.5248	9.02574e-10	FALSE	138
TNMD	-1	-2.37541	-3.22624	-1.52458	4.45025e-08	0	1	29.9426	4.45025e-08	FALSE	139
PTPRT	-1	-2.06313	-2.70891	-1.41735	3.80874e-10	0	1	39.2085	3.80874e-10	FALSE	140
RCVRN	1	2.47677	1.55708	3.39645	1.30394e-07	0	1	27.8604	1.30394e-07	FALSE	141
TMX4	-1	-2.37955	-3.2356	-1.52349	5.0927e-08	0	1	29.6812	5.0927e-08	FALSE	142
WARS2	1	3.23574	1.81185	4.65962	8.43034e-06	0	1	19.8377	8.43034e-06	FALSE	143
MSC	1	2.03377	1.39997	2.66757	3.18996e-10	0	1	39.5547	3.18996e-10	FALSE	144
CLEC4F	-1	-2.55167	-3.52829	-1.57506	3.04046e-07	0	1	26.2238	3.04046e-07	FALSE	145
MYO18A	1	2.26291	1.47656	3.04927	1.6982e-08	0	1	31.8122	1.6982e-08	FALSE	146
FOXD4L1	1	1.93423	1.36219	2.50627	3.42182e-11	0	1	43.9194	3.42182e-11	FALSE	147
NID1	1	1.69426	1.28043	2.1081	1.02229e-15	0	1	64.387	1.02229e-15	FALSE	148
BAPX1	1	2.66923	1.60953	3.72893	7.93924e-07	0	1	24.3725	7.93924e-07	FALSE	149
LOC643700	1	2.71684	1.62114	3.81255	1.17499e-06	0	1	23.6177	1.17499e-06	FALSE	150
RFX2	-1	-2.54227	-3.52545	-1.55909	4.02029e-07	0	1	25.6846	4.02029e-07	FALSE	151
FOXD4	1	2.00877	1.37942	2.63812	3.95392e-10	0	1	39.1355	3.95392e-10	FALSE	152
RASIP1	1	1.8766	1.33263	2.42057	1.36535e-11	0	1	45.7184	1.36535e-11	FALSE	153
MEGF8	-1	-2.41768	-3.3225	-1.51286	1.632e-07	0	1	27.4263	1.632e-07	FALSE	154
FAM118A	2	1.97737	1.36236	2.59238	2.94484e-10	0.399656	0.527267	39.7109	2.94484e-10	FALSE	155
MATK	-1	-2.1894	-2.94833	-1.43048	1.5654e-08	0	1	31.9704	1.5654e-08	FALSE	156
LOC389517	1	2.16256	1.41956	2.90557	1.16623e-08	0	1	32.5424	1.16623e-08	FALSE	157
PRDX4	-1	-1.9275	-2.51588	-1.33913	1.35562e-10	0	1	41.2266	1.35562e-10	FALSE	158
NOL3	1	1.6334	1.23873	2.02807	4.99682e-16	0	1	65.7976	4.99682e-16	FALSE	159
PCK1	2	2.202	1.42703	2.97696	2.56118e-08	0.0188779	0.890717	31.0144	2.56118e-08	FALSE	160
EFEMP1	1	2.53199	1.53201	3.53198	6.9518e-07	0	1	24.6284	6.9518e-07	FALSE	161
USP1	-1	-2.07588	-2.77211	-1.37965	5.10161e-09	0	1	34.1503	5.10161e-09	FALSE	162
AIM1	-1	-1.96112	-2.58082	-1.34143	5.55363e-10	0	1	38.4723	5.55363e-10	FALSE	163
CLDN7	-1	-3.27954	-4.78198	-1.77709	1.88404e-05	0	1	18.3031	1.88404e-05	FALSE	164
QKI	1	1.90835	1.32306	2.49364	1.65358e-10	0	1	40.8383	1.65358e-10	FALSE	165
HLA-DPB1	-1	-1.57817	-1.94378	-1.21255	2.67144e-17	0	1	71.5733	2.67144e-17	FALSE	166
HAT1	-1	-2.58765	-3.63298	-1.54231	1.22392e-06	0	1	23.5392	1.22392e-06	FALSE	167
PDLIM7	1	2.66456	1.56749	3.76162	1.93251e-06	0	1	22.661	1.93251e-06	FALSE	168
PEX2	-1	-2.28415	-3.12892	-1.43939	1.16094e-07	0	1	28.0851	1.16094e-07	FALSE	169
CBLL1	1	2.71011	1.57887	3.84134	2.65957e-06	0	1	22.0477	2.65957e-06	FALSE	170
TAF6	1	2.49519	1.50715	3.48323	7.43405e-07	0	1	24.4992	7.43405e-07	FALSE	171
ERGIC1	1	2.6204	1.54774	3.69305	1.68446e-06	0	1	22.925	1.68446e-06	FALSE	172
EP300	1	1.53571	1.19079	1.88063	2.6259e-18	0	1	76.1524	2.6259e-18	FALSE	173
IL27RA	1	1.65847	1.22979	2.08714	3.38288e-14	0	1	57.4982	3.38288e-14	FALSE	174
SLC25A45	1	2.84239	1.61455	4.07023	5.70017e-06	0	1	20.5863	5.70017e-06	FALSE	175
ILF2	-1	-2.31156	-3.18368	-1.43945	2.04794e-07	0	1	26.9873	2.04794e-07	FALSE	176
PTGDS	-1	-1.39098	-1.64902	-1.13293	4.32158e-26	0	1	111.623	4.32158e-26	FALSE	177
SSR1	-1	-1.81603	-2.36144	-1.27061	6.75808e-11	0	1	42.5878	6.75808e-11	FALSE	178
PHKB	1	1.7386	1.24527	2.23193	4.93798e-12	0	1	47.7115	4.93798e-12	FALSE	179
GSN	1	3.29008	1.74797	4.83219	2.89509e-05	0	1	17.4855	2.89509e-05	FALSE	180
P2RY12	1	1.45199	1.1513	1.75268	2.94872e-21	0	1	89.5774	2.94872e-21	FALSE	181
TAGLN	1	2.00659	1.3298	2.68339	6.21097e-09	0	1	33.7674	6.21097e-09	FALSE	182
SYNPO	-1	-2.4108	-3.36212	-1.45948	6.80469e-07	0	1	24.6697	6.80469e-07	FALSE	183
OSM	1	3.62184	1.85024	5.39344	6.15115e-05	0	1	16.0555	6.15115e-05	FALSE	184
DMD	1	1.75253	1.24444	2.26062	1.37623e-11	0	1	45.7028	1.37623e-11	FALSE	185
TMEM119	-1	-3.01533	-4.38181	-1.64885	1.5257e-05	0	1	18.7051	1.5257e-05	FALSE	186
VHL	1	2.51723	1.48743	3.54704	1.66042e-06	0	1	22.9526	1.66042e-06	FALSE	187
HBD	-1	-3.15923	-4.62742	-1.69104	2.47108e-05	0	1	17.7867	2.47108e-05	FALSE	188
STARD5	-1	-2.56468	-3.62944	-1.49992	2.34749e-06	0	1	22.2873	2.34749e-06	FALSE	189
DLGAP4	1	1.52338	1.16622	1.88054	6.28521e-17	0	1	69.8854	6.28521e-17	FALSE	190
PCYOX1	-2	-1.48765	-1.82096	-1.15435	2.17392e-18	0.258042	0.611468	76.5255	2.17392e-18	FALSE	191
MDFIC	1	1.61887	1.19624	2.04151	6.02783e-14	0	1	56.3622	6.02783e-14	FALSE	192
KLF4	1	2.08429	1.34472	2.82385	3.31907e-08	0	1	30.5114	3.31907e-08	FALSE	193
SLAMF8	-1	-2.58816	-3.67103	-1.50529	2.80645e-06	0	1	21.9445	2.80645e-06	FALSE	194
ACADVL	1	1.80735	1.25534	2.35935	1.3883e-10	0	1	41.1801	1.3883e-10	FALSE	195
NPDC1	1	1.82615	1.25894	2.39335	2.78643e-10	0	1	39.8189	2.78643e-10	FALSE	196
TM9SF2	-1	-1.96713	-2.6311	-1.30316	6.37096e-09	0	1	33.718	6.37096e-09	FALSE	197
CTBP1	1	2.2881	1.4043	3.1719	3.89106e-07	0	1	25.7476	3.89106e-07	FALSE	198
LUC7L3	1	1.42936	1.13196	1.72676	4.51328e-21	0	1	88.7353	4.51328e-21	FALSE	199
LOC391817	-1	-2.23241	-3.08306	-1.38176	2.69456e-07	0	1	26.4571	2.69456e-07	FALSE	200
RRBP1	1	2.1527	1.35543	2.94997	1.20956e-07	0	1	28.0057	1.20956e-07	FALSE	201
ACTG2	1	2.40256	1.43274	3.37237	1.20096e-06	0	1	23.5757	1.20096e-06	FALSE	202
WDR61	-1	-2.05853	-2.79309	-1.32398	3.95979e-08	0	1	30.169	3.95979e-08	FALSE	203
MICU2	1	1.44978	1.1321	1.76745	3.73147e-19	0	1	80.0067	3.73147e-19	FALSE	204
LOC441773	1	3.23588	1.69431	4.77746	3.88659e-05	0	1	16.926	3.88659e-05	FALSE	205
DYRK1A	2	1.53971	1.1582	1.92122	2.57176e-15	0.43917	0.507523	62.5697	2.57176e-15	FALSE	206
SHROOM1	-1	-2.89023	-4.19812	-1.58234	1.48287e-05	0	1	18.7594	1.48287e-05	FALSE	207
GZMH	-1	-1.4936	-1.84418	-1.14301	6.82596e-17	0	1	69.7226	6.82596e-17	FALSE	208
LOC645464	1	2.38229	1.42102	3.34355	1.18972e-06	0	1	23.5938	1.18972e-06	FALSE	209
LOC440160	-1	-1.95782	-2.62872	-1.28692	1.06793e-08	0	1	32.7135	1.06793e-08	FALSE	210
CASC1	-1	-2.23817	-3.10302	-1.37332	3.93172e-07	0	1	25.7276	3.93172e-07	FALSE	211
MAPK7	1	1.51195	1.14657	1.87734	5.05175e-16	0	1	65.7761	5.05175e-16	FALSE	212
SPCS3	1	1.5293	1.15115	1.90744	2.25563e-15	0	1	62.8281	2.25563e-15	FALSE	213
ARHGAP23	1	1.70876	1.20669	2.21083	2.54793e-11	0	1	44.4967	2.54793e-11	FALSE	214
PTGS2	1	2.31324	1.39455	3.23194	8.01026e-07	0	1	24.3554	8.01026e-07	FALSE	215
UNC93B1	1	1.87406	1.25728	2.49084	2.59647e-09	0	1	35.4652	2.59647e-09	FALSE	216
MMRN1	1	3.11139	1.63966	4.58312	3.41932e-05	0	1	17.1692	3.41932e-05	FALSE	217
BZW1	1	2.48727	1.44578	3.52877	2.85835e-06	0	1	21.9094	2.85835e-06	FALSE	218
RNF183	-1	-2.0633	-2.81233	-1.31428	6.701e-08	0	1	29.1493	6.701e-08	FALSE	219
CTSK	-1	-2.00398	-2.71339	-1.29457	3.08404e-08	0	1	30.6539	3.08404e-08	FALSE	220
FBXL5	-1	-2.01447	-2.73278	-1.29615	3.87178e-08	0	1	30.2126	3.87178e-08	FALSE	221
IER5	1	1.52881	1.14501	1.91261	5.84355e-15	0	1	60.9536	5.84355e-15	FALSE	222
FAM38B	-1	-2.50073	-3.55959	-1.44188	3.67594e-06	0	1	21.4268	3.67594e-06	FALSE	223
MYLK	1	2.11394	1.32168	2.90619	1.69818e-07	0	1	27.3494	1.69818e-07	FALSE	224
NOMO1	1	2.79391	1.52648	4.06134	1.55657e-05	0	1	18.667	1.55657e-05	FALSE	225
NRIP1	1	1.47517	1.12105	1.82929	3.22502e-16	0	1	66.6607	3.22502e-16	FALSE	226
MATR3	1	2.3615	1.39315	3.32985	1.75513e-06	0	1	22.846	1.75513e-06	FALSE	227
LENG8	1	2.36839	1.3938	3.34298	1.90746e-06	0	1	22.6861	1.90746e-06	FALSE	228
IARS	-1	-1.8345	-2.43978	-1.22921	2.84556e-09	0	1	35.2868	2.84556e-09	FALSE	229
ACOT7	-1	-2.0593	-2.82129	-1.29731	1.17831e-07	0	1	28.0564	1.17831e-07	FALSE	230
SPCS1	-1	-1.80784	-2.39612	-1.21955	1.71114e-09	0	1	36.2777	1.71114e-09	FALSE	231
C3orf14	-2	-2.07368	-2.84726	-1.3001	1.48883e-07	0.570554	0.450039	27.6038	1.48883e-07	FALSE	232
KRT1	1	2.27739	1.3609	3.19388	1.11419e-06	0	1	23.72	1.11419e-06	FALSE	233
REG1A	1	2.40197	1.39807	3.40587	2.73898e-06	0	1	21.9912	2.73898e-06	FALSE	234
CTDSP1	1	1.90067	1.24553	2.5558	1.29894e-08	0	1	32.3329	1.29894e-08	FALSE	235
AP2A1	1	1.74687	1.19742	2.29632	4.62542e-10	0	1	38.8293	4.62542e-10	FALSE	236
ELN	1	1.94957	1.25839	2.64076	3.23339e-08	0	1	30.5622	3.23339e-08	FALSE	237
OAZ1	-1	-2.11706	-2.92608	-1.30804	2.915e-07	0	1	26.3052	2.915e-07	FALSE	238
KCNN2	1	1.73031	1.18948	2.27115	3.59635e-10	0	1	39.3206	3.59635e-10	FALSE	239
ACTA1	-1	-2.82642	-4.13233	-1.52051	2.2152e-05	0	1	17.9947	2.2152e-05	FALSE	240
PTP4A2	1	1.62534	1.15752	2.09316	9.79917e-12	0	1	46.3682	9.79917e-12	FALSE	241
SGCE	-1	-2.12812	-2.94711	-1.30912	3.52699e-07	0	1	25.9372	3.52699e-07	FALSE	242
MNDA	1	2.00745	1.27222	2.74268	8.72707e-08	0	1	28.6376	8.72707e-08	FALSE	243
SLC26A4	1	1.67134	1.17066	2.17202	6.0439e-11	0	1	42.8062	6.0439e-11	FALSE	244
SRSF11	1	1.44144	1.09998	1.78291	1.29827e-16	0	1	68.4547	1.29827e-16	FALSE	245
PON3	-1	-1.55813	-1.98125	-1.13502	5.28989e-13	0	1	52.0943	5.28989e-13	FALSE	246
IER2	2	2.02881	1.27459	2.78303	1.34795e-07	0.675492	0.411143	27.7961	1.34795e-07	FALSE	247
UBE2E3	-2	-1.74702	-2.3041	-1.18994	7.92292e-10	0.101487	0.750053	37.779	7.92292e-10	FALSE	248
NUAK2	1	2.50656	1.41561	3.59751	6.69396e-06	0	1	20.2788	6.69396e-06	FALSE	249
F2RL1	-1	-2.40486	-3.42672	-1.38299	3.97709e-06	0	1	21.2759	3.97709e-06	FALSE	250
DOK5	1	2.28234	1.34634	3.21834	1.76034e-06	0	1	22.8403	1.76034e-06	FALSE	251
ADAMTS17	1	1.59771	1.13957	2.05585	8.18953e-12	0	1	46.7198	8.18953e-12	FALSE	252
CAMK2N1	1	1.87795	1.22215	2.53375	1.99374e-08	0	1	31.5006	1.99374e-08	FALSE	253
GDAP2	-1	-2.67161	-3.88535	-1.45787	1.60221e-05	0	1	18.6119	1.60221e-05	FALSE	254
ADH4	1	2.36962	1.36783	3.37142	3.55115e-06	0	1	21.493	3.55115e-06	FALSE	255
CGA	-1	-2.08553	-2.88803	-1.28302	3.51557e-07	0	1	25.9435	3.51557e-07	FALSE	256
LCN2	1	2.32025	1.35113	3.28937	2.69861e-06	0	1	22.0197	2.69861e-06	FALSE	257
TP53TG3	-2	-1.94148	-2.64423	-1.23872	6.1375e-08	0.0306557	0.861011	29.3195	6.1375e-08	FALSE	258
RMND5A	1	1.58579	1.13311	2.03847	6.60313e-12	0	1	47.1418	6.60313e-12	FALSE	259
SAMD1	1	2.47517	1.39512	3.55523	7.06678e-06	0	1	20.1751	7.06678e-06	FALSE	260
RPLP0	-1	-1.89704	-2.57138	-1.2227	3.51313e-08	0	1	30.4012	3.51313e-08	FALSE	261
DNAJB9	-1	-1.8704	-2.52676	-1.21404	2.33382e-08	0	1	31.1949	2.33382e-08	FALSE	262
HSP90AB1	-1	-2.16302	-3.0259	-1.30014	8.96338e-07	0	1	24.1388	8.96338e-07	FALSE	263
YWHAE	1	1.4499	1.08726	1.81254	4.64142e-15	0	1	61.4071	4.64142e-15	FALSE	264
GAS6	1	3.0212	1.54935	4.49305	5.74297e-05	0	1	16.1856	5.74297e-05	FALSE	265
DCI	-1	-1.42156	-1.76495	-1.07817	4.90842e-16	0	1	65.8328	4.90842e-16	FALSE	266
LOC283755	-1	-2.87148	-4.23871	-1.50424	3.84952e-05	0	1	16.9442	3.84952e-05	FALSE	267
C19orf6	1	2.28232	1.32672	3.23793	2.85354e-06	0	1	21.9126	2.85354e-06	FALSE	268
EPB41	1	1.96325	1.23268	2.69382	1.38693e-07	0	1	27.741	1.38693e-07	FALSE	269
LILRA5	1	2.81619	1.48134	4.15104	3.54932e-05	0	1	17.0983	3.54932e-05	FALSE	270
HIST1H2AC	1	1.62785	1.13227	2.12342	1.21052e-10	0	1	41.4479	1.21052e-10	FALSE	271
TMEM251	-1	-1.97018	-2.70866	-1.2317	1.70461e-07	0	1	27.3421	1.70461e-07	FALSE	272
GP9	1	2.7755	1.46588	4.08511	3.27011e-05	0	1	17.254	3.27011e-05	FALSE	273
CPNE3	-1	-2.16476	-3.04418	-1.28533	1.40307e-06	0	1	23.2765	1.40307e-06	FALSE	274
LOC653800	1	2.80074	1.4705	4.13099	3.682e-05	0	1	17.0287	3.682e-05	FALSE	275
PLXNB3	1	2.3822	1.34604	3.41836	6.60304e-06	0	1	20.3049	6.60304e-06	FALSE	276
PTGES3	-1	-2.20439	-3.11447	-1.29432	2.0601e-06	0	1	22.5382	2.0601e-06	FALSE	277
RNASE2	1	1.82147	1.18283	2.46011	2.27016e-08	0	1	31.2486	2.27016e-08	FALSE	278
CDKN1A	1	1.25707	1.01884	1.4953	4.53833e-25	0	1	106.962	4.53833e-25	FALSE	279
XPOT	-1	-1.85032	-2.51053	-1.1901	3.95181e-08	0	1	30.173	3.95181e-08	FALSE	280
LOC642118	1	3.48704	1.66408	5.31	0.000177469	0	1	14.0558	0.000177469	FALSE	281
BCL10	1	2.4487	1.35857	3.53882	1.06974e-05	0	1	19.3827	1.06974e-05	FALSE	282
CLASP2	1	1.69212	1.13967	2.24457	1.93456e-09	0	1	36.0385	1.93456e-09	FALSE	283
ACP1	-1	-2.30062	-3.28712	-1.31413	4.85725e-06	0	1	20.8928	4.85725e-06	FALSE	284
EID1	-1	-2.20764	-3.12811	-1.28716	2.59233e-06	0	1	22.0969	2.59233e-06	FALSE	285
WNT6	-1	-1.64233	-2.16034	-1.12433	5.16337e-10	0	1	38.6145	5.16337e-10	FALSE	286
CCDC74A	-1	-2.18127	-3.08322	-1.27932	2.13779e-06	0	1	22.4671	2.13779e-06	FALSE	287
SLC9A6	-1	-1.79789	-2.42693	-1.16885	2.12058e-08	0	1	31.3809	2.12058e-08	FALSE	288
XAF1	-1	-1.35508	-1.66919	-1.04097	2.78548e-17	0	1	71.4908	2.78548e-17	FALSE	289
ZYX	1	1.32329	1.03161	1.61497	6.00196e-19	0	1	79.0676	6.00196e-19	FALSE	290
GDF10	-1	-2.66585	-3.91575	-1.41594	2.91151e-05	0	1	17.4747	2.91151e-05	FALSE	291
OSTN	1	2.61952	1.40131	3.83772	2.503e-05	0	1	17.7623	2.503e-05	FALSE	292
KCNB1	-1	-1.7101	-2.2792	-1.14101	3.87211e-09	0	1	34.687	3.87211e-09	FALSE	293
HLA-DQB1	-1	-1.9966	-2.77061	-1.22259	4.28503e-07	0	1	25.5615	4.28503e-07	FALSE	294
RCHY1	-1	-2.22963	-3.1706	-1.28866	3.41535e-06	0	1	21.5678	3.41535e-06	FALSE	295
CEL	1	2.23503	1.29016	3.1799	3.54946e-06	0	1	21.494	3.54946e-06	FALSE	296
SEC63	-1	-1.94991	-2.69236	-1.20746	2.63988e-07	0	1	26.4967	2.63988e-07	FALSE	297
MORC3	1	1.39382	1.04954	1.73811	2.10862e-15	0	1	62.9608	2.10862e-15	FALSE	298
CLIP1	1	1.61015	1.11078	2.10952	2.62137e-10	0	1	39.9381	2.62137e-10	FALSE	299
LOC647854	-1	-2.44672	-3.54604	-1.3474	1.28737e-05	0	1	19.0291	1.28737e-05	FALSE	300
DDB1	1	2.6818	1.41315	3.95045	3.42537e-05	0	1	17.1659	3.42537e-05	FALSE	301
TAS2R10	-1	-2.47498	-3.59553	-1.35443	1.49775e-05	0	1	18.7404	1.49775e-05	FALSE	302
FLJ14166	1	2.47231	1.35265	3.59198	1.50628e-05	0	1	18.7296	1.50628e-05	FALSE	303
VLDLR	-2	-1.66673	-2.2088	-1.12465	1.67726e-09	0.471155	0.492456	36.3166	1.67726e-09	FALSE	304
TMEM70	-1	-1.98391	-2.75352	-1.21431	4.36173e-07	0	1	25.5273	4.36173e-07	FALSE	305
ZNF580	1	1.60278	1.10646	2.09911	2.46278e-10	0	1	40.06	2.46278e-10	FALSE	306
LOC644422	3	1.54525	1.08959	2.00091	2.99741e-11	3.27756	0.194217	44.1786	2.99741e-11	FALSE	307
LILRB3	1	1.74686	1.146	2.34771	1.21075e-08	0	1	32.4695	1.21075e-08	FALSE	308
PIKFYVE	-1	-1.80754	-2.45312	-1.16196	4.07364e-08	0	1	30.1141	4.07364e-08	FALSE	309
CBX4	1	1.50133	1.0748	1.92786	5.24313e-12	0	1	47.5939	5.24313e-12	FALSE	310
VPS13A	1	2.31494	1.30344	3.32643	7.26973e-06	0	1	20.1209	7.26973e-06	FALSE	311
ZNF579	1	1.95985	1.20338	2.71631	3.81677e-07	0	1	25.7848	3.81677e-07	FALSE	312
KLF10	1	2.51364	1.35737	3.66991	2.03689e-05	0	1	18.1545	2.03689e-05	FALSE	313
SEC11A	-1	-2.04924	-2.87494	-1.22354	1.14879e-06	0	1	23.6611	1.14879e-06	FALSE	314
MCL1	3	1.83943	1.16405	2.51482	9.39428e-08	3.82346	0.147825	28.495	9.39428e-08	FALSE	315
TTN	-1	-3.40487	-5.20808	-1.60165	0.000214888	0	1	13.6962	0.000214888	FALSE	316
DEFB1	1	2.62349	1.38212	3.86487	3.44088e-05	0	1	17.1573	3.44088e-05	FALSE	317
RASD2	1	1.96045	1.19638	2.72452	4.93339e-07	0	1	25.2897	4.93339e-07	FALSE	318
SPECC1	-1	-2.05903	-2.89424	-1.22382	1.35271e-06	0	1	23.3468	1.35271e-06	FALSE	319
UGT2B17	-1	-2.23857	-3.20415	-1.273	5.52072e-06	0	1	20.6476	5.52072e-06	FALSE	320
TNNT2	1	2.60136	1.37356	3.82916	3.28694e-05	0	1	17.2442	3.28694e-05	FALSE	321
C1QBP	-1	-2.15514	-3.06081	-1.24946	3.10236e-06	0	1	21.7522	3.10236e-06	FALSE	322
KDELR2	-1	-1.82517	-2.49387	-1.15646	8.81677e-08	0	1	28.6178	8.81677e-08	FALSE	323
HHATL	-2	-1.33241	-1.64751	-1.01731	1.15403e-16	0.276203	0.5992	68.6869	1.15403e-16	FALSE	324
LOC649150	-1	-2.36634	-3.42961	-1.30306	1.28922e-05	0	1	19.0264	1.28922e-05	FALSE	325
LOC653308	1	2.11937	1.23447	3.00427	2.67682e-06	0	1	22.0353	2.67682e-06	FALSE	326
PROK2	1	3.13845	1.51556	4.76135	0.000150468	0	1	14.3663	0.000150468	FALSE	327
C16orf52	-1	-2.42546	-3.53325	-1.31766	1.77671e-05	0	1	18.4148	1.77671e-05	FALSE	328
GOLGA6B	2	1.63332	1.09864	2.16799	2.13386e-09	0.770374	0.380101	35.8475	2.13386e-09	FALSE	329
TMX1	-1	-1.86183	-2.56235	-1.16132	1.89654e-07	0	1	27.1358	1.89654e-07	FALSE	330
CACNB3	-1	-1.84665	-2.53786	-1.15545	1.638e-07	0	1	27.4192	1.638e-07	FALSE	331
ANPEP	1	1.98055	1.19157	2.76954	8.65377e-07	0	1	24.2065	8.65377e-07	FALSE	332
LOC402560	-1	-1.67618	-2.24548	-1.10687	7.89922e-09	0	1	33.2998	7.89922e-09	FALSE	333
AMY1A	1	2.28345	1.27258	3.29432	9.53925e-06	0	1	19.6015	9.53925e-06	FALSE	334
GLT8D1	-1	-1.91767	-2.6642	-1.17114	4.78524e-07	0	1	25.3485	4.78524e-07	FALSE	335
EFHB	1	2.36473	1.29314	3.43632	1.52438e-05	0	1	18.7068	1.52438e-05	FALSE	336
LOC730996	1	2.00412	1.19417	2.81406	1.23649e-06	0	1	23.5196	1.23649e-06	FALSE	337
FOXD2	1	2.33427	1.28375	3.38479	1.33032e-05	0	1	18.9665	1.33032e-05	FALSE	338
HSPE1	-1	-1.68267	-2.26081	-1.10454	1.1665e-08	0	1	32.5419	1.1665e-08	FALSE	339
ISCA1	-1	-2.07672	-2.94211	-1.21132	2.55868e-06	0	1	22.1219	2.55868e-06	FALSE	340
ARHGDIG	-1	-2.20107	-3.1572	-1.24494	6.42373e-06	0	1	20.3576	6.42373e-06	FALSE	341
CCL22	-1	-3.11499	-4.73733	-1.49266	0.000167712	0	1	14.1621	0.000167712	FALSE	342
RGS3	1	1.9148	1.16551	2.66408	5.48055e-07	0	1	25.0868	5.48055e-07	FALSE	343
ABRA	1	1.36656	1.0158	1.71732	2.24108e-14	0	1	58.3082	2.24108e-14	FALSE	344
AHCY	-1	-1.80689	-2.4799	-1.13388	1.42411e-07	0	1	27.6898	1.42411e-07	FALSE	345
MCOLN2	-1	-2.46028	-3.61041	-1.31015	2.75737e-05	0	1	17.5782	2.75737e-05	FALSE	346
NLRP3	1	1.46877	1.04093	1.89661	1.71324e-11	0	1	45.2738	1.71324e-11	FALSE	347
LOC285095	-1	-2.17079	-3.11056	-1.23102	5.97229e-06	0	1	20.4971	5.97229e-06	FALSE	348
DDX43	1	2.312	1.2685	3.3555	1.40852e-05	0	1	18.8576	1.40852e-05	FALSE	349
RANBP3	1	2.48639	1.31506	3.65773	3.17666e-05	0	1	17.3091	3.17666e-05	FALSE	350
OTC	1	2.51415	1.32216	3.70613	3.56538e-05	0	1	17.0898	3.56538e-05	FALSE	351
TMEM14B	-1	-2.25017	-3.24986	-1.25047	1.02615e-05	0	1	19.4621	1.02615e-05	FALSE	352
STC1	1	1.6249	1.08157	2.16823	4.58521e-09	0	1	34.358	4.58521e-09	FALSE	353
LILRA3	1	3.65658	1.62584	5.68732	0.000416903	0	1	12.4549	0.000416903	FALSE	354
PCDH7	-1	-3.09023	-4.70723	-1.47322	0.000179926	0	1	14.0299	0.000179926	FALSE	355
DERL1	-1	-1.96777	-2.763	-1.17254	1.23545e-06	0	1	23.5212	1.23545e-06	FALSE	356
S100P	1	3.87221	1.68242	6.062	0.000528651	0	1	12.0118	0.000528651	FALSE	357
FLJ10324	1	2.25513	1.24901	3.26126	1.11759e-05	0	1	19.2991	1.11759e-05	FALSE	358
DHX15	-1	-2.13423	-3.05185	-1.2166	5.15156e-06	0	1	20.7801	5.15156e-06	FALSE	359
PLAGL1	-1	-1.88047	-2.61214	-1.14879	4.72264e-07	0	1	25.3739	4.72264e-07	FALSE	360
STK39	-1	-1.78729	-2.45089	-1.1237	1.29982e-07	0	1	27.8665	1.29982e-07	FALSE	361
AKT2	1	2.0315	1.18875	2.87426	2.30572e-06	0	1	22.3218	2.30572e-06	FALSE	362
WSB1	1	1.18318	0.962367	1.40399	8.44659e-26	0	1	110.294	8.44659e-26	FALSE	363
RABGGTB	-1	-1.94166	-2.719	-1.16432	9.79968e-07	0	1	23.9671	9.79968e-07	FALSE	364
NOMO3	1	2.75746	1.38092	4.134	8.63142e-05	0	1	15.4147	8.63142e-05	FALSE	365
RIG	1	1.60546	1.07311	2.13782	3.40516e-09	0	1	34.9372	3.40516e-09	FALSE	366
GALC	-1	-2.11534	-3.02358	-1.20711	4.99748e-06	0	1	20.8383	4.99748e-06	FALSE	367
MYOD1	1	2.30042	1.25606	3.34477	1.57984e-05	0	1	18.6387	1.57984e-05	FALSE	368
LOC649159	1	2.66853	1.35376	3.98329	6.94813e-05	0	1	15.8249	6.94813e-05	FALSE	369
GOLGA5	-1	-1.99305	-2.81325	-1.17286	1.9104e-06	0	1	22.6831	1.9104e-06	FALSE	370
NBR1	1	2.24469	1.23944	3.24995	1.20595e-05	0	1	19.1538	1.20595e-05	FALSE	371
KCTD13	1	1.32344	0.995258	1.65161	2.70296e-15	0	1	62.4717	2.70296e-15	FALSE	372
MRPL43	-1	-1.60052	-2.13364	-1.0674	4.00124e-09	0	1	34.6231	4.00124e-09	FALSE	373
CCDC3	-2	-1.33132	-1.66685	-0.995792	7.43679e-15	0.00245384	0.960492	60.479	7.43679e-15	FALSE	374
LINC00657	-1	-2.07125	-2.95132	-1.19117	3.97364e-06	0	1	21.2775	3.97364e-06	FALSE	375
GPNMB	-1	-1.67899	-2.27095	-1.08703	2.71177e-08	0	1	30.9035	2.71177e-08	FALSE	376
UPK1A	1	2.23892	1.23422	3.24363	1.25593e-05	0	1	19.0763	1.25593e-05	FALSE	377
ASPH	-1	-2.2787	-3.31429	-1.24312	1.61269e-05	0	1	18.5994	1.61269e-05	FALSE	378
ZNF33A	-1	-2.40862	-3.54152	-1.27571	3.08652e-05	0	1	17.3638	3.08652e-05	FALSE	379
USP33	1	1.23193	0.966539	1.49733	9.20906e-20	0	1	82.7719	9.20906e-20	FALSE	380
LOC85390	1	2.32498	1.25329	3.39667	2.1183e-05	0	1	18.0799	2.1183e-05	FALSE	381
LOC400879	-1	-2.39409	-3.5175	-1.27069	2.95533e-05	0	1	17.4463	2.95533e-05	FALSE	382
TEF	-1	-1.70105	-2.31333	-1.08876	5.17552e-08	0	1	29.6499	5.17552e-08	FALSE	383
MGC39900	-1	-2.27403	-3.30981	-1.23825	1.68458e-05	0	1	18.5163	1.68458e-05	FALSE	384
SRP72	-1	-1.56968	-2.08592	-1.05345	2.52977e-09	0	1	35.5159	2.52977e-09	FALSE	385
LMBRD1	-1	-2.02353	-2.87617	-1.17089	3.29528e-06	0	1	21.6365	3.29528e-06	FALSE	386
ZFHX2	1	2.01252	1.16736	2.85768	3.05422e-06	0	1	21.7822	3.05422e-06	FALSE	387
CENTG3	1	2.40121	1.26798	3.53444	3.28186e-05	0	1	17.2472	3.28186e-05	FALSE	388
IL1B	1	2.5222	1.29933	3.74507	5.28898e-05	0	1	16.3416	5.28898e-05	FALSE	389
LOC391766	1	2.34167	1.25128	3.43206	2.56352e-05	0	1	17.7168	2.56352e-05	FALSE	390
FNDC3A	-1	-1.6503	-2.22985	-1.07074	2.39063e-08	0	1	31.1482	2.39063e-08	FALSE	391
ZNHIT6	-1	-1.78222	-2.45956	-1.10488	2.50866e-07	0	1	26.5952	2.50866e-07	FALSE	392
NFKBIA	1	1.46604	1.02289	1.90919	8.93151e-11	0	1	42.0424	8.93151e-11	FALSE	393
PIB5PA	1	2.22173	1.21839	3.22507	1.42469e-05	0	1	18.8358	1.42469e-05	FALSE	394
CCDC47	-1	-2.04952	-2.92556	-1.17349	4.53048e-06	0	1	21.0262	4.53048e-06	FALSE	395
MLKL	1	1.9634	1.15104	2.77576	2.16865e-06	0	1	22.4395	2.16865e-06	FALSE	396
DNASE1L1	1	1.49755	1.03039	1.96471	3.32303e-10	0	1	39.4749	3.32303e-10	FALSE	397
HLA-DOA	-1	-1.28437	-1.59384	-0.974908	4.13919e-16	0	1	66.1688	4.13919e-16	FALSE	398
MAPK14	1	2.40113	1.26239	3.53987	3.58455e-05	0	1	17.0796	3.58455e-05	FALSE	399
PTER	-1	-2.6345	-3.94659	-1.32241	8.30762e-05	0	1	15.487	8.30762e-05	FALSE	400
ORAI3	-1	-2.18402	-3.16184	-1.20619	1.19957e-05	0	1	19.164	1.19957e-05	FALSE	401
PJA2	-1	-1.90122	-2.66911	-1.13332	1.21823e-06	0	1	23.5482	1.21823e-06	FALSE	402
ZNF91	-1	-1.5805	-2.11028	-1.05072	5.00009e-09	0	1	34.1894	5.00009e-09	FALSE	403
GPATCH4	-1	-1.90764	-2.68137	-1.1339	1.35004e-06	0	1	23.3506	1.35004e-06	FALSE	404
EMC2	-1	-1.8194	-2.52801	-1.11079	4.84587e-07	0	1	25.3242	4.84587e-07	FALSE	405
ABCB8	1	2.54869	1.29774	3.79964	6.51742e-05	0	1	15.946	6.51742e-05	FALSE	406
PGRMC2	-1	-1.85028	-2.58205	-1.11851	7.20518e-07	0	1	24.5595	7.20518e-07	FALSE	407
PCBP3	1	2.34684	1.24501	3.44867	2.98495e-05	0	1	17.4274	2.98495e-05	FALSE	408
PPP1R7	-1	-1.58507	-2.1203	-1.04984	6.46023e-09	0	1	33.6909	6.46023e-09	FALSE	409
PPP1R3A	1	1.51903	1.03209	2.00597	9.70511e-10	0	1	37.3833	9.70511e-10	FALSE	410
AZIN1	-1	-2.2163	-3.22258	-1.21001	1.58355e-05	0	1	18.6342	1.58355e-05	FALSE	411
SORBS3	-1	-1.39279	-1.78609	-0.999478	3.90309e-12	0	1	48.1726	3.90309e-12	FALSE	412
CD68	1	1.65735	1.06682	2.24788	3.78198e-08	0	1	30.2582	3.78198e-08	FALSE	413
NAP1L2	-1	-2.04886	-2.93131	-1.1664	5.34937e-06	0	1	20.7079	5.34937e-06	FALSE	414
TMEM123	1	1.21314	0.953451	1.47283	5.38524e-20	0	1	83.8325	5.38524e-20	FALSE	415
UNC50	-1	-1.71856	-2.35571	-1.08141	1.24654e-07	0	1	27.9475	1.24654e-07	FALSE	416
HNRNPA2B1	1	1.51775	1.03027	2.00524	1.04622e-09	0	1	37.2368	1.04622e-09	FALSE	417
SCG5	-1	-2.48612	-3.69604	-1.27619	5.64287e-05	0	1	16.2189	5.64287e-05	FALSE	418
LOC100128844	1	1.98808	1.14937	2.82679	3.38624e-06	0	1	21.5842	3.38624e-06	FALSE	419
SEC62	-1	-1.68447	-2.29726	-1.07168	7.13856e-08	0	1	29.0268	7.13856e-08	FALSE	420
LOC646817	1	2.36882	1.24409	3.49356	3.66069e-05	0	1	17.0397	3.66069e-05	FALSE	421
LOC85389	1	1.81937	1.10431	2.53442	6.13583e-07	0	1	24.8691	6.13583e-07	FALSE	422
STRN4	1	1.39482	0.997141	1.79249	6.22361e-12	0	1	47.2579	6.22361e-12	FALSE	423
ANKRD20A1	-1	-1.76286	-2.43579	-1.08994	2.82865e-07	0	1	26.3633	2.82865e-07	FALSE	424
USP16	-1	-1.82822	-2.5503	-1.10613	6.96418e-07	0	1	24.625	6.96418e-07	FALSE	425
TSGA14	1	1.93634	1.13304	2.73964	2.30711e-06	0	1	22.3207	2.30711e-06	FALSE	426
ME2	-1	-1.86435	-2.61426	-1.11445	1.10086e-06	0	1	23.7432	1.10086e-06	FALSE	427
EYA2	1	1.21076	0.949803	1.47171	9.57239e-20	0	1	82.6954	9.57239e-20	FALSE	428
JMJD3	2	1.87788	1.11716	2.6386	1.30968e-06	0.37537	0.540092	23.4089	1.30968e-06	FALSE	429
C5orf24	-1	-1.73753	-2.39389	-1.08118	2.11992e-07	0	1	26.9206	2.11992e-07	FALSE	430
ELOVL5	-1	-2.4562	-3.65093	-1.26147	5.59144e-05	0	1	16.2362	5.59144e-05	FALSE	431
IL6R	1	2.54871	1.28335	3.81407	7.88788e-05	0	1	15.585	7.88788e-05	FALSE	432
CASP8	1	2.33916	1.22938	3.44895	3.60973e-05	0	1	17.0663	3.60973e-05	FALSE	433
HNRNPA0	-1	-1.95436	-2.77582	-1.13291	3.11578e-06	0	1	21.7439	3.11578e-06	FALSE	434
LOC441426	1	2.25442	1.20706	3.30178	2.45625e-05	0	1	17.7981	2.45625e-05	FALSE	435
MAGEB2	1	2.63805	1.30192	3.97419	0.00010895	0	1	14.9749	0.00010895	FALSE	436
NLRP12	1	2.79738	1.34118	4.25357	0.00016647	0	1	14.1761	0.00016647	FALSE	437
KLHDC2	-1	-1.99163	-2.84387	-1.1394	4.64237e-06	0	1	20.9794	4.64237e-06	FALSE	438
PRKDC	-1	-1.18115	-1.42736	-0.934931	5.3368e-21	0	1	88.4038	5.3368e-21	FALSE	439
MED25	1	1.44075	0.999321	1.88218	1.58446e-10	0	1	40.9218	1.58446e-10	FALSE	440
LAMB1	-1	-1.44465	-1.88984	-0.999463	2.0153e-10	0	1	40.4518	2.0153e-10	FALSE	441
ANK3	1	1.55948	1.02737	2.0916	9.23974e-09	0	1	32.995	9.23974e-09	FALSE	442
SELT	-1	-2.11767	-3.07032	-1.16502	1.31955e-05	0	1	18.982	1.31955e-05	FALSE	443
UBE2H	1	3.3278	1.46408	5.19152	0.000465877	0	1	12.2475	0.000465877	FALSE	444
PRG2	-1	-1.83263	-2.57272	-1.09253	1.21452e-06	0	1	23.5541	1.21452e-06	FALSE	445
TPD52	-1	-1.86196	-2.62421	-1.09971	1.68751e-06	0	1	22.9215	1.68751e-06	FALSE	446
C19orf22	1	1.28725	0.957454	1.61704	2.00754e-14	0	1	58.5247	2.00754e-14	FALSE	447
LOC650346	-1	-1.94281	-2.76633	-1.11929	3.76632e-06	0	1	21.3802	3.76632e-06	FALSE	448
S100A8	2	1.62712	1.04077	2.21348	5.36315e-08	0.872394	0.350293	29.5809	5.36315e-08	FALSE	449
LRRCC1	-1	-1.40691	-1.82742	-0.98641	5.46824e-11	0	1	43.0021	5.46824e-11	FALSE	450
LOC286297	1	1.47169	1.00172	1.94167	8.38247e-10	0	1	37.669	8.38247e-10	FALSE	451
RNF24	1	1.37486	0.977633	1.77208	1.17102e-11	0	1	46.0192	1.17102e-11	FALSE	452
LOC644634	1	1.58792	1.02954	2.14631	2.49342e-08	0	1	31.0665	2.49342e-08	FALSE	453
CRTC1	1	2.81981	1.33175	4.30787	0.000203972	0	1	13.7941	0.000203972	FALSE	454
DMXL1	-1	-2.03403	-2.92921	-1.13884	8.45211e-06	0	1	19.8328	8.45211e-06	FALSE	455
SNX2	-1	-1.94591	-2.77468	-1.11714	4.18651e-06	0	1	21.1775	4.18651e-06	FALSE	456
CUTL1	1	1.35364	0.971916	1.73537	3.64681e-12	0	1	48.3057	3.64681e-12	FALSE	457
SEMA6C	1	2.28906	1.2006	3.37753	3.75863e-05	0	1	16.9895	3.75863e-05	FALSE	458
MMP12	-1	-2.10212	-3.04942	-1.15483	1.36557e-05	0	1	18.9166	1.36557e-05	FALSE	459
STK17B	1	2.09784	1.15348	3.0422	1.33712e-05	0	1	18.9568	1.33712e-05	FALSE	460
UGT2B11	-1	-2.56929	-3.87132	-1.26727	0.000109905	0	1	14.9584	0.000109905	FALSE	461
LPPR2	1	1.23476	0.941337	1.52817	1.61268e-16	0	1	68.0271	1.61268e-16	FALSE	462
LOC339047	1	2.54606	1.26073	3.8314	0.000103432	0	1	15.073	0.000103432	FALSE	463
RNF13	-1	-1.81989	-2.55654	-1.08324	1.28478e-06	0	1	23.4459	1.28478e-06	FALSE	464
RNPC3	1	2.28686	1.19601	3.3777	3.97576e-05	0	1	16.8829	3.97576e-05	FALSE	465
ASCL2	-2	-1.13631	-1.3563	-0.916312	4.34569e-24	0.148728	0.699754	102.485	4.34569e-24	FALSE	466
LDLR	1	1.45198	0.992237	1.91173	6.01513e-10	0	1	38.3165	6.01513e-10	FALSE	467
LOC646431	-1	-2.1186	-3.08341	-1.15379	1.6788e-05	0	1	18.5228	1.6788e-05	FALSE	468
NUMBL	-1	-2.08229	-3.02031	-1.14426	1.35603e-05	0	1	18.93	1.35603e-05	FALSE	469
ZNHIT3	-1	-1.85136	-2.61435	-1.08837	1.97682e-06	0	1	22.6174	1.97682e-06	FALSE	470
PLCD3	-1	-1.3726	-1.77274	-0.972454	1.77776e-11	0	1	45.2014	1.77776e-11	FALSE	471
ZNF404	-1	-2.30189	-3.40706	-1.19672	4.45952e-05	0	1	16.665	4.45952e-05	FALSE	472
SEL1L	-1	-1.72591	-2.39428	-1.05754	4.16786e-07	0	1	25.615	4.16786e-07	FALSE	473
S1PR3	-1	-1.64918	-2.26026	-1.0381	1.22649e-07	0	1	27.9788	1.22649e-07	FALSE	474
LOC642477	-1	-2.13167	-3.10898	-1.15436	1.91147e-05	0	1	18.2755	1.91147e-05	FALSE	475
NFKBIZ	2	1.1904	0.92735	1.45345	7.3406e-19	0.723896	0.394869	78.6699	7.3406e-19	FALSE	476
TM7SF4	-1	-2.59836	-3.93142	-1.26531	0.000133276	0	1	14.5949	0.000133276	FALSE	477
PSMD6	-1	-1.89394	-2.69251	-1.09536	3.346e-06	0	1	21.6072	3.346e-06	FALSE	478
LOC647995	-1	-2.05082	-2.96928	-1.13236	1.20676e-05	0	1	19.1526	1.20676e-05	FALSE	479
ARHGAP30	1	2.42735	1.2214	3.63329	7.97806e-05	0	1	15.5635	7.97806e-05	FALSE	480
MFSD9	-1	-1.98075	-2.84798	-1.11352	7.58605e-06	0	1	20.0395	7.58605e-06	FALSE	481
GRINA	1	1.24195	0.935399	1.54849	2.0122e-15	0	1	63.053	2.0122e-15	FALSE	482
KCNQ1	1	1.78127	1.06375	2.49879	1.14056e-06	0	1	23.675	1.14056e-06	FALSE	483
USO1	-1	-1.66762	-2.2992	-1.03603	2.27845e-07	0	1	26.7812	2.27845e-07	FALSE	484
KIAA1683	1	1.61879	1.02413	2.21345	9.53134e-08	0	1	28.4669	9.53134e-08	FALSE	485
MAPK8IP1	-1	-2.55297	-3.85865	-1.2473	0.000126952	0	1	14.6865	0.000126952	FALSE	486
LBX1	1	2.73511	1.28981	4.18041	0.000208032	0	1	13.7571	0.000208032	FALSE	487
PCDHB18	1	1.70483	1.04392	2.36574	4.28712e-07	0	1	25.5606	4.28712e-07	FALSE	488
ZFAND1	-1	-1.65891	-2.28553	-1.03228	2.11698e-07	0	1	26.9232	2.11698e-07	FALSE	489
BCL2L2	-1	-1.50554	-2.01541	-0.995674	7.14875e-09	0	1	33.4939	7.14875e-09	FALSE	490
PTPRE	1	1.16338	0.91443	1.41234	5.23342e-20	0	1	83.889	5.23342e-20	FALSE	491
ITGB2	1	1.48395	0.990275	1.97763	3.82725e-09	0	1	34.7097	3.82725e-09	FALSE	492
RHOB	1	1.36152	0.959398	1.76364	3.22055e-11	0	1	44.038	3.22055e-11	FALSE	493
IMPA1	-1	-2.213	-3.26474	-1.16125	3.72344e-05	0	1	17.0074	3.72344e-05	FALSE	494
CYS1	-1	-1.39172	-1.81737	-0.966065	1.4713e-10	0	1	41.0666	1.4713e-10	FALSE	495
UAP1	-1	-1.65008	-2.27509	-1.02508	2.28518e-07	0	1	26.7755	2.28518e-07	FALSE	496
TDP2	-1	-2.25058	-3.33417	-1.16699	4.68573e-05	0	1	16.5712	4.68573e-05	FALSE	497
SFXN1	1	2.32322	1.18312	3.46332	6.49977e-05	0	1	15.9512	6.49977e-05	FALSE	498
LOC642093	1	1.89226	1.08119	2.70333	4.81492e-06	0	1	20.9095	4.81492e-06	FALSE	499
SCN4A	1	1.53575	0.996897	2.07461	2.32417e-08	0	1	31.2029	2.32417e-08	FALSE	500
RASSF2	1	1.45305	0.976693	1.9294	2.25118e-09	0	1	35.7432	2.25118e-09	FALSE	501
EAPP	-1	-2.04838	-2.98037	-1.11639	1.64937e-05	0	1	18.5566	1.64937e-05	FALSE	502
SLC2A11	-1	-2.13028	-3.12499	-1.13556	2.69941e-05	0	1	17.6186	2.69941e-05	FALSE	503
MRPL3	-1	-1.65473	-2.28619	-1.02328	2.80522e-07	0	1	26.3794	2.80522e-07	FALSE	504
FCN3	1	1.83122	1.06438	2.59806	2.86277e-06	0	1	21.9064	2.86277e-06	FALSE	505
RHPN1	-1	-1.92947	-2.7718	-1.08715	7.13629e-06	0	1	20.1564	7.13629e-06	FALSE	506
COPB1	-1	-1.98346	-2.86754	-1.09939	1.09623e-05	0	1	19.3359	1.09623e-05	FALSE	507
LOC441282	-1	-2.25774	-3.35199	-1.16349	5.25604e-05	0	1	16.3535	5.25604e-05	FALSE	508
LOC653171	1	1.43363	0.970027	1.89723	1.35328e-09	0	1	36.735	1.35328e-09	FALSE	509
MNT	1	1.27401	0.932185	1.61583	2.77237e-13	0	1	53.3632	2.77237e-13	FALSE	510
ENPP4	-1	-1.97582	-2.85553	-1.0961	1.07251e-05	0	1	19.3777	1.07251e-05	FALSE	511
SF3A2	2	1.19947	0.914697	1.48425	1.51429e-16	0.00883536	0.925112	68.1512	1.51429e-16	FALSE	512
EBF2	1	2.24557	1.15763	3.33351	5.22163e-05	0	1	16.3659	5.22163e-05	FALSE	513
WTAP	1	1.21684	0.917701	1.51598	1.55129e-15	0	1	63.5654	1.55129e-15	FALSE	514
ECI2	-1	-1.62453	-2.23662	-1.01245	1.97249e-07	0	1	27.0599	1.97249e-07	FALSE	515
KIAA0319L	1	1.43777	0.968116	1.90741	1.97132e-09	0	1	36.0018	1.97132e-09	FALSE	516
SIGLEC10	1	1.95011	1.08701	2.81321	9.49429e-06	0	1	19.6106	9.49429e-06	FALSE	517
GNB4	-1	-1.78345	-2.51884	-1.04805	2.00193e-06	0	1	22.5932	2.00193e-06	FALSE	518
ARRDC4	1	1.41046	0.961337	1.85959	7.49941e-10	0	1	37.8862	7.49941e-10	FALSE	519
DHX29	-1	-1.57189	-2.14578	-0.998002	7.94527e-08	0	1	28.8194	7.94527e-08	FALSE	520
C4orf31	-2	-1.56652	-2.13732	-0.995718	7.49117e-08	0.588584	0.442967	28.9334	7.49117e-08	FALSE	521
BET1	-1	-1.54412	-2.09772	-0.990518	4.5823e-08	0	1	29.8859	4.5823e-08	FALSE	522
FLJ45909	-1	-2.03624	-2.96822	-1.10426	1.85029e-05	0	1	18.3375	1.85029e-05	FALSE	523
MYOC	-1	-2.37442	-3.56684	-1.18199	9.50974e-05	0	1	15.2316	9.50974e-05	FALSE	524
TRIM21	1	1.52177	0.985004	2.05854	2.75018e-08	0	1	30.8762	2.75018e-08	FALSE	525
RORA	-1	-1.55465	-2.11745	-0.991857	6.15809e-08	0	1	29.313	6.15809e-08	FALSE	526
LOC23117	1	2.24589	1.151	3.34079	5.8106e-05	0	1	16.1634	5.8106e-05	FALSE	527
UGT2B4	-1	-2.41061	-3.63244	-1.18878	0.000110223	0	1	14.953	0.000110223	FALSE	528
ALYREF	1	1.53093	0.985612	2.07626	3.7468e-08	0	1	30.2763	3.7468e-08	FALSE	529
TXNL4A	-2	-1.28948	-1.64915	-0.929809	2.11371e-12	0.888126	0.345986	49.3755	2.11371e-12	FALSE	530
PSMG1	-1	-1.42797	-1.89499	-0.960942	2.06329e-09	0	1	35.913	2.06329e-09	FALSE	531
FRZB	1	1.76464	1.03771	2.49157	1.95675e-06	0	1	22.637	1.95675e-06	FALSE	532
S100A12	1	3.88501	1.5256	6.24441	0.00124971	0	1	10.4154	0.00124971	FALSE	533
LTBR	1	1.17946	0.903784	1.45513	5.04584e-17	0	1	70.3186	5.04584e-17	FALSE	534
DESI2	-1	-1.70825	-2.39182	-1.02469	9.6812e-07	0	1	23.9905	9.6812e-07	FALSE	535
NPTN	-1	-2.04414	-2.98703	-1.10125	2.14615e-05	0	1	18.055	2.14615e-05	FALSE	536
DDOST	-1	-1.60506	-2.20925	-1.00088	1.92137e-07	0	1	27.1106	1.92137e-07	FALSE	537
PIP5K2A	1	2.48422	1.20153	3.76691	0.000147104	0	1	14.4089	0.000147104	FALSE	538
IL6	1	2.34622	1.16904	3.5234	9.36925e-05	0	1	15.2597	9.36925e-05	FALSE	539
CD99	-1	-2.1763	-3.22253	-1.13007	4.56246e-05	0	1	16.6218	4.56246e-05	FALSE	540
ART4	1	1.50499	0.976771	2.0332	2.34624e-08	0	1	31.1846	2.34624e-08	FALSE	541
IGFL2	-1	-2.73002	-4.20486	-1.25517	0.000285625	0	1	13.1624	0.000285625	FALSE	542
CDC40	-1	-1.3911	-1.83325	-0.94895	6.98383e-10	0	1	38.0252	6.98383e-10	FALSE	543
SV2B	1	1.55824	0.986555	2.12993	9.17996e-08	0	1	28.5396	9.17996e-08	FALSE	544
AKAP10	1	1.0848	0.878971	1.29063	5.1734e-25	0	1	106.702	5.1734e-25	FALSE	545
RAB11B	1	2.64357	1.23218	4.05496	0.000241553	0	1	13.4766	0.000241553	FALSE	546
DLK1	-1	-2.52066	-3.83723	-1.20409	0.0001751	0	1	14.081	0.0001751	FALSE	547
GDI1	1	1.26019	0.918165	1.60221	5.14081e-13	0	1	52.1504	5.14081e-13	FALSE	548
FRMD3	1	1.50574	0.972607	2.03888	3.10266e-08	0	1	30.6422	3.10266e-08	FALSE	549
RPL15	-1	-1.57345	-2.15924	-0.987664	1.40538e-07	0	1	27.7154	1.40538e-07	FALSE	550
GAPDH	-1	-2.18583	-3.24598	-1.12567	5.32116e-05	0	1	16.3301	5.32116e-05	FALSE	551
LOC644739	1	2.27241	1.14504	3.39979	7.79421e-05	0	1	15.6076	7.79421e-05	FALSE	552
APEX1	-1	-1.39006	-1.83442	-0.945694	8.72385e-10	0	1	37.5912	8.72385e-10	FALSE	553
WDR47	1	1.20086	0.902794	1.49893	2.87252e-15	0	1	62.3519	2.87252e-15	FALSE	554
C17orf75	-1	-2.29432	-3.44021	-1.14842	8.70008e-05	0	1	15.3997	8.70008e-05	FALSE	555
KBTBD9	1	2.21443	1.12991	3.29894	6.28186e-05	0	1	16.0157	6.28186e-05	FALSE	556
CPEB3	1	1.2494	0.912876	1.58592	3.42027e-13	0	1	52.9507	3.42027e-13	FALSE	557
CCNK	1	1.18883	0.899218	1.47845	8.59694e-16	0	1	64.7283	8.59694e-16	FALSE	558
SLC36A3	-1	-2.17145	-3.22434	-1.11857	5.29519e-05	0	1	16.3394	5.29519e-05	FALSE	559
LOC90835	-1	-1.54931	-2.12026	-0.978353	1.0466e-07	0	1	28.2858	1.0466e-07	FALSE	560
LOC26010	1	1.17952	0.895557	1.46348	3.90902e-16	0	1	66.2815	3.90902e-16	FALSE	561
PPM1A	-1	-1.55749	-2.13519	-0.979794	1.26307e-07	0	1	27.922	1.26307e-07	FALSE	562
RHOBTB1	1	1.32809	0.928268	1.72791	7.49412e-11	0	1	42.3856	7.49412e-11	FALSE	563
BEX4	-1	-1.73609	-2.45333	-1.01885	2.094e-06	0	1	22.5068	2.094e-06	FALSE	564
SCG2	-1	-3.00659	-4.71129	-1.30189	0.000546615	0	1	11.9495	0.000546615	FALSE	565
BTG2	2	1.1686	0.892018	1.44519	1.22037e-16	0.228049	0.632974	68.5767	1.22037e-16	FALSE	566
EMID1	-1	-1.71242	-2.412	-1.01283	1.60623e-06	0	1	23.0164	1.60623e-06	FALSE	567
UACA	-1	-1.98725	-2.90091	-1.07358	2.01728e-05	0	1	18.1729	2.01728e-05	FALSE	568
SYNM	1	1.51083	0.967856	2.05381	4.93563e-08	0	1	29.7419	4.93563e-08	FALSE	569
RPGR	1	1.62539	0.992218	2.25856	4.87033e-07	0	1	25.3145	4.87033e-07	FALSE	570
S100A9	1	2.16799	1.11154	3.22443	5.76717e-05	0	1	16.1776	5.76717e-05	FALSE	571
GRB2	1	1.4574	0.95346	1.96133	1.44256e-08	0	1	32.1292	1.44256e-08	FALSE	572
ATXN3	-1	-2.40572	-3.64811	-1.16334	0.000147503	0	1	14.4038	0.000147503	FALSE	573
MND1	-1	-2.02191	-2.96597	-1.07785	2.6966e-05	0	1	17.6205	2.6966e-05	FALSE	574
ABHD5	1	1.22334	0.901178	1.54551	9.88313e-14	0	1	55.3901	9.88313e-14	FALSE	575
STXBP2	1	1.62058	0.988642	2.25252	5.00188e-07	0	1	25.2631	5.00188e-07	FALSE	576
JUND	1	1.26441	0.90973	1.6191	2.80676e-12	0	1	48.8192	2.80676e-12	FALSE	577
FPR2	1	3.05313	1.30461	4.80166	0.000620871	0	1	11.7123	0.000620871	FALSE	578
EMC7	-1	-1.95114	-2.84243	-1.05986	1.78179e-05	0	1	18.4094	1.78179e-05	FALSE	579
ZFP36	2	1.34573	0.926443	1.76501	3.1612e-10	0.97453	0.323553	39.5724	3.1612e-10	FALSE	580
FCGR2B	1	1.61001	0.984243	2.23577	4.5896e-07	0	1	25.429	4.5896e-07	FALSE	581
CHL1	-2	-1.19085	-1.48969	-0.892001	5.71306e-15	0.224231	0.635835	60.9981	5.71306e-15	FALSE	582
LOC401497	1	2.05021	1.08004	3.02039	3.44476e-05	0	1	17.1551	3.44476e-05	FALSE	583
TCIRG1	2	2.05402	1.07946	3.02858	3.61336e-05	1.47096	0.225195	17.0644	3.61336e-05	FALSE	584
DMWD	1	1.3965	0.934988	1.85801	3.01633e-09	0	1	35.1733	3.01633e-09	FALSE	585
PMS2L1	1	3.30195	1.35128	5.25262	0.000907663	0	1	11.007	0.000907663	FALSE	586
LOC644063	1	2.25824	1.12206	3.39441	9.7959e-05	0	1	15.1756	9.7959e-05	FALSE	587
DCTN6	-1	-1.58	-2.18656	-0.973447	3.29975e-07	0	1	26.0658	3.29975e-07	FALSE	588
ARPP19	-1	-1.68993	-2.38268	-0.997172	1.74261e-06	0	1	22.8598	1.74261e-06	FALSE	589
IRX4	-1	-2.04704	-3.01983	-1.07425	3.71767e-05	0	1	17.0103	3.71767e-05	FALSE	590
MDM2	1	2.16505	1.0993	3.23081	6.84506e-05	0	1	15.8532	6.84506e-05	FALSE	591
LOC338579	-1	-2.19331	-3.28222	-1.1044	7.88646e-05	0	1	15.5853	7.88646e-05	FALSE	592
MAGEA10	1	2.46742	1.16274	3.7721	0.000209977	0	1	13.7396	0.000209977	FALSE	593
PAICS	-1	-1.7177	-2.43581	-0.999592	2.75623e-06	0	1	21.9792	2.75623e-06	FALSE	594
YME1L1	2	1.37259	0.923783	1.8214	2.0455e-09	1.72984	0.188432	35.9299	2.0455e-09	FALSE	595
FILIP1L	2	1.09407	0.863086	1.32505	1.63949e-20	0.00954638	0.922166	86.184	1.63949e-20	FALSE	596
TRA2B	-1	-2.08636	-3.09451	-1.07821	4.98931e-05	0	1	16.4522	4.98931e-05	FALSE	597
AP1S2	1	1.21587	0.889312	1.54242	2.93049e-13	0	1	53.2543	2.93049e-13	FALSE	598
SYT1	1	1.55974	0.963777	2.15571	2.90422e-07	0	1	26.3124	2.90422e-07	FALSE	599
APOLD1	1	1.43103	0.935876	1.92619	1.47531e-08	0	1	32.0855	1.47531e-08	FALSE	600
ZNF655	-1	-1.81481	-2.61164	-1.01798	8.04892e-06	0	1	19.9262	8.04892e-06	FALSE	601
DUSP6	1	2.18183	1.09721	3.26645	8.05744e-05	0	1	15.5448	8.05744e-05	FALSE	602
GALNTL1	-1	-1.65607	-2.32885	-0.983303	1.40292e-06	0	1	23.2767	1.40292e-06	FALSE	603
GPX3	-1	-1.84001	-2.65713	-1.02289	1.01718e-05	0	1	19.4789	1.01718e-05	FALSE	604
PABPC1	1	1.21447	0.887817	1.54112	3.1687e-13	0	1	53.1008	3.1687e-13	FALSE	605
ISLR2	-2	-1.48506	-2.02423	-0.945896	6.72196e-08	0.00550793	0.940839	29.1432	6.72196e-08	FALSE	606
HPRT1	-1	-1.75107	-2.49949	-1.00266	4.52347e-06	0	1	21.0292	4.52347e-06	FALSE	607
PRODH	1	2.44321	1.15115	3.73527	0.000210407	0	1	13.7358	0.000210407	FALSE	608
LOC653598	-1	-1.98084	-2.91144	-1.05024	3.02072e-05	0	1	17.4047	3.02072e-05	FALSE	609
BRI3	1	1.57231	0.962552	2.18207	4.32832e-07	0	1	25.5421	4.32832e-07	FALSE	610
GORASP2	-1	-1.57588	-2.18865	-0.963119	4.64199e-07	0	1	25.4071	4.64199e-07	FALSE	611
SEC23A	1	1.25601	0.893821	1.61819	1.06915e-11	0	1	46.1975	1.06915e-11	FALSE	612
ATF1	-1	-1.94099	-2.84144	-1.04054	2.39073e-05	0	1	17.8496	2.39073e-05	FALSE	613
MYLIP	1	1.51314	0.947826	2.07845	1.55324e-07	0	1	27.5219	1.55324e-07	FALSE	614
SOX4	1	1.83329	1.01613	2.65045	1.09672e-05	0	1	19.3351	1.09672e-05	FALSE	615
FOLR3	-1	-1.87004	-2.71701	-1.02308	1.50844e-05	0	1	18.7268	1.50844e-05	FALSE	616
PPP3CA	-1	-1.75002	-2.50254	-0.997503	5.16423e-06	0	1	20.7754	5.16423e-06	FALSE	617
FCAR	-1	-1.23753	-1.5869	-0.888158	3.85241e-12	0	1	48.1982	3.85241e-12	FALSE	618
JOSD2	1	1.28583	0.8981	1.67356	8.04008e-11	0	1	42.248	8.04008e-11	FALSE	619
CXCL10	-1	-1.84774	-2.67824	-1.01724	1.297e-05	0	1	19.0149	1.297e-05	FALSE	620
NHLH2	2	1.58112	0.960477	2.20176	5.9414e-07	1.69851	0.192483	24.9312	5.9414e-07	FALSE	621
SLCO4A1	1	1.83033	1.01318	2.64747	1.13281e-05	0	1	19.2733	1.13281e-05	FALSE	622
ART3	1	1.23816	0.886707	1.58961	5.02253e-12	0	1	47.6782	5.02253e-12	FALSE	623
TMEM50A	-1	-1.66743	-2.35737	-0.977482	2.17172e-06	0	1	22.4368	2.17172e-06	FALSE	624
NR4A2	1	2.21526	1.09287	3.33765	0.00010956	0	1	14.9644	0.00010956	FALSE	625
LSP1	1	1.40198	0.920832	1.88313	1.12322e-08	0	1	32.6154	1.12322e-08	FALSE	626
SLMO2	-1	-1.78927	-2.57596	-1.00257	8.28219e-06	0	1	19.8716	8.28219e-06	FALSE	627
MBNL1	1	1.20906	0.88004	1.53807	5.91526e-13	0	1	51.8749	5.91526e-13	FALSE	628
PHKG1	-1	-1.98047	-2.91834	-1.04261	3.49107e-05	0	1	17.1298	3.49107e-05	FALSE	629
ALCAM	-1	-1.48036	-2.02381	-0.936911	9.34885e-08	0	1	28.5043	9.34885e-08	FALSE	630
ELOVL6	-1	-1.66018	-2.34564	-0.974715	2.06459e-06	0	1	22.534	2.06459e-06	FALSE	631
LOC650546	1	2.38568	1.12729	3.64407	0.000202608	0	1	13.8067	0.000202608	FALSE	632
SULT1A4	1	2.01741	1.04903	2.98579	4.44256e-05	0	1	16.6723	4.44256e-05	FALSE	633
CENPF	-1	-2.52591	-3.89583	-1.15599	0.000301679	0	1	13.0599	0.000301679	FALSE	634
SEC23B	-1	-1.72725	-2.46785	-0.98666	4.85102e-06	0	1	20.8952	4.85102e-06	FALSE	635
TMEM165	-1	-2.0533	-3.052	-1.0546	5.58647e-05	0	1	16.2379	5.58647e-05	FALSE	636
ALDH1A1	-1	-2.61431	-4.05658	-1.17204	0.000381306	0	1	12.6216	0.000381306	FALSE	637
MRGPRF	1	1.44288	0.926566	1.9592	4.31962e-08	0	1	30.0004	4.31962e-08	FALSE	638
C3orf31	1	1.1337	0.861607	1.40579	3.17796e-16	0	1	66.6897	3.17796e-16	FALSE	639
LOC728343	-1	-2.10411	-3.14433	-1.06389	7.35415e-05	0	1	15.7175	7.35415e-05	FALSE	640
BCL2L13	-1	-1.77148	-2.54912	-0.993841	8.01276e-06	0	1	19.9348	8.01276e-06	FALSE	641
SNX14	-1	-1.86903	-2.72414	-1.01391	1.83646e-05	0	1	18.3518	1.83646e-05	FALSE	642
LRP1B	1	1.63077	0.963829	2.2977	1.64781e-06	0	1	22.9673	1.64781e-06	FALSE	643
GREM1	-1	-2.37374	-3.62941	-1.11806	0.000211278	0	1	13.728	0.000211278	FALSE	644
VDAC1	-1	-1.78938	-2.58242	-0.996332	9.76361e-06	0	1	19.5571	9.76361e-06	FALSE	645
MGP	-1	-1.47778	-2.02461	-0.930944	1.17935e-07	0	1	28.0547	1.17935e-07	FALSE	646
HIPK3	1	2.00606	1.04009	2.97202	4.69502e-05	0	1	16.5674	4.69502e-05	FALSE	647
LOC646938	-1	-1.6861	-2.39888	-0.97332	3.54617e-06	0	1	21.4957	3.54617e-06	FALSE	648
RAB11A	-1	-1.82031	-2.64012	-1.0005	1.34962e-05	0	1	18.939	1.34962e-05	FALSE	649
RP1-212P9.2	-2	-1.09896	-1.34704	-0.850883	3.87305e-18	0.411589	0.521164	75.3851	3.87305e-18	FALSE	650
LOC440297	1	2.41001	1.12221	3.69781	0.000244545	0	1	13.4535	0.000244545	FALSE	651
LOC653257	1	2.53352	1.14753	3.91951	0.000340029	0	1	12.8359	0.000340029	FALSE	652
SLC25A6	-1	-1.70159	-2.4286	-0.974584	4.48861e-06	0	1	21.044	4.48861e-06	FALSE	653
CHGB	-1	-2.20925	-3.33942	-1.07908	0.000127454	0	1	14.6791	0.000127454	FALSE	654
POLR2A	1	1.19324	0.86915	1.51733	5.34437e-13	0	1	52.0742	5.34437e-13	FALSE	655
RGS22	-1	-1.97562	-2.92104	-1.03021	4.20867e-05	0	1	16.7749	4.20867e-05	FALSE	656
C8A	1	2.51433	1.14117	3.88748	0.000332188	0	1	12.8796	0.000332188	FALSE	657
PGM3	-1	-1.70004	-2.42688	-0.973199	4.5561e-06	0	1	21.0154	4.5561e-06	FALSE	658
SHANK3	1	1.21381	0.872998	1.55462	2.94263e-12	0	1	48.7265	2.94263e-12	FALSE	659
ARFGEF2	-1	-1.64257	-2.32422	-0.960917	2.32512e-06	0	1	22.3057	2.32512e-06	FALSE	660
LITAF	1	1.09303	0.847986	1.33807	2.27865e-18	0	1	76.4325	2.27865e-18	FALSE	661
VAMP7	-1	-1.98382	-2.93794	-1.02971	4.597e-05	0	1	16.6075	4.597e-05	FALSE	662
LOC651825	-1	-2.16968	-3.27225	-1.06711	0.000114833	0	1	14.8757	0.000114833	FALSE	663
CDKN2C	-1	-1.35548	-1.81071	-0.900254	5.34819e-09	0	1	34.0584	5.34819e-09	FALSE	664
CLIC5	1	1.31017	0.889713	1.73062	1.01269e-09	0	1	37.3003	1.01269e-09	FALSE	665
CTR9	-1	-1.86271	-2.72284	-1.00258	2.19057e-05	0	1	18.016	2.19057e-05	FALSE	666
APOBEC3A	1	2.10494	1.05187	3.158	8.93989e-05	0	1	15.3484	8.93989e-05	FALSE	667
BEX1	-1	-1.91884	-2.82442	-1.01326	3.28168e-05	0	1	17.2473	3.28168e-05	FALSE	668
TSPAN14	1	1.49418	0.926475	2.06189	2.4889e-07	0	1	26.6105	2.4889e-07	FALSE	669
C14orf43	1	1.11739	0.849069	1.38572	3.29706e-16	0	1	66.6171	3.29706e-16	FALSE	670
SERP1	-1	-1.6773	-2.39171	-0.962892	4.19184e-06	0	1	21.1751	4.19184e-06	FALSE	671
EWSR1	-1	-2.12055	-3.18817	-1.05292	9.90345e-05	0	1	15.155	9.90345e-05	FALSE	672
TPRKB	-1	-1.8563	-2.71409	-0.998504	2.22087e-05	0	1	17.9898	2.22087e-05	FALSE	673
ZNF444	1	1.22197	0.869573	1.57436	1.07243e-11	0	1	46.1915	1.07243e-11	FALSE	674
RAPGEF1	1	1.83136	0.992193	2.67054	1.89152e-05	0	1	18.2955	1.89152e-05	FALSE	675
DVL1	1	2.02084	1.03003	3.01165	6.40144e-05	0	1	15.98	6.40144e-05	FALSE	676
IRF8	1	1.4394	0.911746	1.96706	8.96178e-08	0	1	28.5862	8.96178e-08	FALSE	677
ALAS2	-1	-1.51416	-2.10172	-0.926607	4.39677e-07	0	1	25.5118	4.39677e-07	FALSE	678
LOC387763	1	1.7166	0.967426	2.46577	7.09165e-06	0	1	20.1684	7.09165e-06	FALSE	679
HS3ST1	1	1.49644	0.922205	2.07068	3.26259e-07	0	1	26.0877	3.26259e-07	FALSE	680
KIAA0232	1	1.3484	0.891934	1.80486	7.04901e-09	0	1	33.5212	7.04901e-09	FALSE	681
NT5C2	1	1.18082	0.857652	1.50399	7.98047e-13	0	1	51.2869	7.98047e-13	FALSE	682
C4B	1	2.19354	1.06132	3.32576	0.000146335	0	1	14.4188	0.000146335	FALSE	683
ZFHX3	1	1.29734	0.880854	1.71382	1.02651e-09	0	1	37.2739	1.02651e-09	FALSE	684
TVP23B	-1	-1.88277	-2.76697	-0.998568	3.00038e-05	0	1	17.4176	3.00038e-05	FALSE	685
C19orf44	-1	-1.69709	-2.43324	-0.960943	6.23005e-06	0	1	20.4162	6.23005e-06	FALSE	686
SLC11A1	1	1.7913	0.979604	2.60299	1.52276e-05	0	1	18.7088	1.52276e-05	FALSE	687
ARMCX1	-1	-1.48097	-2.04544	-0.916494	2.7153e-07	0	1	26.4423	2.7153e-07	FALSE	688
SRM	1	1.26915	0.873861	1.66445	3.11826e-10	0	1	39.5991	3.11826e-10	FALSE	689
GPR56	1	1.36587	0.892021	1.83973	1.6085e-08	0	1	31.9176	1.6085e-08	FALSE	690
USP53	1	1.48493	0.915827	2.05404	3.15373e-07	0	1	26.1532	3.15373e-07	FALSE	691
EGFLAM	1	1.2275	0.864041	1.59096	3.60882e-11	0	1	43.8153	3.60882e-11	FALSE	692
SECTM1	1	1.41995	0.90229	1.9376	7.60594e-08	0	1	28.9039	7.60594e-08	FALSE	693
LOC646100	-1	-1.81719	-2.6528	-0.981589	2.02292e-05	0	1	18.1676	2.02292e-05	FALSE	694
FAM125B	1	1.09291	0.836823	1.349	6.03696e-17	0	1	69.9649	6.03696e-17	FALSE	695
RNF138	-1	-1.72002	-2.47828	-0.961745	8.75381e-06	0	1	19.7657	8.75381e-06	FALSE	696
LOC643246	-1	-1.92776	-2.85306	-1.00246	4.43862e-05	0	1	16.674	4.43862e-05	FALSE	697
PRKRA	-1	-1.73284	-2.50199	-0.963691	1.00703e-05	0	1	19.498	1.00703e-05	FALSE	698
BTBD11	-2	-1.38969	-1.88422	-0.895164	3.63394e-08	0.00140485	0.970101	30.3356	3.63394e-08	FALSE	699
PIM1	1	1.40454	0.898009	1.91107	5.48892e-08	0	1	29.5359	5.48892e-08	FALSE	700
STAG3L1	1	1.41861	0.900449	1.93677	8.05283e-08	0	1	28.7933	8.05283e-08	FALSE	701
MSR1	1	1.71405	0.958408	2.4697	8.7544e-06	0	1	19.7656	8.7544e-06	FALSE	702
MAFB	-1	-2.484	-3.85699	-1.11101	0.000391213	0	1	12.5737	0.000391213	FALSE	703
CHUK	-1	-1.73723	-2.51177	-0.962677	1.10274e-05	0	1	19.3246	1.10274e-05	FALSE	704
CENTD1	2	1.1701	0.848747	1.49145	9.56985e-13	0.300776	0.583397	50.9304	9.56985e-13	FALSE	705
C3	1	2.06617	1.02596	3.10638	9.89753e-05	0	1	15.1562	9.89753e-05	FALSE	706
ABAT	-1	-2.0127	-3.01026	-1.01514	7.67e-05	0	1	15.6379	7.67e-05	FALSE	707
METAP2	-1	-1.77829	-2.588	-0.968589	1.67348e-05	0	1	18.5289	1.67348e-05	FALSE	708
SPRR2B	-1	-2.39464	-3.69967	-1.08962	0.000322628	0	1	12.9342	0.000322628	FALSE	709
RBM3	-1	-2.79621	-4.42368	-1.16873	0.00075863	0	1	11.3398	0.00075863	FALSE	710
AVEN	1	1.45759	0.904639	2.01053	2.38481e-07	0	1	26.693	2.38481e-07	FALSE	711
PDCD10	-1	-2.00325	-2.99633	-1.01017	7.6963e-05	0	1	15.6315	7.6963e-05	FALSE	712
CAST	1	1.24361	0.860749	1.62647	1.93544e-10	0	1	40.5308	1.93544e-10	FALSE	713
CALR	1	1.11455	0.835332	1.39377	5.13728e-15	0	1	61.2072	5.13728e-15	FALSE	714
ASF1A	-1	-1.64978	-2.35922	-0.940343	5.16786e-06	0	1	20.774	5.16786e-06	FALSE	715
RPL21	-1	-1.13327	-1.42779	-0.838751	4.64116e-14	0	1	56.8763	4.64116e-14	FALSE	716
ISOC1	-1	-1.55007	-2.18026	-0.919881	1.42909e-06	0	1	23.2411	1.42909e-06	FALSE	717
SF3B1	-1	-1.64696	-2.35531	-0.938603	5.18863e-06	0	1	20.7664	5.18863e-06	FALSE	718
SLC25A5	-1	-1.48016	-2.05458	-0.90574	4.40823e-07	0	1	25.5068	4.40823e-07	FALSE	719
PKD1L1	-1	-1.80014	-2.63211	-0.968166	2.22747e-05	0	1	17.9842	2.22747e-05	FALSE	720
C20orf149	1	1.49559	0.908202	2.08298	6.02537e-07	0	1	24.9041	6.02537e-07	FALSE	721
PSMA1	-1	-1.70294	-2.45806	-0.947818	9.86635e-06	0	1	19.5371	9.86635e-06	FALSE	722
SPHK2	-1	-1.43226	-1.96982	-0.894696	1.76968e-07	0	1	27.2696	1.76968e-07	FALSE	723
IFNA14	-1	-1.65174	-2.3665	-0.936978	5.91878e-06	0	1	20.5143	5.91878e-06	FALSE	724
GOLPH3L	1	1.15898	0.840875	1.47709	9.27712e-13	0	1	50.9914	9.27712e-13	FALSE	725
SNAP23	1	1.53465	0.913906	2.15539	1.26242e-06	0	1	23.4796	1.26242e-06	FALSE	726
ZBTB16	2	1.74419	0.954565	2.53382	1.49569e-05	2.14482	0.143052	18.743	1.49569e-05	FALSE	727
CSAG1	1	1.79249	0.962439	2.62253	2.31064e-05	0	1	17.9144	2.31064e-05	FALSE	728
LOC392713	1	1.72933	0.950069	2.50859	1.36428e-05	0	1	18.9184	1.36428e-05	FALSE	729
SLC39A11	1	1.0958	0.827124	1.36448	1.30923e-15	0	1	63.8996	1.30923e-15	FALSE	730
MAP1B	-2	-1.46778	-2.0371	-0.898464	4.34761e-07	0.372935	0.541409	25.5335	4.34761e-07	FALSE	731
LOC642031	1	1.53137	0.910187	2.15255	1.35306e-06	0	1	23.3463	1.35306e-06	FALSE	732
CDK2AP2	-1	-1.33805	-1.80337	-0.872725	1.74134e-08	0	1	31.7635	1.74134e-08	FALSE	733
FOXJ3	1	1.15471	0.837022	1.47239	1.04853e-12	0	1	50.7511	1.04853e-12	FALSE	734
LOC643300	1	2.01581	1.00301	3.0286	9.57971e-05	0	1	15.2178	9.57971e-05	FALSE	735
ZC3H15	-1	-1.59891	-2.27622	-0.921598	3.71302e-06	0	1	21.4076	3.71302e-06	FALSE	736
MXI1	1	1.14174	0.833059	1.45042	4.18477e-13	0	1	52.5545	4.18477e-13	FALSE	737
LOC642788	1	2.25984	1.04839	3.47128	0.000256046	0	1	13.3673	0.000256046	FALSE	738
CIDEB	1	1.17946	0.839037	1.51988	1.11606e-11	0	1	46.1133	1.11606e-11	FALSE	739
LOC731878	1	1.23078	0.84874	1.61282	2.71484e-10	0	1	39.8697	2.71484e-10	FALSE	740
HFE	1	2.01301	0.998289	3.02773	0.000100995	0	1	15.118	0.000100995	FALSE	741
C19orf59	1	3.31549	1.24971	5.38127	0.00165713	0	1	9.89517	0.00165713	FALSE	742
CYP4B1	1	1.48882	0.897733	2.0799	7.94367e-07	0	1	24.3715	7.94367e-07	FALSE	743
CNIH1	-1	-1.8434	-2.72135	-0.965443	3.8677e-05	0	1	16.9352	3.8677e-05	FALSE	744
OLFML2B	-1	-1.52043	-2.13743	-0.903444	1.36608e-06	0	1	23.3278	1.36608e-06	FALSE	745
PIK3R4	-1	-1.48565	-2.0753	-0.895992	7.88598e-07	0	1	24.3855	7.88598e-07	FALSE	746
RHEB	-1	-1.82512	-2.68996	-0.960294	3.5299e-05	0	1	17.1088	3.5299e-05	FALSE	747
SRP54	-1	-1.77919	-2.60744	-0.95094	2.55073e-05	0	1	17.7263	2.55073e-05	FALSE	748
TMEM16H	1	1.92465	0.978125	2.87118	6.73773e-05	0	1	15.8831	6.73773e-05	FALSE	749
TOM1L1	-1	-1.68104	-2.43059	-0.931488	1.10437e-05	0	1	19.3218	1.10437e-05	FALSE	750
ARCN1	-1	-1.34941	-1.83094	-0.867878	3.9635e-08	0	1	30.1672	3.9635e-08	FALSE	751
BAGE	1	1.827	0.958482	2.69552	3.74068e-05	0	1	16.9986	3.74068e-05	FALSE	752
LOC650463	1	2.50671	1.08757	3.92586	0.000536198	0	1	11.9854	0.000536198	FALSE	753
C6orf85	1	1.42461	0.881611	1.96761	2.71596e-07	0	1	26.4418	2.71596e-07	FALSE	754
CCDC88B	-1	-1.81544	-2.67558	-0.955309	3.5218e-05	0	1	17.1131	3.5218e-05	FALSE	755
CLCN3	-1	-1.91169	-2.85003	-0.973347	6.52298e-05	0	1	15.9444	6.52298e-05	FALSE	756
FMO1	1	1.4214	0.880218	1.96258	2.63575e-07	0	1	26.4997	2.63575e-07	FALSE	757
TNXA	-1	-1.99031	-2.99296	-0.987652	9.99963e-05	0	1	15.1368	9.99963e-05	FALSE	758
HDC	-1	-1.19564	-1.55438	-0.836907	6.47098e-11	0	1	42.6727	6.47098e-11	FALSE	759
ABCA2	1	1.35114	0.866029	1.83625	4.78988e-08	0	1	29.8	4.78988e-08	FALSE	760
DCTD	-1	-1.4356	-1.98948	-0.88171	3.77541e-07	0	1	25.8059	3.77541e-07	FALSE	761
ABHD12	-1	-1.26326	-1.67796	-0.848555	2.36684e-09	0	1	35.6456	2.36684e-09	FALSE	762
WBP2	1	1.09157	0.815935	1.3672	8.36666e-15	0	1	60.2471	8.36666e-15	FALSE	763
LOC651401	-1	-2.0047	-3.0218	-0.987608	0.000111956	0	1	14.9236	0.000111956	FALSE	764
CXCR4	1	1.56384	0.904395	2.22328	3.35223e-06	0	1	21.6036	3.35223e-06	FALSE	765
RSL24D1	-1	-1.7066	-2.48211	-0.931087	1.60967e-05	0	1	18.603	1.60967e-05	FALSE	766
SDHB	-1	-1.79121	-2.63555	-0.946872	3.21131e-05	0	1	17.2885	3.21131e-05	FALSE	767
GNB5	-1	-1.86342	-2.76686	-0.959987	5.28589e-05	0	1	16.3427	5.28589e-05	FALSE	768
LMO3	1	2.13263	1.00951	3.25575	0.000197906	0	1	13.8509	0.000197906	FALSE	769
FMNL1	1	1.8425	0.954454	2.73054	4.77249e-05	0	1	16.5364	4.77249e-05	FALSE	770
IGFBP6	-1	-1.32441	-1.79175	-0.85708	2.78403e-08	0	1	30.8525	2.78403e-08	FALSE	771
C14orf24	-1	-1.43431	-1.99126	-0.877369	4.4755e-07	0	1	25.4776	4.4755e-07	FALSE	772
PPP1CC	-1	-1.62043	-2.32925	-0.911621	7.43905e-06	0	1	20.0769	7.43905e-06	FALSE	773
ZNF85	-1	-2.17656	-3.33781	-1.01531	0.00023914	0	1	13.4955	0.00023914	FALSE	774
RPRM	-1	-3.1927	-5.17881	-1.20659	0.00162899	0	1	9.92669	0.00162899	FALSE	775
TRIM23	2	1.03439	0.802128	1.26664	2.57153e-18	0.144994	0.703366	76.1938	2.57153e-18	FALSE	776
CPT1A	1	1.35165	0.861106	1.84218	6.6441e-08	0	1	29.1658	6.6441e-08	FALSE	777
FAM153A	1	2.0746	0.995278	3.15391	0.00016501	0	1	14.1927	0.00016501	FALSE	778
CHRDL1	1	1.22001	0.836433	1.6036	4.55137e-10	0	1	38.8608	4.55137e-10	FALSE	779
METTL6	1	2.20149	1.01859	3.38439	0.000264631	0	1	13.3055	0.000264631	FALSE	780
SLBP	-1	-1.73729	-2.54223	-0.93235	2.3353e-05	0	1	17.8942	2.3353e-05	FALSE	781
ANKRD22	1	1.69201	0.923881	2.46014	1.57918e-05	0	1	18.6395	1.57918e-05	FALSE	782
LOC644019	1	2.09123	0.9972	3.18527	0.000179355	0	1	14.0359	0.000179355	FALSE	783
CSDE1	-1	-1.61244	-2.31636	-0.908524	7.13476e-06	0	1	20.1568	7.13476e-06	FALSE	784
GALNT14	-2	-1.06165	-1.31746	-0.805842	4.14814e-16	0.032438	0.85707	66.1645	4.14814e-16	FALSE	785
LPIN1	1	1.14565	0.821062	1.47024	4.58787e-12	0	1	47.8556	4.58787e-12	FALSE	786
C5orf28	-1	-1.72366	-2.51982	-0.927489	2.20341e-05	0	1	18.0049	2.20341e-05	FALSE	787
STC2	-1	-1.27773	-1.71059	-0.844877	7.22834e-09	0	1	33.4724	7.22834e-09	FALSE	788
ZZZ3	-1	-1.62374	-2.33927	-0.908203	8.68025e-06	0	1	19.7819	8.68025e-06	FALSE	789
AP5M1	-1	-1.76055	-2.58776	-0.933337	3.02765e-05	0	1	17.4004	3.02765e-05	FALSE	790
XRCC5	-1	-1.76215	-2.5911	-0.933209	3.09379e-05	0	1	17.3593	3.09379e-05	FALSE	791
FST	1	1.33993	0.855757	1.82411	5.82476e-08	0	1	29.4208	5.82476e-08	FALSE	792
CLK1	-1	-1.40269	-1.93819	-0.867191	2.8376e-07	0	1	26.3572	2.8376e-07	FALSE	793
CBX3	1	1.14337	0.819027	1.46772	4.87484e-12	0	1	47.7367	4.87484e-12	FALSE	794
LOC642946	1	1.85186	0.947845	2.75587	5.94567e-05	0	1	16.1199	5.94567e-05	FALSE	795
LOC729003	1	1.90232	0.956912	2.84772	8.02055e-05	0	1	15.5534	8.02055e-05	FALSE	796
WDR1	1	1.66885	0.914145	2.42355	1.46421e-05	0	1	18.7836	1.46421e-05	FALSE	797
TTYH3	1	1.48457	0.880264	2.08888	1.4724e-06	0	1	23.1837	1.4724e-06	FALSE	798
FPR1	1	1.99643	0.973022	3.01984	0.000131608	0	1	14.6186	0.000131608	FALSE	799
CAT	-1	-1.59653	-2.29313	-0.899942	7.05301e-06	0	1	20.1788	7.05301e-06	FALSE	800
SLU7	1	1.07565	0.804726	1.34658	7.16315e-15	0	1	60.5528	7.16315e-15	FALSE	801
GAD1	1	1.51348	0.884127	2.14284	2.43678e-06	0	1	22.2157	2.43678e-06	FALSE	802
S100A6	-1	-1.23725	-1.64136	-0.83313	1.96543e-09	0	1	36.0077	1.96543e-09	FALSE	803
S100A14	1	1.55259	0.890365	2.21481	4.32436e-06	0	1	21.1154	4.32436e-06	FALSE	804
LGALS9	1	1.55795	0.891253	2.22466	4.64831e-06	0	1	20.977	4.64831e-06	FALSE	805
USF2	1	2.06756	0.983562	3.15155	0.00018524	0	1	13.9752	0.00018524	FALSE	806
HAS2	1	2.19333	1.00545	3.38121	0.000295834	0	1	13.0966	0.000295834	FALSE	807
CPXM2	-1	-1.52332	-2.16288	-0.883751	3.03791e-06	0	1	21.7925	3.03791e-06	FALSE	808
LOC649009	1	1.99772	0.968862	3.02658	0.000141439	0	1	14.4829	0.000141439	FALSE	809
SHOC2	-1	-1.57648	-2.2603	-0.892657	6.22822e-06	0	1	20.4168	6.22822e-06	FALSE	810
CEACAM1	1	1.20384	0.825248	1.58243	4.59704e-10	0	1	38.8413	4.59704e-10	FALSE	811
FFAR2	1	1.64184	0.90396	2.37972	1.29428e-05	0	1	19.0189	1.29428e-05	FALSE	812
SERPINB2	1	2.36902	1.03544	3.7026	0.000498161	0	1	12.1225	0.000498161	FALSE	813
C11orf58	-1	-1.68305	-2.45501	-0.911098	1.92684e-05	0	1	18.2603	1.92684e-05	FALSE	814
WISP2	-1	-1.57956	-2.26766	-0.89145	6.82353e-06	0	1	20.2421	6.82353e-06	FALSE	815
CSAD	1	1.04145	0.794327	1.28856	1.45685e-16	0	1	68.2274	1.45685e-16	FALSE	816
HDAC10	1	1.79185	0.929099	2.65461	4.68833e-05	0	1	16.5701	4.68833e-05	FALSE	817
WDR12	-1	-1.34877	-1.8484	-0.849141	1.21649e-07	0	1	27.9947	1.21649e-07	FALSE	818
TFB2M	-1	-1.67344	-2.43956	-0.90733	1.85882e-05	0	1	18.3287	1.85882e-05	FALSE	819
LOC400174	1	1.72529	0.915848	2.53473	2.94619e-05	0	1	17.4522	2.94619e-05	FALSE	820
CBFA2T3	1	2.01259	0.96733	3.05784	0.000160773	0	1	14.2416	0.000160773	FALSE	821
ADAM12	-1	-1.36748	-1.88365	-0.851304	2.07542e-07	0	1	26.9616	2.07542e-07	FALSE	822
PIAS3	-1	-1.48978	-2.10663	-0.872936	2.20539e-06	0	1	22.4073	2.20539e-06	FALSE	823
SOS2	1	1.14051	0.810521	1.4705	1.25224e-11	0	1	45.8878	1.25224e-11	FALSE	824
NFIC	-1	-1.29961	-1.76039	-0.838835	3.23844e-08	0	1	30.5591	3.23844e-08	FALSE	825
LOC441763	1	1.34461	0.845904	1.84332	1.26087e-07	0	1	27.9254	1.26087e-07	FALSE	826
SHKBP1	1	1.53399	0.87944	2.18854	4.36229e-06	0	1	21.0987	4.36229e-06	FALSE	827
PGRMC1	-1	-1.5478	-2.21377	-0.881833	5.23317e-06	0	1	20.75	5.23317e-06	FALSE	828
TUBG1	-1	-1.46934	-2.0714	-0.867278	1.72413e-06	0	1	22.8803	1.72413e-06	FALSE	829
LAPTM4B	-1	-1.88146	-2.82293	-0.939981	8.97263e-05	0	1	15.3414	8.97263e-05	FALSE	830
LOC652377	-1	-2.18086	-3.36869	-0.99303	0.000320054	0	1	12.9492	0.000320054	FALSE	831
METRN	1	1.78772	0.923069	2.65236	5.07042e-05	0	1	16.4216	5.07042e-05	FALSE	832
WDR73	-1	-1.10679	-1.41112	-0.802454	1.01898e-12	0	1	50.8072	1.01898e-12	FALSE	833
SUN1	-1	-1.68612	-2.46741	-0.904824	2.33876e-05	0	1	17.8914	2.33876e-05	FALSE	834
SAMD4A	1	1.15487	0.810507	1.49922	4.92854e-11	0	1	43.2054	4.92854e-11	FALSE	835
LAT1-3TM	1	1.41313	0.855625	1.97064	6.76493e-07	0	1	24.681	6.76493e-07	FALSE	836
LOC649905	-1	-1.9977	-3.03658	-0.958809	0.000164	0	1	14.2042	0.000164	FALSE	837
MSTN	1	1.1455	0.807582	1.48341	3.0509e-11	0	1	44.144	3.0509e-11	FALSE	838
BEX2	1	1.74	0.912476	2.56752	3.76999e-05	0	1	16.9838	3.76999e-05	FALSE	839
MAPRE1	-1	-1.34639	-1.84986	-0.842923	1.5936e-07	0	1	27.4723	1.5936e-07	FALSE	840
RHOXF1	-1	-1.98145	-3.00812	-0.954786	0.000155135	0	1	14.3088	0.000155135	FALSE	841
CDCP1	1	1.93206	0.945711	2.91841	0.000123446	0	1	14.7393	0.000123446	FALSE	842
MAST4	1	1.51234	0.871149	2.15353	3.78478e-06	0	1	21.3709	3.78478e-06	FALSE	843
CLN8	-1	-2.28211	-3.55754	-1.00669	0.000453271	0	1	12.2987	0.000453271	FALSE	844
USP7	1	1.10082	0.798318	1.40333	9.8674e-13	0	1	50.8703	9.8674e-13	FALSE	845
ADD1	1	1.22397	0.819449	1.6285	3.02446e-09	0	1	35.168	3.02446e-09	FALSE	846
TUBA3D	1	1.66257	0.896181	2.42897	2.12014e-05	0	1	18.0782	2.12014e-05	FALSE	847
TMEM139	-1	-2.27692	-3.55005	-1.0038	0.000456096	0	1	12.2871	0.000456096	FALSE	848
EAF1	1	1.80377	0.920653	2.68688	6.24804e-05	0	1	16.0259	6.24804e-05	FALSE	849
SLC25A32	-1	-1.82559	-2.72745	-0.923736	7.26358e-05	0	1	15.7409	7.26358e-05	FALSE	850
PFKM	-1	-1.64113	-2.39086	-0.891402	1.78431e-05	0	1	18.4067	1.78431e-05	FALSE	851
HNRPH1	1	1.1483	0.80542	1.49118	5.24112e-11	0	1	43.0851	5.24112e-11	FALSE	852
APOL6	1	1.97604	0.949764	3.00232	0.000160778	0	1	14.2416	0.000160778	FALSE	853
SKIV2L2	-1	-1.57115	-2.26323	-0.879078	8.60607e-06	0	1	19.7983	8.60607e-06	FALSE	854
RAB5C	1	1.16066	0.807412	1.51391	1.1964e-10	0	1	41.4709	1.1964e-10	FALSE	855
SLC25A24	1	1.63987	0.890547	2.38918	1.79209e-05	0	1	18.3984	1.79209e-05	FALSE	856
MPP6	-1	-1.63558	-2.38139	-0.889769	1.72159e-05	0	1	18.4749	1.72159e-05	FALSE	857
PRPS1	-1	-1.5642	-2.25111	-0.877295	8.07582e-06	0	1	19.9198	8.07582e-06	FALSE	858
C14orf149	1	1.21757	0.817033	1.61812	2.55436e-09	0	1	35.4971	2.55436e-09	FALSE	859
LOC647251	1	2.05493	0.962213	3.14764	0.000227937	0	1	13.5855	0.000227937	FALSE	860
GPIHBP1	1	1.15442	0.805974	1.50287	8.39027e-11	0	1	42.1647	8.39027e-11	FALSE	861
FBXL7	1	1.89819	0.934362	2.86202	0.000113385	0	1	14.8996	0.000113385	FALSE	862
SQLE	-1	-2.00776	-3.06243	-0.953099	0.000190586	0	1	13.9217	0.000190586	FALSE	863
ATXN2L	2	1.13604	0.80199	1.4701	2.63947e-11	0.151991	0.69664	44.4275	2.63947e-11	FALSE	864
TSPAN8	1	1.32004	0.833736	1.80635	1.03669e-07	0	1	28.3042	1.03669e-07	FALSE	865
PYGO2	1	1.58685	0.879391	2.29431	1.10139e-05	0	1	19.327	1.10139e-05	FALSE	866
RBBP4	-1	-1.55218	-2.2311	-0.873272	7.42844e-06	0	1	20.0796	7.42844e-06	FALSE	867
FGFBP2	1	2.08471	0.96427	3.20515	0.000265585	0	1	13.2987	0.000265585	FALSE	868
PSMB5	-1	-1.63397	-2.38154	-0.886395	1.83654e-05	0	1	18.3517	1.83654e-05	FALSE	869
RAB14	-1	-1.65914	-2.42866	-0.889627	2.38039e-05	0	1	17.8578	2.38039e-05	FALSE	870
CRKL	-1	-1.47074	-2.0847	-0.856779	2.66498e-06	0	1	22.0438	2.66498e-06	FALSE	871
KIF13A	1	1.2313	0.815798	1.6468	6.31504e-09	0	1	33.7351	6.31504e-09	FALSE	872
RGS19	1	1.25299	0.81928	1.68669	1.49292e-08	0	1	32.0625	1.49292e-08	FALSE	873
IKBKAP	-1	-1.34007	-1.84634	-0.833802	2.12646e-07	0	1	26.9146	2.12646e-07	FALSE	874
HTATSF1	1	1.31764	0.829889	1.80538	1.19148e-07	0	1	28.0349	1.19148e-07	FALSE	875
EGFL6	-1	-2.26324	-3.53502	-0.991459	0.000486798	0	1	12.1656	0.000486798	FALSE	876
LOC641705	-1	-1.4953	-2.13056	-0.860038	3.96083e-06	0	1	21.2837	3.96083e-06	FALSE	877
AMZ2	-1	-1.78725	-2.66462	-0.90989	6.53561e-05	0	1	15.9408	6.53561e-05	FALSE	878
NTRK1	1	1.93461	0.934996	2.93423	0.000148705	0	1	14.3885	0.000148705	FALSE	879
TLK1	-1	-1.7761	-2.64488	-0.90732	6.15282e-05	0	1	16.055	6.15282e-05	FALSE	880
GRLF1	1	1.98355	0.942024	3.02508	0.000189451	0	1	13.9329	0.000189451	FALSE	881
SLC36A2	1	1.86211	0.920907	2.80332	0.000105465	0	1	15.0363	0.000105465	FALSE	882
TRMT11	-1	-1.73851	-2.5776	-0.899423	4.88937e-05	0	1	16.4905	4.88937e-05	FALSE	883
BGN	-1	-1.50624	-2.15246	-0.860019	4.91517e-06	0	1	20.8701	4.91517e-06	FALSE	884
AQP7P2	1	1.31095	0.826698	1.79521	1.12108e-07	0	1	28.1527	1.12108e-07	FALSE	885
SERPINI1	-1	-1.51263	-2.16553	-0.85973	5.60378e-06	0	1	20.619	5.60378e-06	FALSE	886
MCM4	-1	-2.01839	-3.09156	-0.945222	0.000227582	0	1	13.5884	0.000227582	FALSE	887
ATP6V1A	-1	-1.52355	-2.18643	-0.86067	6.64555e-06	0	1	20.2926	6.64555e-06	FALSE	888
KLF2	1	1.33518	0.828473	1.84189	2.41043e-07	0	1	26.6724	2.41043e-07	FALSE	889
USP14	-1	-1.21737	-1.62711	-0.807627	5.77372e-09	0	1	33.9095	5.77372e-09	FALSE	890
RRP12	2	1.25068	0.812789	1.68856	2.16878e-08	1.38692	0.238925	31.3373	2.16878e-08	FALSE	891
PRPF6	1	1.90644	0.923118	2.88976	0.000144737	0	1	14.4395	0.000144737	FALSE	892
UBE2N	-1	-1.39166	-1.94708	-0.836246	9.06459e-07	0	1	24.1172	9.06459e-07	FALSE	893
STOML2	-1	-1.23688	-1.66377	-0.809984	1.3564e-08	0	1	32.2488	1.3564e-08	FALSE	894
ETFA	-1	-1.87714	-2.83716	-0.917116	0.000126937	0	1	14.6867	0.000126937	FALSE	895
ANAPC5	-1	-1.39708	-1.95744	-0.836715	1.02641e-06	0	1	23.8779	1.02641e-06	FALSE	896
KDM4B	2	1.22726	0.807915	1.6466	9.68869e-09	0.228718	0.632476	32.9027	9.68869e-09	FALSE	897
C14orf78	-2	-1.24634	-1.68166	-0.811013	2.00696e-08	1.53268	0.215711	31.4878	2.00696e-08	FALSE	898
PTPRU	-1	-1.94656	-2.96464	-0.928488	0.000178635	0	1	14.0434	0.000178635	FALSE	899
PLEKHB2	-2	-1.25121	-1.69108	-0.811337	2.47415e-08	0.112639	0.737159	31.0815	2.47415e-08	FALSE	900
ZNF740	1	1.90479	0.92047	2.88911	0.000148965	0	1	14.3852	0.000148965	FALSE	901
GSPT1	-1	-1.55966	-2.25706	-0.862259	1.16926e-05	0	1	19.2128	1.16926e-05	FALSE	902
RPS19BP1	1	1.38361	0.831087	1.93613	9.19652e-07	0	1	24.0894	9.19652e-07	FALSE	903
PDIA3P	-1	-1.89252	-2.86989	-0.915153	0.000147547	0	1	14.4033	0.000147547	FALSE	904
STK40	1	1.11354	0.785467	1.44161	2.88194e-11	0	1	44.2555	2.88194e-11	FALSE	905
ZBTB18	1	1.1185	0.786259	1.45073	4.15841e-11	0	1	43.5378	4.15841e-11	FALSE	906
PKM2	1	1.11412	0.785301	1.44293	3.11761e-11	0	1	44.1016	3.11761e-11	FALSE	907
KCNJ15	1	2.27007	0.977047	3.5631	0.000579642	0	1	11.8402	0.000579642	FALSE	908
EMR2	1	1.64008	0.871542	2.40862	2.88172e-05	0	1	17.4943	2.88172e-05	FALSE	909
LOC651186	-1	-1.82698	-2.7517	-0.90226	0.000107803	0	1	14.9949	0.000107803	FALSE	910
MTMR6	-1	-1.61319	-2.35959	-0.866788	2.27482e-05	0	1	17.9442	2.27482e-05	FALSE	911
CHPF	-1	-1.43611	-2.03492	-0.837298	2.59509e-06	0	1	22.0948	2.59509e-06	FALSE	912
MITF	1	1.00885	0.766294	1.25141	3.58056e-16	0	1	66.4545	3.58056e-16	FALSE	913
HMGN4	-1	-1.86234	-2.81756	-0.907125	0.000132778	0	1	14.6019	0.000132778	FALSE	914
ATP5B	-1	-1.35145	-1.88061	-0.822297	5.5658e-07	0	1	25.0571	5.5658e-07	FALSE	915
CUL5	-1	-1.61824	-2.37058	-0.865902	2.48909e-05	0	1	17.7729	2.48909e-05	FALSE	916
AP2M1	-1	-1.56687	-2.27644	-0.857307	1.50457e-05	0	1	18.7317	1.50457e-05	FALSE	917
LOC440776	1	2.02548	0.932844	3.11812	0.00027983	0	1	13.2008	0.00027983	FALSE	918
ANGPTL2	-2	-2.85241	-4.63508	-1.06975	0.00171202	5.30547	0.0212585	9.83522	0.00171202	FALSE	919
LOC650909	-1	-1.13707	-1.48814	-0.786012	2.17812e-10	0	1	40.3	2.17812e-10	FALSE	920
TRADD	1	1.86696	0.905741	2.82817	0.00014077	0	1	14.4918	0.00014077	FALSE	921
RGS17	-1	-1.27251	-1.7377	-0.807314	8.25915e-08	0	1	28.7443	8.25915e-08	FALSE	922
ZNF641	-1	-1.39756	-1.96735	-0.827768	1.52972e-06	0	1	23.1103	1.52972e-06	FALSE	923
LOC642987	-1	-2.60784	-4.18905	-1.02662	0.0012272	0	1	10.4489	0.0012272	FALSE	924
PPIL1	1	1.48863	0.842558	2.1347	6.30173e-06	0	1	20.3943	6.30173e-06	FALSE	925
HIGD1A	-1	-2.04518	-3.15718	-0.933179	0.000312462	0	1	12.9942	0.000312462	FALSE	926
CDV3	1	1.487	0.841666	2.13233	6.29499e-06	0	1	20.3963	6.29499e-06	FALSE	927
ITGB1	1	1.25654	0.804053	1.70903	5.24625e-08	0	1	29.6236	5.24625e-08	FALSE	928
LOC647543	-1	-1.54742	-2.24353	-0.851298	1.31949e-05	0	1	18.9821	1.31949e-05	FALSE	929
C1orf198	-1	-1.13221	-1.48093	-0.783482	1.97302e-10	0	1	40.4932	1.97302e-10	FALSE	930
DSTN	1	1.25035	0.802266	1.69843	4.52126e-08	0	1	29.9119	4.52126e-08	FALSE	931
PSMD11	-1	-1.30893	-1.8061	-0.811761	2.46783e-07	0	1	26.6269	2.46783e-07	FALSE	932
ITPK1	-1	-1.59964	-2.34036	-0.858923	2.30905e-05	0	1	17.9157	2.30905e-05	FALSE	933
LHCGR	-1	-2.09931	-3.25867	-0.939945	0.000386714	0	1	12.5953	0.000386714	FALSE	934
PLEC1	1	1.16362	0.786997	1.54024	1.3995e-09	0	1	36.6695	1.3995e-09	FALSE	935
POLN	1	1.42082	0.828449	2.0132	2.58878e-06	0	1	22.0995	2.58878e-06	FALSE	936
GSTZ1	-1	-1.16646	-1.54577	-0.787148	1.66728e-09	0	1	36.3283	1.66728e-09	FALSE	937
KIRREL3	-1	-1.21917	-1.64321	-0.795126	1.74961e-08	0	1	31.7543	1.74961e-08	FALSE	938
PNPLA2	1	1.25027	0.800068	1.70047	5.23605e-08	0	1	29.6274	5.23605e-08	FALSE	939
TNFSF12-TNFSF13	1	2.19971	0.953237	3.44618	0.000542498	0	1	11.9636	0.000542498	FALSE	940
SP100	1	1.45338	0.832577	2.07418	4.46376e-06	0	1	21.0546	4.46376e-06	FALSE	941
PILRB	1	2.40033	0.985662	3.815	0.000882427	0	1	11.0593	0.000882427	FALSE	942
PRAMEF1	1	1.90125	0.90449	2.89801	0.000185125	0	1	13.9763	0.000185125	FALSE	943
HSPA14	-1	-1.73374	-2.59051	-0.876967	7.30502e-05	0	1	15.7302	7.30502e-05	FALSE	944
POLE3	-1	-1.69202	-2.51411	-0.869933	5.4837e-05	0	1	16.2731	5.4837e-05	FALSE	945
ZC3HAV1	1	1.97051	0.914196	3.02683	0.00025595	0	1	13.368	0.00025595	FALSE	946
AFF1	1	1.17193	0.785811	1.55804	2.70058e-09	0	1	35.3886	2.70058e-09	FALSE	947
HSF1	1	2.11421	0.936739	3.29168	0.000432818	0	1	12.3849	0.000432818	FALSE	948
ASAM	-1	-1.44961	-2.06912	-0.830108	4.51322e-06	0	1	21.0335	4.51322e-06	FALSE	949
VEGFB	1	2.63993	1.02108	4.25879	0.00139252	0	1	10.2157	0.00139252	FALSE	950
GUCA1C	-1	-2.31977	-3.67038	-0.969156	0.000761636	0	1	11.3325	0.000761636	FALSE	951
PRKCG	-1	-1.65883	-2.45442	-0.863226	4.3788e-05	0	1	16.6997	4.3788e-05	FALSE	952
ERC1	-1	-1.33981	-1.86738	-0.812243	6.44005e-07	0	1	24.7758	6.44005e-07	FALSE	953
A1CF	-1	-2.26919	-3.57787	-0.960514	0.000677581	0	1	11.5498	0.000677581	FALSE	954
HNRNPA1	1	1.08211	0.770962	1.39326	9.33906e-12	0	1	46.4625	9.33906e-12	FALSE	955
INHBB	-1	-1.11091	-1.44652	-0.775307	8.70807e-11	0	1	42.092	8.70807e-11	FALSE	956
NECAP1	-1	-1.39067	-1.96172	-0.819614	1.81471e-06	0	1	22.7819	1.81471e-06	FALSE	957
LIPL4	-1	-2.22856	-3.50408	-0.953034	0.000616174	0	1	11.7265	0.000616174	FALSE	958
LOC388588	-1	-1.07549	-1.38199	-0.768995	6.09141e-12	0	1	47.2999	6.09141e-12	FALSE	959
CCT6A	1	2.28064	0.960591	3.60068	0.000708621	0	1	11.4665	0.000708621	FALSE	960
FAM208B	-1	-1.48679	-2.13933	-0.834254	7.97991e-06	0	1	19.9427	7.97991e-06	FALSE	961
EIF4E	-1	-1.50408	-2.17123	-0.836934	9.92865e-06	0	1	19.5251	9.92865e-06	FALSE	962
PPAP2C	-1	-1.85954	-2.82622	-0.892859	0.000163084	0	1	14.2148	0.000163084	FALSE	963
KLC4	1	2.15427	0.939335	3.3692	0.000510232	0	1	12.0779	0.000510232	FALSE	964
RFC3	-2	-1.2646	-1.73117	-0.798021	1.08283e-07	1.25804	0.262022	28.22	1.08283e-07	FALSE	965
LOC286467	-1	-1.87433	-2.85473	-0.893925	0.000178928	0	1	14.0404	0.000178928	FALSE	966
SPINK5	-1	-2.19036	-3.43712	-0.943604	0.000574545	0	1	11.8567	0.000574545	FALSE	967
OPHN1	1	2.09298	0.928161	3.25781	0.000428766	0	1	12.4025	0.000428766	FALSE	968
OR4N2	1	1.90058	0.897563	2.90359	0.000204117	0	1	13.7928	0.000204117	FALSE	969
FOXRED2	1	1.27039	0.797947	1.74283	1.36186e-07	0	1	27.7763	1.36186e-07	FALSE	970
APLP1	1	2.11216	0.929904	3.29441	0.000462514	0	1	12.261	0.000462514	FALSE	971
GTF3C3	-1	-1.3258	-1.84552	-0.806091	5.73537e-07	0	1	24.9992	5.73537e-07	FALSE	972
COX11	-1	-2.13492	-3.33663	-0.933204	0.000497694	0	1	12.1243	0.000497694	FALSE	973
NELFCD	-1	-1.24138	-1.69035	-0.792399	5.98984e-08	0	1	29.3667	5.98984e-08	FALSE	974
CDRT1	1	2.14506	0.933965	3.35615	0.00051767	0	1	12.0509	0.00051767	FALSE	975
MYH1	-1	-2.14237	-3.35124	-0.933504	0.000513765	0	1	12.065	0.000513765	FALSE	976
APC	-1	-1.48434	-2.13843	-0.830256	8.67484e-06	0	1	19.7831	8.67484e-06	FALSE	977
TNPO1	-2	-1.17775	-1.5733	-0.782203	5.35254e-09	0.0867207	0.768388	34.0568	5.35254e-09	FALSE	978
PTS	-1	-1.42694	-2.03309	-0.820784	3.95131e-06	0	1	21.2883	3.95131e-06	FALSE	979
LOC341604	1	1.83613	0.883617	2.78863	0.000157984	0	1	14.2746	0.000157984	FALSE	980
NUCB2	-1	-1.42353	-2.02773	-0.819331	3.87859e-06	0	1	21.3239	3.87859e-06	FALSE	981
ZNF577	-2	-0.990042	-1.22824	-0.751848	3.74615e-16	0.786488	0.375164	66.3654	3.74615e-16	FALSE	982
PCDHB16	1	1.58436	0.844096	2.32462	2.73065e-05	0	1	17.5967	2.73065e-05	FALSE	983
WRNIP1	1	1.04278	0.759671	1.32588	5.22885e-13	0	1	52.1171	5.22885e-13	FALSE	984
LOC643505	-1	-1.69839	-2.53544	-0.861329	6.98606e-05	0	1	15.8146	6.98606e-05	FALSE	985
RABGGTA	-1	-2.10174	-3.27975	-0.923735	0.000470747	0	1	12.2281	0.000470747	FALSE	986
PSMA4	1	1.06765	0.762855	1.37245	6.6294e-12	0	1	47.134	6.6294e-12	FALSE	987
PIP4K2B	1	1.71913	0.863579	2.57469	8.20578e-05	0	1	15.5103	8.20578e-05	FALSE	988
AGRN	2	1.23833	0.788854	1.6878	6.67008e-08	1.39251	0.237982	29.1583	6.67008e-08	FALSE	989
PCNP	-1	-1.48596	-2.145	-0.826907	9.90993e-06	0	1	19.5287	9.90993e-06	FALSE	990
SP8	1	2.14307	0.927768	3.35837	0.000547823	0	1	11.9454	0.000547823	FALSE	991
FAM124A	1	1.87519	0.886208	2.86416	0.000202195	0	1	13.8106	0.000202195	FALSE	992
RAG1AP1	-1	-2.13898	-3.35106	-0.926903	0.000542604	0	1	11.9632	0.000542604	FALSE	993
GAS1	-1	-1.36876	-1.92978	-0.807747	1.73644e-06	0	1	22.8666	1.73644e-06	FALSE	994
GOLGA8A	-1	-1.73393	-2.60417	-0.863688	9.416e-05	0	1	15.2503	9.416e-05	FALSE	995
NME7	-1	-1.46828	-2.11388	-0.822674	8.29246e-06	0	1	19.8692	8.29246e-06	FALSE	996
NCOR2	1	1.02886	0.755019	1.30269	1.7857e-13	0	1	54.2275	1.7857e-13	FALSE	997
ENOPH1	-1	-1.59338	-2.34505	-0.841721	3.25637e-05	0	1	17.262	3.25637e-05	FALSE	998
POSTN	-1	-1.40886	-2.00487	-0.812859	3.60321e-06	0	1	21.4651	3.60321e-06	FALSE	999
ALOX5AP	1	1.41372	0.813263	2.01419	3.93979e-06	0	1	21.2939	3.93979e-06	FALSE	1000
N-PAC	1	1.14744	0.772315	1.52256	2.03264e-09	0	1	35.9422	2.03264e-09	FALSE	1001
RECK	-1	-1.43037	-2.04551	-0.815217	5.1796e-06	0	1	20.7697	5.1796e-06	FALSE	1002
LBR	1	2.45773	0.972683	3.94278	0.00117984	0	1	10.5216	0.00117984	FALSE	1003
AKAP11	-2	-1.63863	-2.43049	-0.846759	4.99645e-05	2.93877	0.0864765	16.4495	4.99645e-05	FALSE	1004
NME1	-1	-1.53618	-2.24129	-0.831074	1.95414e-05	0	1	18.2335	1.95414e-05	FALSE	1005
MGC71805	1	1.83991	0.87732	2.80251	0.000179463	0	1	14.0348	0.000179463	FALSE	1006
CTGF	1	1.49215	0.823767	2.16053	1.21111e-05	0	1	19.1457	1.21111e-05	FALSE	1007
RCE1	1	1.60297	0.840365	2.36557	3.79217e-05	0	1	16.9727	3.79217e-05	FALSE	1008
C20orf74	1	2.21085	0.932766	3.48893	0.000697957	0	1	11.4947	0.000697957	FALSE	1009
ANKRD19P	1	1.4803	0.821231	2.13937	1.07176e-05	0	1	19.3791	1.07176e-05	FALSE	1010
PSMD14	-1	-1.74398	-2.62713	-0.860836	0.000108652	0	1	14.9801	0.000108652	FALSE	1011
NFE2	1	1.75284	0.861606	2.64406	0.000115833	0	1	14.8593	0.000115833	FALSE	1012
YES1	-1	-1.95621	-3.02037	-0.892055	0.00031463	0	1	12.9812	0.00031463	FALSE	1013
ITGB2-AS1	1	1.18314	0.775367	1.59092	1.29474e-08	0	1	32.3392	1.29474e-08	FALSE	1014
GNAI1	-1	-1.97012	-3.04649	-0.893749	0.000333999	0	1	12.8694	0.000333999	FALSE	1015
ANKMY2	-1	-1.76374	-2.66493	-0.862556	0.000125097	0	1	14.7142	0.000125097	FALSE	1016
NAALADL1	1	1.31809	0.79549	1.84069	7.67763e-07	0	1	24.4371	7.67763e-07	FALSE	1017
OR10D3	-1	-1.12991	-1.49262	-0.767187	1.02489e-09	0	1	37.277	1.02489e-09	FALSE	1018
CXCL14	-2	-1.26945	-1.75083	-0.788068	2.35818e-07	1.20056	0.27321	26.7147	2.35818e-07	FALSE	1019
ANKDD1A	-1	-1.22329	-1.66563	-0.780941	5.95343e-08	0	1	29.3785	5.95343e-08	FALSE	1020
SNRP70	1	1.9776	0.894185	3.06101	0.000346762	0	1	12.7992	0.000346762	FALSE	1021
TCF7L2	1	1.85996	0.87578	2.84415	0.00021219	0	1	13.7199	0.00021219	FALSE	1022
AK6	-1	-1.70697	-2.56149	-0.852449	9.03392e-05	0	1	15.3286	9.03392e-05	FALSE	1023
SCARA3	-1	-1.39511	-1.98486	-0.805366	3.54341e-06	0	1	21.4972	3.54341e-06	FALSE	1024
UBR7	-1	-1.384	-1.96441	-0.803594	2.95983e-06	0	1	21.8424	2.95983e-06	FALSE	1025
UBE2K	-1	-1.55305	-2.27767	-0.82842	2.66132e-05	0	1	17.6456	2.66132e-05	FALSE	1026
PSMD10	-1	-1.81569	-2.76371	-0.867674	0.00017416	0	1	14.0912	0.00017416	FALSE	1027
CAPN7	-1	-1.4056	-2.00513	-0.806069	4.32481e-06	0	1	21.1152	4.32481e-06	FALSE	1028
C12orf5	-1	-1.4922	-2.16544	-0.818956	1.39828e-05	0	1	18.8715	1.39828e-05	FALSE	1029
GPLD1	-1	-1.78856	-2.71479	-0.862321	0.000153905	0	1	14.3238	0.000153905	FALSE	1030
C1orf213	-1	-1.74849	-2.64075	-0.856243	0.00012262	0	1	14.752	0.00012262	FALSE	1031
CCL16	1	2.25739	0.932113	3.58268	0.000842413	0	1	11.1454	0.000842413	FALSE	1032
CYB5R2	-1	-1.17161	-1.57307	-0.770139	1.06651e-08	0	1	32.7161	1.06651e-08	FALSE	1033
MGAT2	-1	-1.46561	-2.11744	-0.813777	1.0487e-05	0	1	19.4206	1.0487e-05	FALSE	1034
ACBD7	-1	-1.76108	-2.66482	-0.857329	0.000133852	0	1	14.5868	0.000133852	FALSE	1035
LOC730347	-1	-1.93809	-2.99267	-0.883503	0.000315809	0	1	12.9742	0.000315809	FALSE	1036
KIAA0040	-1	-1.04673	-1.34281	-0.750656	4.23501e-12	0	1	48.0125	4.23501e-12	FALSE	1037
SNX4	-1	-1.59321	-2.35507	-0.831347	4.15515e-05	0	1	16.7992	4.15515e-05	FALSE	1038
C13orf18	1	1.52194	0.820643	2.22323	2.10474e-05	0	1	18.0921	2.10474e-05	FALSE	1039
SLC30A5	-1	-1.39571	-1.98952	-0.801912	4.08852e-06	0	1	21.2229	4.08852e-06	FALSE	1040
NKG7	-1	-1.2359	-1.69349	-0.778302	1.1995e-07	0	1	28.0219	1.1995e-07	FALSE	1041
MAFF	1	1.76611	0.856243	2.67598	0.000142139	0	1	14.4736	0.000142139	FALSE	1042
RGS2	1	1.75014	0.853725	2.64656	0.000129934	0	1	14.6427	0.000129934	FALSE	1043
SLC30A1	-1	-1.55063	-2.27715	-0.824113	2.87414e-05	0	1	17.4993	2.87414e-05	FALSE	1044
UBE2D2	-1	-1.33883	-1.88468	-0.792977	1.5301e-06	0	1	23.1098	1.5301e-06	FALSE	1045
TCP1	1	2.22521	0.922114	3.5283	0.000817201	0	1	11.2018	0.000817201	FALSE	1046
C19orf25	1	1.2088	0.772864	1.64475	5.48837e-08	0	1	29.5361	5.48837e-08	FALSE	1047
LOC642255	1	1.33669	0.791328	1.88205	1.5561e-06	0	1	23.0774	1.5561e-06	FALSE	1048
LOC399942	2	1.31474	0.787817	1.84167	1.00657e-06	1.24324	0.264847	23.9155	1.00657e-06	FALSE	1049
JUP	1	2.4267	0.951081	3.90232	0.00126758	0	1	10.3891	0.00126758	FALSE	1050
DAGLA	1	2.17894	0.914263	3.44361	0.000733163	0	1	11.4032	0.000733163	FALSE	1051
FAT2	1	2.18683	0.915244	3.45841	0.000749821	0	1	11.3615	0.000749821	FALSE	1052
LOC644979	2	1.05099	0.74882	1.35316	9.29305e-12	0.009371	0.922882	46.4721	9.29305e-12	FALSE	1053
LOC645986	-1	-1.88676	-2.90249	-0.871026	0.0002719	0	1	13.2547	0.0002719	FALSE	1054
AFG3L1	1	1.87434	0.868898	2.87977	0.000258426	0	1	13.35	0.000258426	FALSE	1055
EPB42	1	1.38537	0.797456	1.97328	3.86534e-06	0	1	21.3305	3.86534e-06	FALSE	1056
RHOA	-1	-1.54565	-2.27045	-0.82084	2.92002e-05	0	1	17.4692	2.92002e-05	FALSE	1057
SDCBP	1	1.10011	0.755723	1.44451	3.82882e-10	0	1	39.1983	3.82882e-10	FALSE	1058
TP53I11	1	2.07958	0.898297	3.26085	0.000559739	0	1	11.9053	0.000559739	FALSE	1059
MLSTD1	1	1.20299	0.770572	1.6354	4.96188e-08	0	1	29.7316	4.96188e-08	FALSE	1060
SCUBE2	-1	-1.18598	-1.60401	-0.767948	2.68952e-08	0	1	30.9195	2.68952e-08	FALSE	1061
DGKQ	1	1.04472	0.747341	1.3421	5.75852e-12	0	1	47.4101	5.75852e-12	FALSE	1062
IRF7	1	1.47213	0.80921	2.13506	1.34636e-05	0	1	18.9437	1.34636e-05	FALSE	1063
FHL2	1	1.10082	0.755314	1.44632	4.24645e-10	0	1	38.9961	4.24645e-10	FALSE	1064
CSNK1D	1	1.15542	0.762637	1.5482	8.14252e-09	0	1	33.2408	8.14252e-09	FALSE	1065
ARPC5	-1	-1.7245	-2.60425	-0.844747	0.000122065	0	1	14.7605	0.000122065	FALSE	1066
SRP9	-1	-1.8646	-2.86532	-0.863886	0.000260274	0	1	13.3366	0.000260274	FALSE	1067
LOC646782	-1	-2.01998	-3.15433	-0.885629	0.000482694	0	1	12.1814	0.000482694	FALSE	1068
TUBB	-1	-1.47781	-2.14802	-0.807604	1.54808e-05	0	1	18.6774	1.54808e-05	FALSE	1069
MTX2	-1	-1.60003	-2.37502	-0.825033	5.19941e-05	0	1	16.374	5.19941e-05	FALSE	1070
PAPSS2	-1	-2.05066	-3.21202	-0.889297	0.000538613	0	1	11.977	0.000538613	FALSE	1071
PAPOLA	-1	-2.08703	-3.27997	-0.894102	0.000605905	0	1	11.7577	0.000605905	FALSE	1072
P4HB	-1	-1.65571	-2.47913	-0.832291	8.11261e-05	0	1	15.5319	8.11261e-05	FALSE	1073
LOC652616	1	1.87181	0.86304	2.88059	0.00027607	0	1	13.2262	0.00027607	FALSE	1074
Septin 6	1	1.47134	0.805829	2.13686	1.46985e-05	0	1	18.7763	1.46985e-05	FALSE	1075
ADAT3	1	1.75581	0.846184	2.66543	0.000154801	0	1	14.3129	0.000154801	FALSE	1076
PRPF38B	1	1.19151	0.765493	1.61752	4.21077e-08	0	1	30.0499	4.21077e-08	FALSE	1077
C10orf61	1	1.23365	0.77131	1.696	1.69788e-07	0	1	27.3497	1.69788e-07	FALSE	1078
OSBPL5	-1	-1.49147	-2.17503	-0.807906	1.89898e-05	0	1	18.288	1.89898e-05	FALSE	1079
EVX1	1	1.22745	0.769725	1.68517	1.47272e-07	0	1	27.6249	1.47272e-07	FALSE	1080
DDIT4	-1	-0.99264	-1.24928	-0.736003	3.43168e-14	0	1	57.47	3.43168e-14	FALSE	1081
LOC643273	-1	-2.26563	-3.61451	-0.916743	0.000994715	0	1	10.8374	0.000994715	FALSE	1082
ASAH3L	1	2.01089	0.880082	3.14169	0.000491469	0	1	12.1478	0.000491469	FALSE	1083
HS2ST1	-1	-1.73522	-2.62962	-0.840816	0.000143244	0	1	14.459	0.000143244	FALSE	1084
MXRA7	-2	-1.19174	-1.6203	-0.763183	5.02818e-08	0.287113	0.592076	29.7059	5.02818e-08	FALSE	1085
PORCN	-1	-1.4515	-2.10388	-0.799116	1.29603e-05	0	1	19.0163	1.29603e-05	FALSE	1086
LDOC1L	1	1.22591	0.766913	1.6849	1.65178e-07	0	1	27.403	1.65178e-07	FALSE	1087
LOC647297	1	1.78495	0.846005	2.72389	0.000194594	0	1	13.8826	0.000194594	FALSE	1088
PRICKLE3	1	1.82007	0.850914	2.78922	0.000232494	0	1	13.5484	0.000232494	FALSE	1089
LOC642678	-1	-1.84556	-2.83672	-0.85439	0.000262791	0	1	13.3186	0.000262791	FALSE	1090
SESN2	-1	-1.32756	-1.87427	-0.780839	1.94316e-06	0	1	22.6504	1.94316e-06	FALSE	1091
LOC654346	1	1.94806	0.868355	3.02776	0.000405814	0	1	12.5052	0.000405814	FALSE	1092
CCDC86	1	1.34873	0.783675	1.91379	2.89381e-06	0	1	21.8857	2.89381e-06	FALSE	1093
RNPC2	1	1.97937	0.872038	3.08671	0.00045926	0	1	12.2742	0.00045926	FALSE	1094
GYG1	-1	-1.71993	-2.60435	-0.835514	0.000138099	0	1	14.5279	0.000138099	FALSE	1095
REEP3	1	1.75435	0.840344	2.66835	0.000168574	0	1	14.1525	0.000168574	FALSE	1096
OTUD4	1	1.25338	0.76977	1.73698	3.78047e-07	0	1	25.8033	3.78047e-07	FALSE	1097
C5orf22	-1	-1.35341	-1.92313	-0.783695	3.22337e-06	0	1	21.6788	3.22337e-06	FALSE	1098
GOLPH4	-1	-1.94915	-3.03169	-0.866612	0.000417157	0	1	12.4537	0.000417157	FALSE	1099
CTB-12O2.1	-2	-1.04852	-1.35616	-0.740868	2.39122e-11	0.663805	0.41522	44.6209	2.39122e-11	FALSE	1100
SPX	-1	-1.24232	-1.71685	-0.767789	2.87915e-07	0	1	26.3291	2.87915e-07	FALSE	1101
CDH13	1	1.07965	0.744845	1.41445	2.60974e-10	0	1	39.9468	2.60974e-10	FALSE	1102
MAP4	1	1.88533	0.856888	2.91377	0.000326903	0	1	12.9096	0.000326903	FALSE	1103
ANP32E	-1	-1.42904	-2.06495	-0.793136	1.06013e-05	0	1	19.3999	1.06013e-05	FALSE	1104
DES	1	2.60741	0.958513	4.2563	0.00193976	0	1	9.60568	0.00193976	FALSE	1105
TMEM16E	-1	-2.12113	-3.35272	-0.889541	0.000736583	0	1	11.3946	0.000736583	FALSE	1106
CRSP2	-1	-1.70216	-2.57385	-0.830474	0.000129581	0	1	14.6479	0.000129581	FALSE	1107
GNG5	1	1.01645	0.735303	1.29759	1.3797e-12	0	1	50.2124	1.3797e-12	FALSE	1108
LOC388237	1	1.7814	0.841311	2.72148	0.000204013	0	1	13.7938	0.000204013	FALSE	1109
LOC643304	1	1.93916	0.862804	3.01552	0.000413897	0	1	12.4684	0.000413897	FALSE	1110
UBE2Z	1	1.93555	0.862287	3.00882	0.000408319	0	1	12.4937	0.000408319	FALSE	1111
ALG5	-1	-1.52345	-2.24163	-0.805269	3.21599e-05	0	1	17.2857	3.21599e-05	FALSE	1112
SLC16A3	1	1.16179	0.755094	1.56849	2.157e-08	0	1	31.3478	2.157e-08	FALSE	1113
RPA1	-1	-1.41272	-2.03575	-0.789702	8.81834e-06	0	1	19.7517	8.81834e-06	FALSE	1114
CNOT3	1	1.2647	0.769122	1.76029	5.68156e-07	0	1	25.0174	5.68156e-07	FALSE	1115
ATP6V1B2	-1	-1.65098	-2.47969	-0.822276	9.43368e-05	0	1	15.2468	9.43368e-05	FALSE	1116
H2AFZ	-1	-1.92127	-2.98318	-0.859353	0.000391033	0	1	12.5746	0.000391033	FALSE	1117
ATF3	2	2.45168	0.932819	3.97055	0.00155784	4.2214	0.0399172	10.0089	0.00155784	FALSE	1118
LAMTOR5	-1	-1.50728	-2.21224	-0.802325	2.78185e-05	0	1	17.5614	2.78185e-05	FALSE	1119
AP1S1	1	1.26022	0.76832	1.75213	5.13227e-07	0	1	25.2135	5.13227e-07	FALSE	1120
TSN	-1	-1.53659	-2.26743	-0.805747	3.7755e-05	0	1	16.981	3.7755e-05	FALSE	1121
EPOR	1	1.2369	0.764191	1.70961	2.92067e-07	0	1	26.3015	2.92067e-07	FALSE	1122
DOK2	1	2.05836	0.87618	3.24055	0.000643467	0	1	11.6458	0.000643467	FALSE	1123
PNKD	1	1.15013	0.752011	1.54825	1.49485e-08	0	1	32.06	1.49485e-08	FALSE	1124
SAA1	-1	-1.66454	-2.50732	-0.821762	0.000108366	0	1	14.9851	0.000108366	FALSE	1125
PAIP2	-1	-1.60504	-2.39658	-0.813499	7.05853e-05	0	1	15.7951	7.05853e-05	FALSE	1126
PKLR	-1	-1.52178	-2.24143	-0.802136	3.4042e-05	0	1	17.1776	3.4042e-05	FALSE	1127
EFHD2	1	1.07338	0.741185	1.40557	2.40362e-10	0	1	40.1075	2.40362e-10	FALSE	1128
ARRDC2	1	1.10523	0.745476	1.46498	1.72934e-09	0	1	36.257	1.72934e-09	FALSE	1129
RGS1	1	1.0021	0.730312	1.27389	4.95748e-13	0	1	52.2217	4.95748e-13	FALSE	1130
HEATR3	1	1.88154	0.849795	2.91329	0.000351194	0	1	12.7755	0.000351194	FALSE	1131
TNNC2	-1	-1.82491	-2.80854	-0.841287	0.000276575	0	1	13.2227	0.000276575	FALSE	1132
PDE5A	-1	-1.17773	-1.60216	-0.753308	5.36767e-08	0	1	29.5792	5.36767e-08	FALSE	1133
FAM179B	-1	-1.44409	-2.09895	-0.789229	1.54562e-05	0	1	18.6804	1.54562e-05	FALSE	1134
ELF2	-1	-1.87102	-2.89519	-0.846845	0.00034284	0	1	12.8205	0.00034284	FALSE	1135
CALD1	1	1.06616	0.738069	1.39424	1.90129e-10	0	1	40.5656	1.90129e-10	FALSE	1136
RANBP2	-1	-1.66036	-2.50279	-0.817931	0.000112037	0	1	14.9222	0.000112037	FALSE	1137
RALBP1	1	1.04759	0.734829	1.36035	5.20728e-11	0	1	43.0977	5.20728e-11	FALSE	1138
AGA	-1	-1.47782	-2.1628	-0.792831	2.3525e-05	0	1	17.8802	2.3525e-05	FALSE	1139
FLJ25778	-1	-1.52075	-2.24297	-0.798521	3.67555e-05	0	1	17.032	3.67555e-05	FALSE	1140
ZNF121	1	2.52898	0.934876	4.12309	0.00187469	0	1	9.66836	0.00187469	FALSE	1141
CD37	1	1.22733	0.758794	1.69587	2.83461e-07	0	1	26.3592	2.83461e-07	FALSE	1142
RBM20	1	1.24689	0.761303	1.73248	4.83394e-07	0	1	25.329	4.83394e-07	FALSE	1143
LMTK3	1	2.14657	0.882114	3.41103	0.000876984	0	1	11.0708	0.000876984	FALSE	1144
ProSAPiP1	1	1.38706	0.779898	1.99423	7.55177e-06	0	1	20.0481	7.55177e-06	FALSE	1145
SPATA7	-1	-1.27627	-1.78796	-0.764589	1.01529e-06	0	1	23.8989	1.01529e-06	FALSE	1146
MME	1	1.97723	0.858192	3.09627	0.00053406	0	1	11.9928	0.00053406	FALSE	1147
NEBL	-1	-1.51604	-2.23605	-0.796031	3.67742e-05	0	1	17.031	3.67742e-05	FALSE	1148
LOC101928955	-1	-1.20766	-1.66062	-0.754698	1.73632e-07	0	1	27.3064	1.73632e-07	FALSE	1149
YWHAQ	-1	-1.50286	-2.21187	-0.793856	3.26031e-05	0	1	17.2597	3.26031e-05	FALSE	1150
ARGLU1	-1	-1.42849	-2.07395	-0.783031	1.43998e-05	0	1	18.8154	1.43998e-05	FALSE	1151
TP73L	-1	-1.88056	-2.91803	-0.843095	0.000381269	0	1	12.6218	0.000381269	FALSE	1152
STXBP6	-1	-1.70476	-2.5901	-0.819427	0.000160642	0	1	14.2432	0.000160642	FALSE	1153
PCDHA11	1	1.8592	0.839779	2.87863	0.000350849	0	1	12.7773	0.000350849	FALSE	1154
DST	1	1.18762	0.750702	1.62453	9.95524e-08	0	1	28.3827	9.95524e-08	FALSE	1155
TNK2	-1	-1.96656	-3.07925	-0.853874	0.000532138	0	1	11.9995	0.000532138	FALSE	1156
FAM19A3	-1	-2.06043	-3.25469	-0.866162	0.000721009	0	1	11.4343	0.000721009	FALSE	1157
SPIN1	-1	-1.53553	-2.27491	-0.796152	4.69263e-05	0	1	16.5684	4.69263e-05	FALSE	1158
GTF2IP1	1	1.39107	0.777032	2.0051	8.98728e-06	0	1	19.7154	8.98728e-06	FALSE	1159
ANKRD55	-1	-1.40472	-2.03071	-0.778739	1.09152e-05	0	1	19.3442	1.09152e-05	FALSE	1160
LOC374768	1	1.81556	0.832686	2.79843	0.000294106	0	1	13.1076	0.000294106	FALSE	1161
LOC654202	1	2.21335	0.884934	3.54177	0.0010923	0	1	10.6642	0.0010923	FALSE	1162
APOBEC3H	-2	-1.25338	-1.74901	-0.757746	7.1798e-07	0.440713	0.506779	24.5663	7.1798e-07	FALSE	1163
FBLN1	-1	-1.30546	-1.84661	-0.764314	2.2651e-06	0	1	22.356	2.2651e-06	FALSE	1164
CD248	1	1.03023	0.72835	1.33211	2.2504e-11	0	1	44.7398	2.2504e-11	FALSE	1165
SMTN	1	1.26365	0.758589	1.76872	9.40206e-07	0	1	24.0468	9.40206e-07	FALSE	1166
HNRNPL	1	1.20889	0.751056	1.66672	2.27646e-07	0	1	26.7829	2.27646e-07	FALSE	1167
AMOT	1	1.2872	0.761229	1.81317	1.6138e-06	0	1	23.0074	1.6138e-06	FALSE	1168
CAPZA2	-1	-1.77575	-2.7267	-0.8248	0.00025229	0	1	13.395	0.00025229	FALSE	1169
HSPC047	-1	-1.03375	-1.33964	-0.727855	3.50555e-11	0	1	43.8721	3.50555e-11	FALSE	1170
SNX3	-1	-1.62242	-2.44036	-0.804486	0.0001012	0	1	15.1142	0.0001012	FALSE	1171
AKAP13	1	1.26754	0.757797	1.77729	1.09545e-06	0	1	23.7526	1.09545e-06	FALSE	1172
HAPLN3	1	1.43042	0.779043	2.08181	1.67699e-05	0	1	18.5249	1.67699e-05	FALSE	1173
ABCC3	1	1.59164	0.800003	2.38328	8.12644e-05	0	1	15.5286	8.12644e-05	FALSE	1174
C2CD2	-1	-1.05671	-1.38336	-0.730067	2.28923e-10	0	1	40.2028	2.28923e-10	FALSE	1175
SKP1	-1	-1.71134	-2.60721	-0.81547	0.000181094	0	1	14.0177	0.000181094	FALSE	1176
CYTL1	1	1.95888	0.847534	3.07022	0.00055096	0	1	11.9348	0.00055096	FALSE	1177
TOX3	-1	-2.03508	-3.21323	-0.856931	0.000710353	0	1	11.462	0.000710353	FALSE	1178
MRPL2	1	1.18332	0.746202	1.62044	1.12184e-07	0	1	28.1514	1.12184e-07	FALSE	1179
IBSP	-1	-1.83109	-2.83269	-0.829481	0.000339527	0	1	12.8387	0.000339527	FALSE	1180
YBX1	-1	-1.76449	-2.7084	-0.820578	0.000248469	0	1	13.4237	0.000248469	FALSE	1181
SHISA3	1	1.8116	0.826591	2.7966	0.000312493	0	1	12.994	0.000312493	FALSE	1182
C6	-1	-1.23882	-1.72484	-0.752808	5.85847e-07	0	1	24.9583	5.85847e-07	FALSE	1183
GNA12	1	1.66714	0.807893	2.52639	0.00014308	0	1	14.4612	0.00014308	FALSE	1184
PDHX	-1	-1.40781	-2.04141	-0.774198	1.33173e-05	0	1	18.9645	1.33173e-05	FALSE	1185
ARHGDIA	1	1.18915	0.745935	1.63237	1.45171e-07	0	1	27.6527	1.45171e-07	FALSE	1186
VAMP8	1	1.28394	0.757959	1.80992	1.71548e-06	0	1	22.8899	1.71548e-06	FALSE	1187
HNRNPD	-1	-1.69705	-2.58297	-0.811132	0.000173708	0	1	14.096	0.000173708	FALSE	1188
WDR31	-1	-1.9437	-3.045	-0.842393	0.000541883	0	1	11.9657	0.000541883	FALSE	1189
BTBD3	-1	-1.64406	-2.48486	-0.80327	0.000126871	0	1	14.6877	0.000126871	FALSE	1190
LEPROT	-1	-1.46945	-2.15907	-0.779816	2.96361e-05	0	1	17.441	2.96361e-05	FALSE	1191
DPAGT1	1	1.39447	0.769797	2.01914	1.21284e-05	0	1	19.143	1.21284e-05	FALSE	1192
LOC731670	-1	-2.05278	-3.25148	-0.854087	0.000789449	0	1	11.2659	0.000789449	FALSE	1193
ONECUT2	-1	-2.03083	-3.21063	-0.851038	0.000741458	0	1	11.3823	0.000741458	FALSE	1194
CNGA1	-1	-1.57421	-2.35634	-0.792077	7.98493e-05	0	1	15.5619	7.98493e-05	FALSE	1195
FBXO11	2	1.23451	0.748811	1.72021	6.30409e-07	0.586952	0.4436	24.8169	6.30409e-07	FALSE	1196
SIGLEC1	1	1.27352	0.753267	1.79377	1.60446e-06	0	1	23.0185	1.60446e-06	FALSE	1197
COL6A1	1	1.04102	0.723796	1.35825	1.26018e-10	0	1	41.3693	1.26018e-10	FALSE	1198
EGR3	1	1.27662	0.753528	1.7997	1.7238e-06	0	1	22.8806	1.7238e-06	FALSE	1199
ECE1	1	1.55318	0.788088	2.31827	6.92542e-05	0	1	15.8311	6.92542e-05	FALSE	1200
CEBPD	1	1.45055	0.774986	2.12611	2.57204e-05	0	1	17.7105	2.57204e-05	FALSE	1201
FCGR2A	1	1.34187	0.761068	1.92268	5.94773e-06	0	1	20.5049	5.94773e-06	FALSE	1202
PROM1	-1	-1.82526	-2.82841	-0.82212	0.000362137	0	1	12.7181	0.000362137	FALSE	1203
BACE2	1	1.29018	0.754242	1.82612	2.37844e-06	0	1	22.2622	2.37844e-06	FALSE	1204
TP53	1	1.77429	0.815071	2.73352	0.000288531	0	1	13.1434	0.000288531	FALSE	1205
ANAPC13	-1	-1.36632	-1.969	-0.763635	8.85637e-06	0	1	19.7435	8.85637e-06	FALSE	1206
LOC653119	1	2.04981	0.849464	3.25015	0.000816905	0	1	11.2024	0.000816905	FALSE	1207
PTHLH	-1	-1.9247	-3.01573	-0.833673	0.000545005	0	1	11.955	0.000545005	FALSE	1208
EPHX1	1	1.09666	0.729669	1.46364	4.71571e-09	0	1	34.3033	4.71571e-09	FALSE	1209
CTBP2	2	1.60257	0.793079	2.41207	0.000104378	1.7011	0.192145	15.0558	0.000104378	FALSE	1210
C15orf39	1	1.10606	0.730718	1.48141	7.66782e-09	0	1	33.3576	7.66782e-09	FALSE	1211
LINC01116	1	1.19889	0.742317	1.65546	2.65276e-07	0	1	26.4873	2.65276e-07	FALSE	1212
ZBTB1	-1	-1.59915	-2.40629	-0.792002	0.000103108	0	1	15.0789	0.000103108	FALSE	1213
LOC653994	1	2.57796	0.915948	4.23998	0.0023649	0	1	9.24228	0.0023649	FALSE	1214
SLC6A12	1	1.80491	0.817347	2.79247	0.000340833	0	1	12.8315	0.000340833	FALSE	1215
LGR4	-1	-1.43722	-2.10338	-0.771064	2.35165e-05	0	1	17.8809	2.35165e-05	FALSE	1216
LOC642701	-1	-1.71888	-2.63161	-0.806155	0.000223309	0	1	13.624	0.000223309	FALSE	1217
NTN4	1	1.30587	0.7544	1.85734	3.46466e-06	0	1	21.5403	3.46466e-06	FALSE	1218
PER3	-1	-1.30909	-1.8635	-0.754693	3.69191e-06	0	1	21.4185	3.69191e-06	FALSE	1219
SRPRB	-1	-1.25912	-1.76979	-0.748444	1.34839e-06	0	1	23.3529	1.34839e-06	FALSE	1220
MBTD1	-1	-1.09506	-1.46267	-0.727458	5.26503e-09	0	1	34.0889	5.26503e-09	FALSE	1221
PPP2R5D	1	2.29637	0.877682	3.71506	0.00151128	0	1	10.0648	0.00151128	FALSE	1222
WSB2	-1	-1.68877	-2.57659	-0.800961	0.000192859	0	1	13.8994	0.000192859	FALSE	1223
UBE2B	-1	-1.46837	-2.1632	-0.77353	3.44436e-05	0	1	17.1554	3.44436e-05	FALSE	1224
HNF1A	1	1.41243	0.76655	2.0583	1.81815e-05	0	1	18.3709	1.81815e-05	FALSE	1225
MAP3K4	1	1.91802	0.828693	3.00735	0.000558555	0	1	11.9093	0.000558555	FALSE	1226
CPXM1	1	1.23649	0.744293	1.72868	8.48756e-07	0	1	24.2439	8.48756e-07	FALSE	1227
NRP2	1	1.82426	0.816786	2.83174	0.000386761	0	1	12.5951	0.000386761	FALSE	1228
HESX1	-1	-1.7681	-2.72667	-0.809536	0.000300103	0	1	13.0698	0.000300103	FALSE	1229
CENTB1	1	1.00293	0.714653	1.2912	9.17542e-12	0	1	46.4971	9.17542e-12	FALSE	1230
ZNF124	1	1.90142	0.825493	2.97734	0.000532743	0	1	11.9974	0.000532743	FALSE	1231
LOC649095	1	1.94458	0.830687	3.05847	0.000622519	0	1	11.7074	0.000622519	FALSE	1232
LOC644330	1	1.78851	0.811192	2.76582	0.000334787	0	1	12.865	0.000334787	FALSE	1233
LOC654342	-2	-1.0996	-1.47305	-0.726151	7.87972e-09	0.444129	0.505136	33.3046	7.87972e-09	FALSE	1234
SLC39A9	1	2.1318	0.852647	3.41095	0.00108916	0	1	10.6695	0.00108916	FALSE	1235
CD22	-1	-2.06812	-3.29175	-0.844492	0.000924189	0	1	10.9736	0.000924189	FALSE	1236
TARS	-1	-1.59721	-2.40758	-0.786839	0.000111997	0	1	14.9229	0.000111997	FALSE	1237
FBXW2	-1	-1.43802	-2.10873	-0.767316	2.64289e-05	0	1	17.6588	2.64289e-05	FALSE	1238
HSPA1B	1	1.13835	0.730632	1.54607	4.44399e-08	0	1	29.9453	4.44399e-08	FALSE	1239
BCL6	1	1.00161	0.713693	1.28954	9.21395e-12	0	1	46.4889	9.21395e-12	FALSE	1240
NFATC2IP	1	1.84174	0.81578	2.8677	0.00043415	0	1	12.3792	0.00043415	FALSE	1241
ZNF277	-1	-1.38493	-2.01023	-0.759623	1.41874e-05	0	1	18.8438	1.41874e-05	FALSE	1242
APBB1IP	1	1.04963	0.718794	1.38047	5.02652e-10	0	1	38.6669	5.02652e-10	FALSE	1243
GCG	-1	-2.03923	-3.23943	-0.839019	0.000868146	0	1	11.0896	0.000868146	FALSE	1244
KIAA1618	1	2.15001	0.852377	3.44764	0.0011646	0	1	10.5457	0.0011646	FALSE	1245
HSD17B11	-1	-1.74542	-2.68785	-0.802981	0.000283522	0	1	13.1762	0.000283522	FALSE	1246
C1orf108	1	2.10501	0.846487	3.36353	0.00104455	0	1	10.7469	0.00104455	FALSE	1247
PPFIA1	1	1.5352	0.777056	2.29334	7.22269e-05	0	1	15.7516	7.22269e-05	FALSE	1248
S100A4	-1	-1.27907	-1.81219	-0.745945	2.57179e-06	0	1	22.1121	2.57179e-06	FALSE	1249
MEOX1	-1	-0.935882	-1.16759	-0.70417	2.44771e-15	0	1	62.6671	2.44771e-15	FALSE	1250
METTL2A	-1	-1.62029	-2.45396	-0.786623	0.000139345	0	1	14.511	0.000139345	FALSE	1251
SSX2IP	-1	-2.08509	-3.32759	-0.8426	0.00100503	0	1	10.8183	0.00100503	FALSE	1252
PANK3	-1	-1.51013	-2.24725	-0.773017	5.93486e-05	0	1	16.1233	5.93486e-05	FALSE	1253
DUSP1	1	1.85268	0.813911	2.89146	0.000472896	0	1	12.2196	0.000472896	FALSE	1254
IDH3A	-1	-1.28154	-1.81793	-0.745145	2.83104e-06	0	1	21.9278	2.83104e-06	FALSE	1255
RNPEPL1	1	1.73265	0.799156	2.66614	0.000274898	0	1	13.2341	0.000274898	FALSE	1256
CRIM1	-1	-1.37449	-1.99277	-0.756203	1.31777e-05	0	1	18.9846	1.31777e-05	FALSE	1257
RASGRP2	1	1.17384	0.731928	1.61574	1.92717e-07	0	1	27.1048	1.92717e-07	FALSE	1258
ADSS	-1	-1.39146	-2.02504	-0.757885	1.67383e-05	0	1	18.5285	1.67383e-05	FALSE	1259
LOC646491	1	1.40447	0.758914	2.05003	2.00718e-05	0	1	18.1825	2.00718e-05	FALSE	1260
SLC35G2	-1	-1.75406	-2.70755	-0.800571	0.000311439	0	1	13.0003	0.000311439	FALSE	1261
CCDC147	-1	-1.65219	-2.516	-0.788374	0.000177715	0	1	14.0532	0.000177715	FALSE	1262
CSE1L	-1	-1.41545	-2.07108	-0.759817	2.32265e-05	0	1	17.9045	2.32265e-05	FALSE	1263
C5orf20	-1	-1.21089	-1.6871	-0.734674	6.23892e-07	0	1	24.837	6.23892e-07	FALSE	1264
SLC7A1	-1	-1.33291	-1.91703	-0.748788	7.73274e-06	0	1	20.0028	7.73274e-06	FALSE	1265
PALLD	1	1.18622	0.731135	1.6413	3.24125e-07	0	1	26.1004	3.24125e-07	FALSE	1266
RAVER1	1	1.22586	0.735153	1.71657	9.7666e-07	0	1	23.9736	9.7666e-07	FALSE	1267
PLEKHM3	-1	-1.22314	-1.71173	-0.734539	9.27153e-07	0	1	24.0738	9.27153e-07	FALSE	1268
CSF2RA	-1	-1.16814	-1.60839	-0.727885	1.98812e-07	0	1	27.0446	1.98812e-07	FALSE	1269
KIAA1033	-1	-1.32253	-1.89898	-0.746072	6.90386e-06	0	1	20.2197	6.90386e-06	FALSE	1270
AHCYL1	1	1.04762	0.71279	1.38245	8.65757e-10	0	1	37.606	8.65757e-10	FALSE	1271
HIP2	1	1.06054	0.713557	1.40753	2.09154e-09	0	1	35.8865	2.09154e-09	FALSE	1272
CRYZ	-1	-1.9248	-3.0338	-0.815794	0.000669596	0	1	11.5718	0.000669596	FALSE	1273
VDAC3	-1	-1.32455	-1.90453	-0.744581	7.59816e-06	0	1	20.0364	7.59816e-06	FALSE	1274
SUCO	-1	-1.22817	-1.72369	-0.732655	1.18633e-06	0	1	23.5993	1.18633e-06	FALSE	1275
LIPT1	-2	-0.963964	-1.22669	-0.701235	6.42333e-13	0.138197	0.71008	51.7131	6.42333e-13	FALSE	1276
PROSC	-1	-1.39625	-2.04037	-0.752134	2.15112e-05	0	1	18.0506	2.15112e-05	FALSE	1277
NUDT9	-1	-1.70138	-2.61472	-0.788034	0.000261197	0	1	13.33	0.000261197	FALSE	1278
PPIP5K2	-1	-1.36255	-1.97719	-0.74791	1.39337e-05	0	1	18.8782	1.39337e-05	FALSE	1279
CBLN4	1	2.31083	0.859608	3.76205	0.00180288	0	1	9.74013	0.00180288	FALSE	1280
C1orf97	-1	-1.14071	-1.55986	-0.721559	9.60771e-08	0	1	28.4515	9.60771e-08	FALSE	1281
LOC100507217	1	1.47261	0.760319	2.18491	5.07671e-05	0	1	16.4192	5.07671e-05	FALSE	1282
TBC1D28	-1	-1.84169	-2.87994	-0.803448	0.000507655	0	1	12.0873	0.000507655	FALSE	1283
TEKT3	-1	-2.01645	-3.20904	-0.823869	0.000919848	0	1	10.9823	0.000919848	FALSE	1284
GTDC1	-1	-1.79714	-2.79691	-0.79737	0.000426467	0	1	12.4125	0.000426467	FALSE	1285
SHC1	1	1.27175	0.735826	1.80767	3.3031e-06	0	1	21.6319	3.3031e-06	FALSE	1286
CCNG1	-1	-1.55482	-2.34149	-0.768156	0.000107144	0	1	15.0064	0.000107144	FALSE	1287
CTSC	-4	-1.27079	-1.80637	-0.735213	3.31142e-06	12.6761	0.005392	21.6271	3.31142e-06	FALSE	1288
WDR43	1	1.37889	0.746767	2.01102	1.90812e-05	0	1	18.2789	1.90812e-05	FALSE	1289
SRRM1	-1	-1.42837	-2.10442	-0.752306	3.45833e-05	0	1	17.1477	3.45833e-05	FALSE	1290
LOC643815	-1	-2.31595	-3.77652	-0.855377	0.00188482	0	1	9.65846	0.00188482	FALSE	1291
LOC646529	-1	-2.16281	-3.48831	-0.837319	0.00138346	0	1	10.2277	0.00138346	FALSE	1292
CMAS	-1	-1.44354	-2.13356	-0.753518	4.12626e-05	0	1	16.8124	4.12626e-05	FALSE	1293
CLOCK	-2	-1.3923	-2.03703	-0.747577	2.31005e-05	3.32812	0.0681045	17.9149	2.31005e-05	FALSE	1294
TSC22D1	1	1.08477	0.712033	1.45751	1.17018e-08	0	1	32.5358	1.17018e-08	FALSE	1295
SCTR	-2	-0.974595	-1.25013	-0.699059	4.13258e-12	0.147384	0.701048	48.0606	4.13258e-12	FALSE	1296
NSUN7	1	1.67523	0.779755	2.5707	0.000245752	0	1	13.4443	0.000245752	FALSE	1297
NEK11	1	1.97865	0.813948	3.14336	0.000869485	0	1	11.0867	0.000869485	FALSE	1298
CRTAP	-1	-1.37921	-2.01342	-0.744987	2.02388e-05	0	1	18.1667	2.02388e-05	FALSE	1299
CCDC34	-1	-1.09865	-1.48488	-0.712422	2.47209e-08	0	1	31.0831	2.47209e-08	FALSE	1300
TWIST2	-1	-0.959975	-1.22329	-0.696655	8.97637e-13	0	1	51.0561	8.97637e-13	FALSE	1301
NEUROG3	-1	-1.60857	-2.44632	-0.770822	0.000167652	0	1	14.1628	0.000167652	FALSE	1302
HMMR	-1	-2.09772	-3.36847	-0.826962	0.00121456	0	1	10.4681	0.00121456	FALSE	1303
HSPG2	1	1.3881	0.745216	2.03097	2.31698e-05	0	1	17.9092	2.31698e-05	FALSE	1304
SMC3	-1	-1.33803	-1.93674	-0.739318	1.18559e-05	0	1	19.1863	1.18559e-05	FALSE	1305
DNASE2	-1	-1.06221	-1.41675	-0.70766	4.30664e-09	0	1	34.48	4.30664e-09	FALSE	1306
EEF1E1	-1	-1.79618	-2.80099	-0.791369	0.00045903	0	1	12.2751	0.00045903	FALSE	1307
NNAT	-1	-1.75198	-2.71791	-0.786059	0.000378034	0	1	12.6378	0.000378034	FALSE	1308
RBPMS	1	1.34993	0.739987	1.95987	1.4391e-05	0	1	18.8166	1.4391e-05	FALSE	1309
C20orf55	1	1.08173	0.708831	1.45462	1.30342e-08	0	1	32.3262	1.30342e-08	FALSE	1310
C6orf211	-1	-1.51679	-2.27541	-0.758164	8.90128e-05	0	1	15.3565	8.90128e-05	FALSE	1311
KRTAP17-1	1	1.82601	0.793163	2.85885	0.000530035	0	1	12.0069	0.000530035	FALSE	1312
NMT1	-1	-1.17775	-1.63602	-0.71949	4.72454e-07	0	1	25.3731	4.72454e-07	FALSE	1313
KCNK12	1	1.95884	0.807549	3.11014	0.000853803	0	1	11.1205	0.000853803	FALSE	1314
EHHADH	-1	-1.09929	-1.48817	-0.710408	3.01711e-08	0	1	30.6965	3.01711e-08	FALSE	1315
SSBP1	-1	-1.96171	-3.11595	-0.807476	0.000865008	0	1	11.0963	0.000865008	FALSE	1316
PPFIBP1	-1	-1.7158	-2.65252	-0.779088	0.000330537	0	1	12.8889	0.000330537	FALSE	1317
MRO	-1	-1.12763	-1.54278	-0.712477	1.01718e-07	0	1	28.341	1.01718e-07	FALSE	1318
COPS2	-1	-1.2488	-1.77164	-0.725955	2.85034e-06	0	1	21.9148	2.85034e-06	FALSE	1319
FLJ35220	-1	-1.12501	-1.53869	-0.711336	9.80943e-08	0	1	28.4112	9.80943e-08	FALSE	1320
MIDN	1	1.14862	0.713701	1.58354	2.264e-07	0	1	26.7935	2.264e-07	FALSE	1321
GEM	1	1.4615	0.748525	2.17448	5.8783e-05	0	1	16.1415	5.8783e-05	FALSE	1322
FLJ32955	1	1.51811	0.754693	2.28152	9.71763e-05	0	1	15.1908	9.71763e-05	FALSE	1323
GEFT	1	1.96481	0.804636	3.12499	0.000902471	0	1	11.0177	0.000902471	FALSE	1324
TPR	-2	-2.33488	-3.82313	-0.846629	0.00210544	4.36672	0.0366474	9.45526	0.00210544	FALSE	1325
EFNA4	1	1.67956	0.772231	2.58689	0.000285516	0	1	13.1631	0.000285516	FALSE	1326
OR11G2	-1	-1.8948	-2.99327	-0.79633	0.000722676	0	1	11.43	0.000722676	FALSE	1327
TAB2	1	1.02789	0.699274	1.3565	8.75016e-10	0	1	37.5853	8.75016e-10	FALSE	1328
BRWD1	-2	-1.43065	-2.11722	-0.744069	4.42576e-05	2.37454	0.123328	16.6795	4.42576e-05	FALSE	1329
KLHL4	-1	-1.97016	-3.13608	-0.804228	0.000926651	0	1	10.9687	0.000926651	FALSE	1330
CCDC137	1	2.04886	0.813049	3.28468	0.00115634	0	1	10.5588	0.00115634	FALSE	1331
ID1	-2	-1.07489	-1.44545	-0.704328	1.30592e-08	0.225558	0.634837	32.3225	1.30592e-08	FALSE	1332
INTS12	-1	-1.33492	-1.93662	-0.733214	1.37194e-05	0	1	18.9078	1.37194e-05	FALSE	1333
ITGAX	1	1.35463	0.735399	1.97386	1.80604e-05	0	1	18.3836	1.80604e-05	FALSE	1334
C6orf120	-1	-1.41606	-2.08999	-0.742128	3.81746e-05	0	1	16.9601	3.81746e-05	FALSE	1335
SLC1A7	-1	-1.08717	-1.46878	-0.705549	2.35561e-08	0	1	31.1768	2.35561e-08	FALSE	1336
DDR1-AS1	1	1.01127	0.697045	1.3255	2.83161e-10	0	1	39.7874	2.83161e-10	FALSE	1337
PCDH17	-1	-1.29922	-1.86958	-0.728861	8.02174e-06	0	1	19.9327	8.02174e-06	FALSE	1338
TMPRSS2	1	1.10872	0.706764	1.51067	6.43684e-08	0	1	29.2272	6.43684e-08	FALSE	1339
RAB12	1	2.00314	0.805376	3.20091	0.00104604	0	1	10.7442	0.00104604	FALSE	1340
LOC401180	1	1.82015	0.784935	2.85536	0.000568787	0	1	11.8755	0.000568787	FALSE	1341
FTL	-1	-1.61098	-2.46042	-0.761532	0.000201539	0	1	13.8167	0.000201539	FALSE	1342
NCL	1	1.07598	0.702907	1.44906	1.57937e-08	0	1	31.9531	1.57937e-08	FALSE	1343
PNMA1	-1	-1.88999	-2.9883	-0.791679	0.000744249	0	1	11.3754	0.000744249	FALSE	1344
LPAR1	-1	-1.29009	-1.85494	-0.725243	7.58795e-06	0	1	20.039	7.58795e-06	FALSE	1345
MORF4L1	-1	-1.64186	-2.5201	-0.763623	0.000248171	0	1	13.4259	0.000248171	FALSE	1346
SNAPC2	-1	-1.35843	-1.98462	-0.732246	2.11973e-05	0	1	18.0786	2.11973e-05	FALSE	1347
LRRC40	-1	-1.7509	-2.72686	-0.774936	0.000437734	0	1	12.3638	0.000437734	FALSE	1348
DHRS12	-1	-1.04151	-1.38573	-0.697283	3.02549e-09	0	1	35.1674	3.02549e-09	FALSE	1349
LZTFL1	-1	-1.41706	-2.09582	-0.738302	4.27918e-05	0	1	16.7434	4.27918e-05	FALSE	1350
ATP8B2	1	1.73491	0.772956	2.69687	0.000408019	0	1	12.4951	0.000408019	FALSE	1351
C14orf73	1	1.62535	0.760872	2.48983	0.00022868	0	1	13.5794	0.00022868	FALSE	1352
ACTN4	1	1.33859	0.729215	1.94797	1.66716e-05	0	1	18.5361	1.66716e-05	FALSE	1353
DPYSL3	1	1.26551	0.721262	1.80975	5.17874e-06	0	1	20.77	5.17874e-06	FALSE	1354
CD164	-1	-1.35878	-1.9862	-0.73137	2.18907e-05	0	1	18.0173	2.18907e-05	FALSE	1355
SC5D	-1	-1.74259	-2.71292	-0.772269	0.00043175	0	1	12.3895	0.00043175	FALSE	1356
CBFB	-1	-2.00389	-3.20723	-0.800546	0.00109903	0	1	10.6528	0.00109903	FALSE	1357
HIST2H3C	1	1.52787	0.748497	2.30725	0.000121901	0	1	14.7631	0.000121901	FALSE	1358
OAS1	1	1.40753	0.735282	2.07977	4.06574e-05	0	1	16.8405	4.06574e-05	FALSE	1359
IL13RA2	-1	-1.70897	-2.65039	-0.767538	0.000373821	0	1	12.6587	0.000373821	FALSE	1360
UBQLN1	1	1.09511	0.701428	1.48879	4.97853e-08	0	1	29.7251	4.97853e-08	FALSE	1361
XYLB	1	1.89832	0.787621	3.00902	0.000808657	0	1	11.2213	0.000808657	FALSE	1362
AVPI1	1	1.18711	0.71022	1.664	1.06679e-06	0	1	23.8037	1.06679e-06	FALSE	1363
PYROXD1	-1	-1.51565	-2.28596	-0.745342	0.00011507	0	1	14.8718	0.00011507	FALSE	1364
FAM55C	1	2.00339	0.797593	3.2092	0.00112832	0	1	10.6042	0.00112832	FALSE	1365
CMKLR1	1	1.54206	0.748073	2.33604	0.000140891	0	1	14.4902	0.000140891	FALSE	1366
PPP1R1A	-3	-1.03458	-1.3756	-0.693564	2.74523e-09	5.48548	0.0643936	35.3567	2.74523e-09	FALSE	1367
CDADC1	-1	-1.59105	-2.42939	-0.7527	0.00019946	0	1	13.8362	0.00019946	FALSE	1368
BTG3	-1	-1.66787	-2.57524	-0.760489	0.000314996	0	1	12.979	0.000314996	FALSE	1369
LGI4	1	1.64632	0.757966	2.53466	0.000280945	0	1	13.1933	0.000280945	FALSE	1370
CCL3L3	1	1.79387	0.773681	2.81406	0.000568236	0	1	11.8773	0.000568236	FALSE	1371
LOC126520	1	1.94962	0.790108	3.10913	0.00098243	0	1	10.8604	0.00098243	FALSE	1372
HIST2H2BE	1	1.30495	0.720877	1.88902	1.19219e-05	0	1	19.1757	1.19219e-05	FALSE	1373
NSD1	1	1.10793	0.699503	1.51635	1.05622e-07	0	1	28.2681	1.05622e-07	FALSE	1374
B4GALT5	1	1.05452	0.693724	1.41531	1.01293e-08	0	1	32.8163	1.01293e-08	FALSE	1375
APEX2	1	1.05663	0.693925	1.41933	1.13136e-08	0	1	32.6013	1.13136e-08	FALSE	1376
KCMF1	1	1.74961	0.767203	2.73202	0.000481972	0	1	12.1842	0.000481972	FALSE	1377
MATN3	1	1.87068	0.779216	2.96215	0.000781638	0	1	11.2843	0.000781638	FALSE	1378
STRAP	-1	-1.69177	-2.6234	-0.76014	0.000372061	0	1	12.6675	0.000372061	FALSE	1379
LOC651143	1	1.43263	0.732672	2.13259	6.0327e-05	0	1	16.0924	6.0327e-05	FALSE	1380
LOC728946	-1	-1.74595	-2.72648	-0.76543	0.000483064	0	1	12.1799	0.000483064	FALSE	1381
DSC3	1	1.77942	0.768956	2.78989	0.00055752	0	1	11.9127	0.00055752	FALSE	1382
LYPLA1	-1	-1.32009	-1.92014	-0.720032	1.61922e-05	0	1	18.5917	1.61922e-05	FALSE	1383
LIPA	-1	-1.70099	-2.64219	-0.759801	0.000396812	0	1	12.5471	0.000396812	FALSE	1384
TIGD6	1	1.52945	0.741666	2.31723	0.000141696	0	1	14.4795	0.000141696	FALSE	1385
PPP2CA	-1	-1.48326	-2.22973	-0.736796	9.83888e-05	0	1	15.1674	9.83888e-05	FALSE	1386
TCF3	1	1.0774	0.694005	1.4608	3.63354e-08	0	1	30.3358	3.63354e-08	FALSE	1387
FOXF1	1	1.68873	0.758074	2.61939	0.000375883	0	1	12.6484	0.000375883	FALSE	1388
SOX18	1	1.60575	0.749164	2.46234	0.000238666	0	1	13.4992	0.000238666	FALSE	1389
C1QTNF1	1	1.32592	0.71914	1.9327	1.84501e-05	0	1	18.3429	1.84501e-05	FALSE	1390
RNF214	1	1.64506	0.751522	2.5386	0.000308068	0	1	13.0207	0.000308068	FALSE	1391
PGD	-1	-1.36614	-2.0104	-0.721873	3.23824e-05	0	1	17.2726	3.23824e-05	FALSE	1392
LOC650132	1	1.78745	0.765383	2.80952	0.00060873	0	1	11.7491	0.00060873	FALSE	1393
HNRPM	1	1.96498	0.783885	3.14608	0.00111107	0	1	10.6327	0.00111107	FALSE	1394
RFX3	1	1.63982	0.749813	2.52983	0.000304791	0	1	13.0407	0.000304791	FALSE	1395
BCAS2	-1	-1.66479	-2.57736	-0.75221	0.000349554	0	1	12.7842	0.000349554	FALSE	1396
ABTB1	1	1.37494	0.721637	2.02824	3.70825e-05	0	1	17.0152	3.70825e-05	FALSE	1397
C1S	1	1.32713	0.716648	1.93761	2.03711e-05	0	1	18.1543	2.03711e-05	FALSE	1398
LRP5	1	1.08312	0.691645	1.47459	5.86793e-08	0	1	29.4065	5.86793e-08	FALSE	1399
SEC24D	-1	-1.54744	-2.35579	-0.739085	0.000175441	0	1	14.0774	0.000175441	FALSE	1400
PMS2	-1	-1.97412	-3.16508	-0.783159	0.00115889	0	1	10.5548	0.00115889	FALSE	1401
FLJ38482	-1	-1.05244	-1.41785	-0.687033	1.65141e-08	0	1	31.8665	1.65141e-08	FALSE	1402
GAS2L1	1	1.18937	0.701125	1.67762	1.80162e-06	0	1	22.7958	1.80162e-06	FALSE	1403
EPN1	1	1.10212	0.691931	1.51232	1.39346e-07	0	1	27.7319	1.39346e-07	FALSE	1404
CUGBP1	2	1.24522	0.706525	1.78391	5.88281e-06	0.714684	0.397893	20.526	5.88281e-06	FALSE	1405
NRP1	-1	-1.78373	-2.80576	-0.761697	0.000624649	0	1	11.701	0.000624649	FALSE	1406
ARPC2	-1	-1.83962	-2.91188	-0.767359	0.000772107	0	1	11.3071	0.000772107	FALSE	1407
POMC	1	1.28576	0.710592	1.86093	1.17914e-05	0	1	19.1968	1.17914e-05	FALSE	1408
ZNF827	-2	-0.907259	-1.14279	-0.671732	4.35719e-14	0.00853664	0.926385	57.0004	4.35719e-14	FALSE	1409
DAP	-1	-1.09992	-1.50871	-0.69113	1.33767e-07	0	1	27.8109	1.33767e-07	FALSE	1410
NXF2	-1	-1.69245	-2.63393	-0.750968	0.000426172	0	1	12.4138	0.000426172	FALSE	1411
SLFN13	-1	-1.25846	-1.81051	-0.706405	7.8979e-06	0	1	19.9624	7.8979e-06	FALSE	1412
UCP1	-1	-2.13741	-3.47878	-0.79603	0.00178963	0	1	9.75369	0.00178963	FALSE	1413
RNASEH1	-1	-0.92106	-1.17003	-0.672094	4.13816e-13	0	1	52.5765	4.13816e-13	FALSE	1414
BRD4	1	1.15307	0.695438	1.61069	7.87521e-07	0	1	24.3881	7.87521e-07	FALSE	1415
POLQ	-1	-1.81007	-2.85831	-0.761841	0.000713238	0	1	11.4544	0.000713238	FALSE	1416
ERAP1	1	1.38006	0.718355	2.04176	4.35618e-05	0	1	16.7095	4.35618e-05	FALSE	1417
FAM8A1	-1	-1.51613	-2.30033	-0.731944	0.000151044	0	1	14.3591	0.000151044	FALSE	1418
PITPNA	-1	-1.17006	-1.64349	-0.696642	1.27215e-06	0	1	23.4649	1.27215e-06	FALSE	1419
TCF21	1	1.3581	0.715172	2.00102	3.47049e-05	0	1	17.141	3.47049e-05	FALSE	1420
ALOX5	1	1.38015	0.716747	2.04356	4.55192e-05	0	1	16.6261	4.55192e-05	FALSE	1421
ABCC8	-2	-1.0349	-1.38771	-0.682092	8.96766e-09	0.710577	0.399252	33.0531	8.96766e-09	FALSE	1422
ZDHHC1	-1	-1.29805	-1.88782	-0.708292	1.60445e-05	0	1	18.6092	1.60445e-05	FALSE	1423
CAND1	-2	-1.07763	-1.46899	-0.68628	6.7775e-08	0.516332	0.472411	29.1273	6.7775e-08	FALSE	1424
LOC643811	-1	-2.24316	-3.68248	-0.803838	0.0022538	0	1	9.33042	0.0022538	FALSE	1425
PSMC3	-1	-1.35846	-2.00304	-0.713893	3.6164e-05	0	1	17.0628	3.6164e-05	FALSE	1426
INPP5B	-1	-1.11917	-1.54846	-0.689877	3.22773e-07	0	1	26.1084	3.22773e-07	FALSE	1427
LOC153684	-1	-1.07987	-1.47388	-0.685868	7.79567e-08	0	1	28.8562	7.79567e-08	FALSE	1428
PELI2	-1	-1.28988	-1.87303	-0.706724	1.45596e-05	0	1	18.7944	1.45596e-05	FALSE	1429
FAM35A	-1	-1.2551	-1.80721	-0.702977	8.37146e-06	0	1	19.8511	8.37146e-06	FALSE	1430
MEAF6	-1	-1.39863	-2.08066	-0.716597	5.83798e-05	0	1	16.1545	5.83798e-05	FALSE	1431
RPL14	-3	-1.37581	-2.03737	-0.714258	4.58037e-05	6.68161	0.0354085	16.6143	4.58037e-05	FALSE	1432
EIF2S2	-1	-1.64777	-2.55507	-0.740473	0.000371498	0	1	12.6704	0.000371498	FALSE	1433
RPS7	-1	-1.4233	-2.12836	-0.718254	7.60139e-05	0	1	15.6549	7.60139e-05	FALSE	1434
LOH3CR2A	1	1.27267	0.703324	1.84201	1.1805e-05	0	1	19.1946	1.1805e-05	FALSE	1435
LMBRD2	1	1.17177	0.693342	1.65019	1.58369e-06	0	1	23.0436	1.58369e-06	FALSE	1436
ACAP2	-1	-1.37916	-2.04467	-0.713651	4.87139e-05	0	1	16.4975	4.87139e-05	FALSE	1437
LOC646345	-1	-1.21322	-1.72941	-0.697028	4.09386e-06	0	1	21.2204	4.09386e-06	FALSE	1438
C9orf164	1	1.09974	0.685827	1.51365	1.91391e-07	0	1	27.1182	1.91391e-07	FALSE	1439
MFF	-1	-1.47786	-2.23298	-0.722736	0.000125121	0	1	14.7139	0.000125121	FALSE	1440
CXorf40B	-1	-1.11545	-1.54372	-0.687179	3.31106e-07	0	1	26.0592	3.31106e-07	FALSE	1441
GIPC1	1	1.07861	0.683532	1.4737	8.75181e-08	0	1	28.6321	8.75181e-08	FALSE	1442
C7orf59	1	1.0473	0.680207	1.41439	2.24878e-08	0	1	31.2669	2.24878e-08	FALSE	1443
WASF3	-2	-0.991114	-1.30762	-0.674609	8.38274e-10	0.434546	0.509767	37.669	8.38274e-10	FALSE	1444
SESN3	-2	-1.02403	-1.37045	-0.677611	6.88488e-09	0.0666211	0.796322	33.5671	6.88488e-09	FALSE	1445
OTUD1	1	1.12241	0.687165	1.55765	4.31793e-07	0	1	25.5467	4.31793e-07	FALSE	1446
SLC25A25	1	1.3437	0.708721	1.97869	3.36081e-05	0	1	17.202	3.36081e-05	FALSE	1447
HCG22	-1	-1.86005	-2.96109	-0.758997	0.000929477	0	1	10.963	0.000929477	FALSE	1448
RNF187	1	1.62854	0.734353	2.52273	0.000357546	0	1	12.7419	0.000357546	FALSE	1449
HOXC9	-1	-0.972407	-1.2743	-0.670519	2.7332e-10	0	1	39.8565	2.7332e-10	FALSE	1450
PLEKHF2	-1	-1.6981	-2.65516	-0.741032	0.00050608	0	1	12.0931	0.00050608	FALSE	1451
NKD2	1	1.2979	0.701947	1.89385	1.96765e-05	0	1	18.2204	1.96765e-05	FALSE	1452
POMT1	-1	-0.963455	-1.25752	-0.669394	1.34875e-10	0	1	41.2366	1.34875e-10	FALSE	1453
LEO1	1	1.10749	0.682708	1.53228	3.22173e-07	0	1	26.112	3.22173e-07	FALSE	1454
CBARA1	-1	-0.99497	-1.31816	-0.671776	1.60099e-09	0	1	36.4073	1.60099e-09	FALSE	1455
JAK1	1	1.04656	0.676726	1.41639	2.91737e-08	0	1	30.7617	2.91737e-08	FALSE	1456
TMED2	-1	-1.23736	-1.7796	-0.69511	7.73241e-06	0	1	20.0029	7.73241e-06	FALSE	1457
PRKACB	-1	-1.64445	-2.55443	-0.734467	0.000397258	0	1	12.545	0.000397258	FALSE	1458
LOC642648	1	2.10374	0.778524	3.42896	0.00186216	0	1	9.68068	0.00186216	FALSE	1459
LOC728772	1	1.01418	0.673087	1.35528	5.6244e-09	0	1	33.9604	5.6244e-09	FALSE	1460
ARPC1A	-1	-1.33321	-1.96312	-0.703291	3.35049e-05	0	1	17.2079	3.35049e-05	FALSE	1461
DKFZP434B061	-1	-1.87078	-2.98651	-0.75505	0.001015	0	1	10.8	0.001015	FALSE	1462
LOC641941	-1	-1.68796	-2.63932	-0.736598	0.000506147	0	1	12.0929	0.000506147	FALSE	1463
KRTAP1-1	1	1.1445	0.684352	1.60464	1.08852e-06	0	1	23.7649	1.08852e-06	FALSE	1464
FBP1	-1	-1.20916	-1.72827	-0.690049	4.98729e-06	0	1	20.8422	4.98729e-06	FALSE	1465
TEAD4	1	1.77762	0.744524	2.81071	0.000744995	0	1	11.3735	0.000744995	FALSE	1466
NPPA	-1	-1.75538	-2.7687	-0.742051	0.000685703	0	1	11.5276	0.000685703	FALSE	1467
RSRC1	1	1.12563	0.681862	1.56939	6.64316e-07	0	1	24.716	6.64316e-07	FALSE	1468
GSTT2	1	1.91499	0.757053	3.07294	0.00118955	0	1	10.5065	0.00118955	FALSE	1469
SNX7	-1	-1.81287	-2.87867	-0.747066	0.000856733	0	1	11.1141	0.000856733	FALSE	1470
TSPYL1	-1	-1.54255	-2.36426	-0.720841	0.000233842	0	1	13.5375	0.000233842	FALSE	1471
TTC28	1	1.98729	0.762967	3.21162	0.00146585	0	1	10.1211	0.00146585	FALSE	1472
MMADHC	-1	-1.67267	-2.61237	-0.732972	0.000485276	0	1	12.1714	0.000485276	FALSE	1473
PKN2	-1	-1.51997	-2.32146	-0.718486	0.000201639	0	1	13.8158	0.000201639	FALSE	1474
C20orf82	-1	-1.30976	-1.92113	-0.6984	2.68154e-05	0	1	17.6312	2.68154e-05	FALSE	1475
PCGF5	1	1.33461	0.700507	1.96872	3.70455e-05	0	1	17.0171	3.70455e-05	FALSE	1476
C16orf80	-2	-1.03284	-1.39415	-0.671528	2.10978e-08	1.21289	0.270761	31.3908	2.10978e-08	FALSE	1477
DPP8	-1	-1.49133	-2.26858	-0.71408	0.000169483	0	1	14.1424	0.000169483	FALSE	1478
NAE1	-1	-2.28289	-3.77646	-0.789329	0.00273745	0	1	8.97469	0.00273745	FALSE	1479
ZC3H4	1	1.04694	0.671519	1.42236	4.60837e-08	0	1	29.8749	4.60837e-08	FALSE	1480
GLTSCR1	1	1.21119	0.686513	1.73586	6.05429e-06	0	1	20.471	6.05429e-06	FALSE	1481
CTF8	-1	-1.95731	-3.15785	-0.756784	0.00139601	0	1	10.2111	0.00139601	FALSE	1482
ERGIC2	-1	-1.34741	-1.99557	-0.699256	4.61242e-05	0	1	16.6011	4.61242e-05	FALSE	1483
UHRF1BP1L	-1	-1.97972	-3.20058	-0.758859	0.00148176	0	1	10.1012	0.00148176	FALSE	1484
CREBBP	1	2.14216	0.774216	3.51011	0.00214602	0	1	9.42025	0.00214602	FALSE	1485
CPZ	-1	-1.70735	-2.68249	-0.732221	0.000599836	0	1	11.7765	0.000599836	FALSE	1486
DDX6	-1	-0.970046	-1.27707	-0.663019	5.92257e-10	0	1	38.3468	5.92257e-10	FALSE	1487
ZNF234	-1	-1.00926	-1.35209	-0.666434	7.92711e-09	0	1	33.2929	7.92711e-09	FALSE	1488
HSPA13	-1	-1.65739	-2.58786	-0.72692	0.000480915	0	1	12.1882	0.000480915	FALSE	1489
KRTAP10-10	-1	-1.86879	-2.99109	-0.746487	0.00110001	0	1	10.6512	0.00110001	FALSE	1490
KRIT1	-1	-1.1205	-1.56441	-0.676591	7.52609e-07	0	1	24.4755	7.52609e-07	FALSE	1491
GATC	1	1.83739	0.742509	2.93227	0.00100494	0	1	10.8184	0.00100494	FALSE	1492
MCFD2	-1	-1.30474	-1.91636	-0.69312	2.901e-05	0	1	17.4816	2.901e-05	FALSE	1493
ABI1	-1	-1.7903	-2.84268	-0.737919	0.000855231	0	1	11.1174	0.000855231	FALSE	1494
CTD-2534I21.8	-1	-1.24695	-1.80617	-0.687719	1.24096e-05	0	1	19.0992	1.24096e-05	FALSE	1495
ALDH1B1	1	1.40979	0.702631	2.11695	9.3301e-05	0	1	15.2676	9.3301e-05	FALSE	1496
PLS1	-1	-1.64341	-2.56274	-0.724079	0.000458899	0	1	12.2757	0.000458899	FALSE	1497
RNF213	1	1.08233	0.672112	1.49255	2.32556e-07	0	1	26.7416	2.32556e-07	FALSE	1498
CCDC105	-1	-1.71419	-2.69847	-0.729912	0.000641542	0	1	11.6514	0.000641542	FALSE	1499
POLR2K	-1	-1.39284	-2.0858	-0.69988	8.16507e-05	0	1	15.5197	8.16507e-05	FALSE	1500
TAF2	-1	-1.2945	-1.89819	-0.690814	2.63635e-05	0	1	17.6635	2.63635e-05	FALSE	1501
LOC646178	-1	-1.68039	-2.63506	-0.725725	0.00056079	0	1	11.9018	0.00056079	FALSE	1502
SRSF8	-1	-1.06648	-1.46347	-0.669481	1.40051e-07	0	1	27.7221	1.40051e-07	FALSE	1503
HBM	1	1.84911	0.740061	2.95815	0.00108372	0	1	10.6788	0.00108372	FALSE	1504
LOC645165	-1	-1.69612	-2.66617	-0.726059	0.000610429	0	1	11.7439	0.000610429	FALSE	1505
HLTF	-1	-1.6126	-2.50689	-0.718321	0.000408891	0	1	12.4911	0.000408891	FALSE	1506
LCMT2	1	1.0906	0.670899	1.51029	3.52397e-07	0	1	25.9389	3.52397e-07	FALSE	1507
ELK3	1	1.90619	0.744546	3.06784	0.00129909	0	1	10.3438	0.00129909	FALSE	1508
PSMB7	-1	-1.31107	-1.93151	-0.690627	3.44831e-05	0	1	17.1532	3.44831e-05	FALSE	1509
C1orf152	-1	-1.27814	-1.86869	-0.687594	2.2153e-05	0	1	17.9946	2.2153e-05	FALSE	1510
UNC119B	-1	-1.21399	-1.74622	-0.681773	7.79772e-06	0	1	19.9868	7.79772e-06	FALSE	1511
TRIP4	-2	-1.0563	-1.44537	-0.667227	1.03103e-07	0.0431092	0.83552	28.3148	1.03103e-07	FALSE	1512
CEP97	1	1.05822	0.666975	1.44946	1.15024e-07	0	1	28.1031	1.15024e-07	FALSE	1513
AFAP1	-1	-1.56391	-2.4158	-0.712024	0.000320505	0	1	12.9466	0.000320505	FALSE	1514
NBEAL2	1	1.23857	0.682514	1.79463	1.26741e-05	0	1	19.059	1.26741e-05	FALSE	1515
NSMAF	-1	-1.11624	-1.56107	-0.671401	8.73525e-07	0	1	24.1885	8.73525e-07	FALSE	1516
DNAJC6	-1	-1.77859	-2.82611	-0.731081	0.000875147	0	1	11.0747	0.000875147	FALSE	1517
LOC652483	-1	-2.00905	-3.26717	-0.750942	0.0017491	0	1	9.79581	0.0017491	FALSE	1518
LOC642924	-1	-1.05639	-1.44851	-0.664269	1.29032e-07	0	1	27.8807	1.29032e-07	FALSE	1519
TGFBR2	-1	-1.35639	-2.02228	-0.690494	6.54264e-05	0	1	15.9387	6.54264e-05	FALSE	1520
CD59	1	1.03101	0.661244	1.40078	4.63185e-08	0	1	29.8651	4.63185e-08	FALSE	1521
SRPR	-1	-1.27668	-1.87046	-0.682902	2.50766e-05	0	1	17.7587	2.50766e-05	FALSE	1522
CPNE4	-1	-1.07222	-1.47972	-0.664727	2.50724e-07	0	1	26.5963	2.50724e-07	FALSE	1523
C10orf27	-1	-1.99487	-3.24301	-0.74672	0.00173303	0	1	9.81279	0.00173303	FALSE	1524
ARFGAP3	-1	-1.33939	-1.99063	-0.688141	5.55472e-05	0	1	16.2487	5.55472e-05	FALSE	1525
PRKAG2	1	1.72688	0.722289	2.73146	0.000753974	0	1	11.3512	0.000753974	FALSE	1526
HIST2H4A	1	1.53344	0.705157	2.36171	0.00028498	0	1	13.1666	0.00028498	FALSE	1527
PRAM1	1	1.55378	0.706735	2.40083	0.000324062	0	1	12.9259	0.000324062	FALSE	1528
C17orf44	-1	-1.06819	-1.47241	-0.663968	2.22638e-07	0	1	26.8259	2.22638e-07	FALSE	1529
PCBP1	-1	-1.41337	-2.13258	-0.69415	0.000117341	0	1	14.8349	0.000117341	FALSE	1530
CNOT8	-1	-1.43474	-2.1735	-0.695974	0.000141	0	1	14.4887	0.000141	FALSE	1531
FBXL12	-1	-1.14642	-1.62235	-0.670494	2.3446e-06	0	1	22.2897	2.3446e-06	FALSE	1532
LOC653479	1	1.69828	0.718972	2.67759	0.000676582	0	1	11.5525	0.000676582	FALSE	1533
RAB32	1	1.03906	0.660631	1.41749	7.38542e-08	0	1	28.9609	7.38542e-08	FALSE	1534
TM7SF2	-1	-1.04071	-1.42067	-0.660755	7.94404e-08	0	1	28.8197	7.94404e-08	FALSE	1535
HMGN3	1	1.04556	0.661055	1.43006	9.84247e-08	0	1	28.4047	9.84247e-08	FALSE	1536
AMFR	1	1.55405	0.705158	2.40294	0.000333139	0	1	12.8742	0.000333139	FALSE	1537
PSMB1	-1	-1.5302	-2.35737	-0.703028	0.000288103	0	1	13.1462	0.000288103	FALSE	1538
UBE2A	-1	-1.42876	-2.16347	-0.694055	0.000138142	0	1	14.5273	0.000138142	FALSE	1539
ZNF136	-1	-1.17343	-1.67518	-0.671674	4.56867e-06	0	1	21.0101	4.56867e-06	FALSE	1540
ELF1	-1	-1.44353	-2.19215	-0.694916	0.000157246	0	1	14.2834	0.000157246	FALSE	1541
AMT	-1	-1.11186	-1.55765	-0.666065	1.01677e-06	0	1	23.8961	1.01677e-06	FALSE	1542
CMIP	1	1.17203	0.67109	1.67296	4.52525e-06	0	1	21.0284	4.52525e-06	FALSE	1543
DNAJC3	-1	-1.26354	-1.84824	-0.678847	2.2801e-05	0	1	17.9397	2.2801e-05	FALSE	1544
TNFRSF6B	1	1.99411	0.742742	3.24548	0.00178843	0	1	9.75492	0.00178843	FALSE	1545
TBC1D9	-1	-1.52936	-2.35681	-0.701923	0.000291645	0	1	13.1233	0.000291645	FALSE	1546
GALNT4	-1	-0.978396	-1.30347	-0.653321	3.65682e-09	0	1	34.7984	3.65682e-09	FALSE	1547
RP2	1	1.37476	0.687065	2.06246	8.92409e-05	0	1	15.3517	8.92409e-05	FALSE	1548
PLSCR1	1	1.8095	0.724601	2.8944	0.00107921	0	1	10.6865	0.00107921	FALSE	1549
TSPAN13	1	1.04134	0.658092	1.42459	1.00679e-07	0	1	28.3609	1.00679e-07	FALSE	1550
MPC2	-1	-1.29145	-1.90346	-0.679448	3.53535e-05	0	1	17.1058	3.53535e-05	FALSE	1551
CD36	1	1.2273	0.673769	1.78084	1.3886e-05	0	1	18.8847	1.3886e-05	FALSE	1552
EFHD1	1	1.30663	0.680382	1.93287	4.32558e-05	0	1	16.7229	4.32558e-05	FALSE	1553
PIGT	-1	-1.16262	-1.65728	-0.667962	4.09319e-06	0	1	21.2207	4.09319e-06	FALSE	1554
CDC42	-1	-1.16308	-1.65885	-0.667308	4.26428e-06	0	1	21.1422	4.26428e-06	FALSE	1555
PARG	1	1.87479	0.72799	3.02158	0.00135459	0	1	10.2666	0.00135459	FALSE	1556
MN1	-1	-1.09661	-1.53174	-0.661479	7.83324e-07	0	1	24.3984	7.83324e-07	FALSE	1557
ADAMTSL2	1	1.43079	0.689847	2.17174	0.000153859	0	1	14.3244	0.000153859	FALSE	1558
FASTK	1	1.06986	0.658595	1.48112	3.42107e-07	0	1	25.9961	3.42107e-07	FALSE	1559
TRAFD1	1	1.25171	0.673922	1.8295	2.17591e-05	0	1	18.0288	2.17591e-05	FALSE	1560
HAX1	-1	-0.959695	-1.27047	-0.64892	1.42602e-09	0	1	36.6329	1.42602e-09	FALSE	1561
ZNF415	-1	-0.989561	-1.32823	-0.650887	1.02365e-08	0	1	32.7958	1.02365e-08	FALSE	1562
SLC7A3	1	1.63935	0.705982	2.57272	0.000576482	0	1	11.8504	0.000576482	FALSE	1563
FLJ20718	1	1.12037	0.661625	1.5791	1.69498e-06	0	1	22.913	1.69498e-06	FALSE	1564
NEXN	1	1.03431	0.654238	1.41438	9.61992e-08	0	1	28.449	9.61992e-08	FALSE	1565
FAM108B1	1	1.55111	0.697266	2.40496	0.000370142	0	1	12.6772	0.000370142	FALSE	1566
UBL3	-1	-1.25647	-1.84045	-0.672495	2.4756e-05	0	1	17.7832	2.4756e-05	FALSE	1567
UFC1	-1	-1.38233	-2.08204	-0.682625	0.000107913	0	1	14.993	0.000107913	FALSE	1568
GRPR	-1	-1.55996	-2.42265	-0.697265	0.000393969	0	1	12.5606	0.000393969	FALSE	1569
NCOA3	-1	-1.91402	-3.10136	-0.726676	0.00158041	0	1	9.98243	0.00158041	FALSE	1570
LZTS1	1	1.20469	0.66646	1.74292	1.14995e-05	0	1	19.2446	1.14995e-05	FALSE	1571
LOC116412	1	1.62217	0.700872	2.54346	0.000558511	0	1	11.9094	0.000558511	FALSE	1572
ARID4B	2	1.08224	0.655393	1.50909	6.71791e-07	0.00709706	0.932862	24.6944	6.71791e-07	FALSE	1573
RAD23B	-2	-1.03751	-1.42379	-0.651226	1.4076e-07	0.198067	0.656285	27.7124	1.4076e-07	FALSE	1574
UBE3A	-1	-1.16686	-1.67185	-0.66186	5.93371e-06	0	1	20.5095	5.93371e-06	FALSE	1575
SMARCA5	-1	-1.59657	-2.49551	-0.697638	0.000499483	0	1	12.1176	0.000499483	FALSE	1576
HJURP	-1	-1.93449	-3.14338	-0.7256	0.0017105	0	1	9.83685	0.0017105	FALSE	1577
EIF1B	-1	-1.40999	-2.13832	-0.681652	0.000148058	0	1	14.3967	0.000148058	FALSE	1578
CHRNA6	-1	-1.45258	-2.22007	-0.685094	0.000207657	0	1	13.7605	0.000207657	FALSE	1579
MRPL19	-1	-1.37849	-2.07805	-0.678937	0.000112389	0	1	14.9163	0.000112389	FALSE	1580
NCBP2	-1	-1.25423	-1.83995	-0.668517	2.7048e-05	0	1	17.6148	2.7048e-05	FALSE	1581
LOC647279	1	1.43202	0.683126	2.18091	0.000178389	0	1	14.046	0.000178389	FALSE	1582
POP4	-1	-1.59001	-2.48417	-0.695846	0.000491709	0	1	12.1468	0.000491709	FALSE	1583
MRS2	-1	-1.36842	-2.05925	-0.677583	0.00010346	0	1	15.0725	0.00010346	FALSE	1584
STS	-1	-1.41393	-2.1466	-0.681267	0.000155301	0	1	14.3068	0.000155301	FALSE	1585
LIMCH1	-2	-1.1121	-1.56787	-0.656344	1.73113e-06	0.59609	0.440074	22.8725	1.73113e-06	FALSE	1586
TRIM47	1	1.25787	0.668036	1.84771	2.91805e-05	0	1	17.4705	2.91805e-05	FALSE	1587
PGA3	-1	-1.24669	-1.82674	-0.666635	2.52568e-05	0	1	17.7451	2.52568e-05	FALSE	1588
LYPLA2P1	1	1.27601	0.668538	1.88348	3.83897e-05	0	1	16.9494	3.83897e-05	FALSE	1589
GSTA1	-1	-1.69774	-2.69263	-0.70284	0.000824097	0	1	11.1862	0.000824097	FALSE	1590
METRNL	1	1.00759	0.645816	1.36937	4.79538e-08	0	1	29.7978	4.79538e-08	FALSE	1591
LOC649340	-1	-1.86691	-3.01845	-0.715379	0.00148514	0	1	10.097	0.00148514	FALSE	1592
TSNAX	1	1.46681	0.681692	2.25193	0.000250511	0	1	13.4083	0.000250511	FALSE	1593
FAM130A2	-1	-1.72835	-2.75368	-0.703011	0.000953859	0	1	10.9151	0.000953859	FALSE	1594
CAP2	1	1.05389	0.647993	1.45979	3.60075e-07	0	1	25.8973	3.60075e-07	FALSE	1595
LOC653206	1	1.66084	0.696543	2.62514	0.000736259	0	1	11.3954	0.000736259	FALSE	1596
CDC16	-1	-1.16881	-1.68078	-0.656829	7.66064e-06	0	1	20.0207	7.66064e-06	FALSE	1597
KANK1	-1	-0.962658	-1.28509	-0.640222	4.86776e-09	0	1	34.2416	4.86776e-09	FALSE	1598
PPT1	-1	-1.35238	-2.03325	-0.671505	9.90249e-05	0	1	15.1552	9.90249e-05	FALSE	1599
KLF9	1	1.0903	0.650388	1.53022	1.18779e-06	0	1	23.5969	1.18779e-06	FALSE	1600
TMEM30B	-1	-1.42282	-2.16861	-0.677023	0.000184611	0	1	13.9816	0.000184611	FALSE	1601
SS18L1	-1	-1.41458	-2.15306	-0.676086	0.000173822	0	1	14.0948	0.000173822	FALSE	1602
LOC648226	1	1.86562	0.712516	3.01872	0.0015189	0	1	10.0555	0.0015189	FALSE	1603
TADA2L	1	1.88154	0.713543	3.04954	0.00159224	0	1	9.9687	0.00159224	FALSE	1604
LOC648117	1	1.52982	0.684789	2.37484	0.000387771	0	1	12.5902	0.000387771	FALSE	1605
MYH6	-1	-1.82296	-2.93772	-0.708191	0.00135019	0	1	10.2726	0.00135019	FALSE	1606
FLJ20674	1	1.24389	0.661559	1.82622	2.83183e-05	0	1	17.5275	2.83183e-05	FALSE	1607
YEATS4	-1	-1.27538	-1.88672	-0.664035	4.33499e-05	0	1	16.7188	4.33499e-05	FALSE	1608
FSTL3	1	1.36334	0.670989	2.05569	0.000113638	0	1	14.8954	0.000113638	FALSE	1609
STAM	-1	-1.43764	-2.19872	-0.676558	0.000213689	0	1	13.7067	0.000213689	FALSE	1610
PTTG1	-2	-1.06219	-1.47781	-0.64658	5.46803e-07	0.262933	0.608112	25.0913	5.46803e-07	FALSE	1611
IDUA	1	1.13256	0.651628	1.6135	3.92049e-06	0	1	21.3033	3.92049e-06	FALSE	1612
UBE2C	-1	-2.00294	-3.28454	-0.721336	0.00219052	0	1	9.38262	0.00219052	FALSE	1613
COL5A3	1	1.4258	0.674658	2.17693	0.000198933	0	1	13.8411	0.000198933	FALSE	1614
KIAA0953	1	1.47988	0.678664	2.28111	0.000294461	0	1	13.1053	0.000294461	FALSE	1615
SOX9	1	1.40076	0.672338	2.12919	0.00016389	0	1	14.2055	0.00016389	FALSE	1616
FKBP1A	1	1.00044	0.640579	1.36031	5.07056e-08	0	1	29.6896	5.07056e-08	FALSE	1617
NXPH1	-1	-1.83502	-2.96407	-0.705976	0.00144504	0	1	10.1474	0.00144504	FALSE	1618
LIMK2	2	2.73444	0.785443	4.68344	0.00596268	6.19908	0.0127817	7.56155	0.00596268	FALSE	1619
LOC654174	1	1.34777	0.667281	2.02827	0.000103653	0	1	15.069	0.000103653	FALSE	1620
HRB	1	1.66517	0.6923	2.63804	0.000794545	0	1	11.2539	0.000794545	FALSE	1621
TMEM33	-1	-1.37797	-2.08656	-0.669387	0.000138122	0	1	14.5276	0.000138122	FALSE	1622
EHBP1L1	1	1.07086	0.645206	1.4965	8.1848e-07	0	1	24.3139	8.1848e-07	FALSE	1623
CYP3A5	1	1.51593	0.680066	2.35179	0.000378536	0	1	12.6353	0.000378536	FALSE	1624
TRA1P2	1	1.29041	0.662131	1.91869	5.68482e-05	0	1	16.2049	5.68482e-05	FALSE	1625
CYC1	-1	-1.30978	-1.95595	-0.663606	7.10328e-05	0	1	15.7831	7.10328e-05	FALSE	1626
MYCN	-1	-1.08	-1.51433	-0.645675	1.09545e-06	0	1	23.7526	1.09545e-06	FALSE	1627
CHURC1	-1	-1.37073	-2.07324	-0.668222	0.000131158	0	1	14.6251	0.000131158	FALSE	1628
TSPO	1	1.13582	0.649839	1.6218	4.63243e-06	0	1	20.9836	4.63243e-06	FALSE	1629
FAM129B	1	1.25687	0.659205	1.85454	3.76034e-05	0	1	16.9887	3.76034e-05	FALSE	1630
PRKAR2A	1	1.64498	0.689091	2.60088	0.000743873	0	1	11.3763	0.000743873	FALSE	1631
FBXW12	1	1.33025	0.664515	1.99598	8.99034e-05	0	1	15.3377	8.99034e-05	FALSE	1632
GFPT1	-1	-1.44488	-2.21682	-0.672931	0.00024395	0	1	13.4581	0.00024395	FALSE	1633
MED27	1	1.71288	0.693393	2.73237	0.000991215	0	1	10.8439	0.000991215	FALSE	1634
TSC22D3	2	1.0431	0.641402	1.4448	3.59048e-07	0.00114811	0.97297	25.9028	3.59048e-07	FALSE	1635
OPCML	-1	-1.52388	-2.36948	-0.678285	0.00041223	0	1	12.4759	0.00041223	FALSE	1636
FBS1	1	1.24033	0.65635	1.82431	3.14356e-05	0	1	17.329	3.14356e-05	FALSE	1637
SEMA3C	1	1.05851	0.642274	1.47474	6.21846e-07	0	1	24.8433	6.21846e-07	FALSE	1638
C17orf58	1	1.02932	0.639587	1.41904	2.26115e-07	0	1	26.7959	2.26115e-07	FALSE	1639
APCDD1	-1	-1.29991	-1.93957	-0.660243	6.80556e-05	0	1	15.8642	6.80556e-05	FALSE	1640
OSBPL8	-1	-1.35121	-2.03837	-0.664056	0.000116184	0	1	14.8536	0.000116184	FALSE	1641
LOC652437	1	1.69012	0.690039	2.69021	0.000925319	0	1	10.9713	0.000925319	FALSE	1642
ZNF207	-1	-1.50834	-2.34094	-0.675742	0.000384241	0	1	12.6073	0.000384241	FALSE	1643
YTHDC2	-1	-1.62239	-2.56058	-0.684211	0.000700576	0	1	11.4877	0.000700576	FALSE	1644
DDHD2	-1	-1.48904	-2.30425	-0.67383	0.000343569	0	1	12.8165	0.000343569	FALSE	1645
GRRP1	1	1.32536	0.661386	1.98933	9.14255e-05	0	1	15.306	9.14255e-05	FALSE	1646
HDDC2	-1	-1.25561	-1.85514	-0.656083	4.04641e-05	0	1	16.8495	4.04641e-05	FALSE	1647
LOC728519	1	1.51499	0.675555	2.35443	0.000404256	0	1	12.5124	0.000404256	FALSE	1648
ENSA	-1	-1.3842	-2.1028	-0.665614	0.000159729	0	1	14.2539	0.000159729	FALSE	1649
DYNC1LI1	-1	-1.25832	-1.86167	-0.654981	4.3573e-05	0	1	16.709	4.3573e-05	FALSE	1650
LMNA	1	1.04497	0.638899	1.45104	4.56573e-07	0	1	25.4391	4.56573e-07	FALSE	1651
C1orf183	-1	-1.24122	-1.8291	-0.653344	3.50053e-05	0	1	17.1246	3.50053e-05	FALSE	1652
MRPL22	-1	-1.16839	-1.68895	-0.647825	1.08705e-05	0	1	19.352	1.08705e-05	FALSE	1653
OSMR	1	1.7948	0.69451	2.89509	0.00138813	0	1	10.2215	0.00138813	FALSE	1654
FUCA1	-1	-1.5799	-2.48157	-0.67823	0.000594233	0	1	11.794	0.000594233	FALSE	1655
FAM50B	1	1.02007	0.636546	1.40359	1.85841e-07	0	1	27.1751	1.85841e-07	FALSE	1656
MYL6B	-1	-1.11858	-1.59337	-0.643794	3.88204e-06	0	1	21.3222	3.88204e-06	FALSE	1657
PKD1L2	-1	-1.03758	-1.43737	-0.637796	3.64235e-07	0	1	25.8751	3.64235e-07	FALSE	1658
TUSC1	-1	-1.14275	-1.64007	-0.645425	6.68132e-06	0	1	20.2824	6.68132e-06	FALSE	1659
MFHAS1	-1	-0.982776	-1.33217	-0.633386	3.52678e-08	0	1	30.3937	3.52678e-08	FALSE	1660
KIAA0753	-1	-1.51138	-2.35007	-0.672695	0.000412402	0	1	12.4751	0.000412402	FALSE	1661
C2orf58	-1	-1.70918	-2.7311	-0.687254	0.00104523	0	1	10.7457	0.00104523	FALSE	1662
PSMB4	-1	-1.47885	-2.28805	-0.669654	0.000341057	0	1	12.8303	0.000341057	FALSE	1663
ECGF1	1	1.41874	0.664727	2.17276	0.000226171	0	1	13.6001	0.000226171	FALSE	1664
PLAUR	1	1.0005	0.633969	1.36704	8.79633e-08	0	1	28.6223	8.79633e-08	FALSE	1665
HTR4	1	1.86601	0.697515	3.03451	0.00174846	0	1	9.79648	0.00174846	FALSE	1666
LOC375190	1	1.44942	0.666592	2.23225	0.000284626	0	1	13.1689	0.000284626	FALSE	1667
ZNF117	1	1.12955	0.643139	1.61596	5.32751e-06	0	1	20.7158	5.32751e-06	FALSE	1668
FAM166A	1	1.01759	0.634774	1.4004	1.88893e-07	0	1	27.1436	1.88893e-07	FALSE	1669
UBE2M	-1	-1.05023	-1.46368	-0.636779	6.40357e-07	0	1	24.7868	6.40357e-07	FALSE	1670
MGC42367	1	1.05333	0.636715	1.46995	7.21926e-07	0	1	24.5557	7.21926e-07	FALSE	1671
BPIFC	-1	-1.08507	-1.53127	-0.638865	1.87715e-06	0	1	22.7168	1.87715e-06	FALSE	1672
RRP15	-2	-0.974443	-1.31825	-0.630633	2.77584e-08	0.167435	0.682401	30.8582	2.77584e-08	FALSE	1673
HLA-C	1	1.09213	0.63884	1.54543	2.33311e-06	0	1	22.2991	2.33311e-06	FALSE	1674
USP19	-1	-1.71593	-2.7474	-0.684466	0.0011119	0	1	10.6313	0.0011119	FALSE	1675
LOC653577	1	1.49667	0.66818	2.32516	0.000399089	0	1	12.5365	0.000399089	FALSE	1676
LOC645436	1	1.07839	0.637657	1.51912	1.62134e-06	0	1	22.9984	1.62134e-06	FALSE	1677
GIN1	-1	-1.29011	-1.92717	-0.653061	7.21209e-05	0	1	15.7544	7.21209e-05	FALSE	1678
IFNA8	1	1.47622	0.666319	2.28612	0.000353649	0	1	12.7624	0.000353649	FALSE	1679
KLK15	1	1.51997	0.66934	2.37059	0.000461405	0	1	12.2655	0.000461405	FALSE	1680
NR3C1	-1	-1.29414	-1.93536	-0.652918	7.6316e-05	0	1	15.6474	7.6316e-05	FALSE	1681
EBI2	1	1.00585	0.632007	1.3797	1.33925e-07	0	1	27.8087	1.33925e-07	FALSE	1682
LSM12	-1	-1.05615	-1.47686	-0.635449	8.63769e-07	0	1	24.2101	8.63769e-07	FALSE	1683
C6orf134	1	1.81439	0.689858	2.93893	0.00156514	0	1	10.0003	0.00156514	FALSE	1684
ITFG1	-1	-1.51299	-2.35812	-0.66786	0.000450098	0	1	12.3118	0.000450098	FALSE	1685
ADH5	-1	-1.40196	-2.14411	-0.659812	0.000213499	0	1	13.7084	0.000213499	FALSE	1686
WTIP	1	1.92516	0.697286	3.15304	0.00211927	0	1	9.44325	0.00211927	FALSE	1687
WRB	-1	-1.46259	-2.26112	-0.664057	0.00033085	0	1	12.8871	0.00033085	FALSE	1688
SMOC1	1	1.64605	0.676884	2.61522	0.000872087	0	1	11.0812	0.000872087	FALSE	1689
RTTN	-1	-0.957562	-1.28714	-0.627981	1.23765e-08	0	1	32.4268	1.23765e-08	FALSE	1690
RTN4	1	1.10902	0.638381	1.57966	3.86537e-06	0	1	21.3305	3.86537e-06	FALSE	1691
PLOD2	-1	-0.964914	-1.30161	-0.628213	1.94482e-08	0	1	31.5489	1.94482e-08	FALSE	1692
CXorf39	1	1.23554	0.647133	1.82394	3.86256e-05	0	1	16.9378	3.86256e-05	FALSE	1693
SNX12	1	1.8577	0.691656	3.02375	0.00179297	0	1	9.75026	0.00179297	FALSE	1694
H3F3A	1	1.30642	0.651816	1.96101	9.16887e-05	0	1	15.3006	9.16887e-05	FALSE	1695
ARHGAP8	1	1.53279	0.667497	2.39809	0.000516789	0	1	12.0541	0.000516789	FALSE	1696
C3orf70	-1	-1.05487	-1.47611	-0.633616	9.20017e-07	0	1	24.0886	9.20017e-07	FALSE	1697
COG5	-1	-1.26327	-1.87892	-0.647616	5.77829e-05	0	1	16.174	5.77829e-05	FALSE	1698
SGCZ	-1	-1.63633	-2.5989	-0.673762	0.000862666	0	1	11.1013	0.000862666	FALSE	1699
WNK1	-2	-0.942858	-1.26092	-0.624795	6.24466e-09	0.68628	0.407432	33.7569	6.24466e-09	FALSE	1700
USP4	1	1.84062	0.686583	2.99467	0.00177189	0	1	9.77201	0.00177189	FALSE	1701
DNAJC12	-1	-1.66914	-2.66399	-0.674281	0.00100772	0	1	10.8133	0.00100772	FALSE	1702
INPP5F	-1	-1.75854	-2.8368	-0.68029	0.00139086	0	1	10.2179	0.00139086	FALSE	1703
GRK6	1	1.08158	0.632765	1.53039	2.32111e-06	0	1	22.309	2.32111e-06	FALSE	1704
LOC652441	-1	-1.62295	-2.57564	-0.67026	0.000841159	0	1	11.1481	0.000841159	FALSE	1705
SLC25A46	-1	-1.89513	-3.10087	-0.689396	0.00206586	0	1	9.49008	0.00206586	FALSE	1706
MTMR2	-1	-1.17932	-1.71947	-0.639175	1.87525e-05	0	1	18.312	1.87525e-05	FALSE	1707
NFAT5	-1	-1.13172	-1.62759	-0.635855	7.70424e-06	0	1	20.0099	7.70424e-06	FALSE	1708
HIPK2	1	1.29766	0.646746	1.94857	9.33016e-05	0	1	15.2676	9.33016e-05	FALSE	1709
LRRN2	1	1.03829	0.628832	1.44775	6.69527e-07	0	1	24.7009	6.69527e-07	FALSE	1710
FAM208A	-1	-1.1431	-1.65041	-0.635779	1.00438e-05	0	1	19.5031	1.00438e-05	FALSE	1711
SOX17	1	1.35748	0.650627	2.06433	0.0001672	0	1	14.1679	0.0001672	FALSE	1712
CLEC9A	1	1.75379	0.678043	2.82954	0.00139673	0	1	10.2101	0.00139673	FALSE	1713
ARSD	1	1.85257	0.684889	3.02026	0.0018737	0	1	9.66933	0.0018737	FALSE	1714
LOC440836	1	1.89918	0.688081	3.11028	0.00211557	0	1	9.44646	0.00211557	FALSE	1715
PRKD3	-1	-1.44496	-2.23414	-0.655776	0.000332443	0	1	12.8781	0.000332443	FALSE	1716
EED	-1	-1.2682	-1.89269	-0.643713	6.88396e-05	0	1	15.8425	6.88396e-05	FALSE	1717
CCL3L1	1	1.77503	0.678162	2.8719	0.00151522	0	1	10.06	0.00151522	FALSE	1718
RAB11FIP1	1	1.83458	0.682261	2.9869	0.00180599	0	1	9.73696	0.00180599	FALSE	1719
STX18	-1	-1.9395	-3.18955	-0.689453	0.00235822	0	1	9.24746	0.00235822	FALSE	1720
TRAPPC3	-1	-1.23725	-1.83318	-0.641319	4.71725e-05	0	1	16.5585	4.71725e-05	FALSE	1721
SEPP1	1	1.02184	0.626579	1.4171	4.04224e-07	0	1	25.6741	4.04224e-07	FALSE	1722
LOC650155	1	1.72325	0.673908	2.7726	0.00128779	0	1	10.3599	0.00128779	FALSE	1723
COL8A2	1	1.01704	0.626083	1.40799	3.41969e-07	0	1	25.9969	3.41969e-07	FALSE	1724
ACAT1	-1	-1.29266	-1.94082	-0.644499	9.27337e-05	0	1	15.2792	9.27337e-05	FALSE	1725
GBAS	1	1.07953	0.630078	1.52899	2.50687e-06	0	1	22.1612	2.50687e-06	FALSE	1726
ZNF462	-1	-0.899656	-1.18139	-0.617926	3.87929e-10	0	1	39.1727	3.87929e-10	FALSE	1727
LOC339760	-1	-1.54631	-2.43168	-0.660929	0.000619189	0	1	11.7174	0.000619189	FALSE	1728
USP9X	-1	-1.53464	-2.40923	-0.660045	0.000583592	0	1	11.8276	0.000583592	FALSE	1729
MACROD1	-1	-1.08946	-1.54889	-0.630026	3.35675e-06	0	1	21.601	3.35675e-06	FALSE	1730
ADAMDEC1	-1	-1.72874	-2.78459	-0.672891	0.00133178	0	1	10.298	0.00133178	FALSE	1731
NHEDC1	-1	-1.89686	-3.10965	-0.684063	0.00217334	0	1	9.39705	0.00217334	FALSE	1732
CYP2E1	-1	-1.41207	-2.17283	-0.651314	0.000274801	0	1	13.2348	0.000274801	FALSE	1733
GZMB	-1	-1.35497	-2.06284	-0.647105	0.000175649	0	1	14.0751	0.000175649	FALSE	1734
CXorf40A	-1	-1.15625	-1.67859	-0.633911	1.43416e-05	0	1	18.8232	1.43416e-05	FALSE	1735
RPF1	-1	-1.52932	-2.40025	-0.658385	0.000578273	0	1	11.8446	0.000578273	FALSE	1736
MDH2	-1	-1.35142	-2.05625	-0.646601	0.000171261	0	1	14.1227	0.000171261	FALSE	1737
ID4	-1	-1.35002	-2.05367	-0.646365	0.000169673	0	1	14.1403	0.000169673	FALSE	1738
COPB2	-1	-1.3307	-2.01632	-0.645078	0.000142361	0	1	14.4706	0.000142361	FALSE	1739
ANKRD49	-1	-1.19348	-1.75106	-0.635909	2.72519e-05	0	1	17.6005	2.72519e-05	FALSE	1740
GMFB	-1	-1.24779	-1.85676	-0.638809	5.92098e-05	0	1	16.1278	5.92098e-05	FALSE	1741
LOC554208	-1	-1.29955	-1.95702	-0.642088	0.000107026	0	1	15.0085	0.000107026	FALSE	1742
PCM1	-1	-1.14672	-1.66157	-0.631857	1.26939e-05	0	1	19.056	1.26939e-05	FALSE	1743
LOC643319	1	1.11607	0.629835	1.60231	6.83555e-06	0	1	20.2387	6.83555e-06	FALSE	1744
LANCL1	-1	-1.37105	-2.09591	-0.646196	0.000209534	0	1	13.7436	0.000209534	FALSE	1745
GTPBP4	-1	-1.6897	-2.71255	-0.66685	0.0012047	0	1	10.4831	0.0012047	FALSE	1746
BCORL1	1	1.51772	0.655612	2.37983	0.000559626	0	1	11.9057	0.000559626	FALSE	1747
HMGN2	-1	-1.12441	-1.6187	-0.630113	8.25475e-06	0	1	19.8779	8.25475e-06	FALSE	1748
STX1A	-1	-0.971746	-1.32366	-0.619828	6.2316e-08	0	1	29.29	6.2316e-08	FALSE	1749
GLRX3	-1	-1.53494	-2.41355	-0.656335	0.000616865	0	1	11.7244	0.000616865	FALSE	1750
HM13	1	1.22422	0.636043	1.81239	4.51425e-05	0	1	16.6419	4.51425e-05	FALSE	1751
TBKBP1	1	1.47561	0.652107	2.29912	0.000444751	0	1	12.3341	0.000444751	FALSE	1752
MGC13057	1	1.32034	0.641863	1.99882	0.000136653	0	1	14.5477	0.000136653	FALSE	1753
THRSP	-1	-1.37805	-2.1106	-0.645485	0.000226948	0	1	13.5937	0.000226948	FALSE	1754
SLC30A9	-1	-1.2666	-1.8954	-0.637806	7.88037e-05	0	1	15.5868	7.88037e-05	FALSE	1755
PSMC2	-1	-1.40172	-2.15719	-0.646262	0.00027624	0	1	13.225	0.00027624	FALSE	1756
KLHL28	1	1.02279	0.621861	1.42373	5.73508e-07	0	1	24.9993	5.73508e-07	FALSE	1757
U2SURP	-1	-1.28279	-1.92711	-0.638472	9.5346e-05	0	1	15.2267	9.5346e-05	FALSE	1758
ATP8B1	1	1.47975	0.650971	2.30853	0.000466246	0	1	12.246	0.000466246	FALSE	1759
SP2	1	1.16319	0.630516	1.69587	1.86952e-05	0	1	18.3178	1.86952e-05	FALSE	1760
FTHL3	-1	-1.00763	-1.39477	-0.620493	3.37287e-07	0	1	26.0235	3.37287e-07	FALSE	1761
HRK	-1	-1.07149	-1.51841	-0.624572	2.61394e-06	0	1	22.0809	2.61394e-06	FALSE	1762
LOC642548	1	1.91028	0.6785	3.14206	0.00236919	0	1	9.23897	0.00236919	FALSE	1763
C1orf55	1	1.05036	0.62308	1.47764	1.44941e-06	0	1	23.214	1.44941e-06	FALSE	1764
ACTRT1	1	1.37245	0.64314	2.10177	0.000225717	0	1	13.6039	0.000225717	FALSE	1765
SEPHS1	-1	-1.0903	-1.55536	-0.625238	4.32806e-06	0	1	21.1138	4.32806e-06	FALSE	1766
SYN2	1	1.21552	0.632603	1.79844	4.37012e-05	0	1	16.7035	4.37012e-05	FALSE	1767
MPL	-1	-1.19959	-1.76757	-0.631611	3.48058e-05	0	1	17.1355	3.48058e-05	FALSE	1768
BRUNOL4	-1	-1.77408	-2.88065	-0.667512	0.00167647	0	1	9.87382	0.00167647	FALSE	1769
LOC643121	1	1.75383	0.666017	2.84163	0.00157789	0	1	9.98537	0.00157789	FALSE	1770
SRSF6	-1	-1.03163	-1.44274	-0.62052	8.73096e-07	0	1	24.1894	8.73096e-07	FALSE	1771
C17orf53	-1	-1.15665	-1.68513	-0.628173	1.78944e-05	0	1	18.4012	1.78944e-05	FALSE	1772
BTF3	-1	-1.36992	-2.0984	-0.641452	0.000227985	0	1	13.5851	0.000227985	FALSE	1773
SRPK2	-1	-1.3539	-2.06736	-0.640452	0.000199709	0	1	13.8338	0.000199709	FALSE	1774
PSAP	-1	-1.41047	-2.17706	-0.643888	0.000310684	0	1	13.0049	0.000310684	FALSE	1775
ARHGAP9	1	1.0776	0.623054	1.53214	3.37548e-06	0	1	21.5903	3.37548e-06	FALSE	1776
STX2	-1	-1.06603	-1.50981	-0.622242	2.50065e-06	0	1	22.166	2.50065e-06	FALSE	1777
CEACAM6	-1	-1.73153	-2.79967	-0.663383	0.00148693	0	1	10.0947	0.00148693	FALSE	1778
CITED2	1	1.0074	0.618573	1.39624	3.81484e-07	0	1	25.7858	3.81484e-07	FALSE	1779
RCN2	-1	-1.46972	-2.29242	-0.64702	0.000462819	0	1	12.2598	0.000462819	FALSE	1780
REXO2	-1	-1.22773	-1.82351	-0.631945	5.37057e-05	0	1	16.3126	5.37057e-05	FALSE	1781
TDP1	-2	-0.92627	-1.23922	-0.613321	6.58679e-09	0.0978717	0.754399	33.6532	6.58679e-09	FALSE	1782
LOC401357	2	1.03791	0.620029	1.45578	1.12689e-06	0.0240037	0.876876	23.6982	1.12689e-06	FALSE	1783
HOXC4	-1	-0.943032	-1.27211	-0.613956	1.94686e-08	0	1	31.5469	1.94686e-08	FALSE	1784
ITGAE	-1	-1.48792	-2.32897	-0.646862	0.000525536	0	1	12.0228	0.000525536	FALSE	1785
LPP	1	1.29919	0.635254	1.96313	0.000125433	0	1	14.7092	0.000125433	FALSE	1786
SPTBN1	-1	-1.02655	-1.43452	-0.618578	8.15097e-07	0	1	24.3218	8.15097e-07	FALSE	1787
ENDOD1	-1	-1.3855	-2.13123	-0.63978	0.000271073	0	1	13.2604	0.000271073	FALSE	1788
PIM3	1	1.05087	0.619567	1.48216	1.79277e-06	0	1	22.8052	1.79277e-06	FALSE	1789
VIM	-1	-1.61476	-2.576	-0.653523	0.000993027	0	1	10.8405	0.000993027	FALSE	1790
TNFSF8	1	1.69888	0.658703	2.73906	0.0013689	0	1	10.2472	0.0013689	FALSE	1791
XBP1	-1	-1.14575	-1.66667	-0.624833	1.62588e-05	0	1	18.5839	1.62588e-05	FALSE	1792
SPATA22	-1	-1.86194	-3.05582	-0.668061	0.00223785	0	1	9.34344	0.00223785	FALSE	1793
PHLPP	-1	-1.32414	-2.01381	-0.634466	0.000167859	0	1	14.1605	0.000167859	FALSE	1794
LOC441056	1	1.67728	0.655463	2.69909	0.0012944	0	1	10.3505	0.0012944	FALSE	1795
SRSF3	-1	-1.56708	-2.48559	-0.648564	0.000826107	0	1	11.1816	0.000826107	FALSE	1796
SDC3	1	1.60488	0.650683	2.55907	0.00097897	0	1	10.8669	0.00097897	FALSE	1797
KCNK3	1	1.57104	0.648483	2.4936	0.000844886	0	1	11.1399	0.000844886	FALSE	1798
PGAM2	-1	-1.6066	-2.56272	-0.650485	0.000989798	0	1	10.8466	0.000989798	FALSE	1799
TCF19	-1	-1.55489	-2.46271	-0.647062	0.000788065	0	1	11.2691	0.000788065	FALSE	1800
C18orf10	-1	-1.0064	-1.39833	-0.614484	4.82986e-07	0	1	25.3306	4.82986e-07	FALSE	1801
LOC388610	1	1.15257	0.622939	1.68221	1.99713e-05	0	1	18.192	1.99713e-05	FALSE	1802
EOMES	-1	-1.04396	-1.47193	-0.616001	1.74346e-06	0	1	22.8588	1.74346e-06	FALSE	1803
SGCA	1	1.75859	0.658525	2.85865	0.00172884	0	1	9.81724	0.00172884	FALSE	1804
OR1D2	-1	-1.4156	-2.1937	-0.637488	0.000362856	0	1	12.7144	0.000362856	FALSE	1805
HADHA	-2	-1.07762	-1.53764	-0.617595	4.40544e-06	3.0235	0.082066	21.0798	4.40544e-06	FALSE	1806
OR10G7	-1	-1.6988	-2.74342	-0.654187	0.00143565	0	1	10.1594	0.00143565	FALSE	1807
LOC646422	-1	-1.67616	-2.69988	-0.65243	0.00133166	0	1	10.2981	0.00133166	FALSE	1808
HERC6	-1	-1.24899	-1.87133	-0.626646	8.37226e-05	0	1	15.4723	8.37226e-05	FALSE	1809
MYADM	1	1.10956	0.618316	1.60081	9.55906e-06	0	1	19.5976	9.55906e-06	FALSE	1810
GADD45A	-1	-0.832454	-1.06286	-0.602051	1.42686e-12	0	1	50.1465	1.42686e-12	FALSE	1811
STX11	1	1.02016	0.612829	1.42749	9.16657e-07	0	1	24.0957	9.16657e-07	FALSE	1812
CD244	-1	-1.64816	-2.64748	-0.648832	0.00122708	0	1	10.4491	0.00122708	FALSE	1813
SMAD7	-1	-0.861749	-1.12053	-0.602969	6.72041e-11	0	1	42.5987	6.72041e-11	FALSE	1814
EEF1A1	-1	-1.07379	-1.53237	-0.615198	4.44814e-06	0	1	21.0613	4.44814e-06	FALSE	1815
SDHD	-1	-1.13243	-1.64684	-0.618013	1.59861e-05	0	1	18.6161	1.59861e-05	FALSE	1816
CDC20	-1	-1.37361	-2.11549	-0.631736	0.000284581	0	1	13.1692	0.000284581	FALSE	1817
ABI3BP	-2	-1.08948	-1.56389	-0.615076	6.76076e-06	1.54257	0.214235	20.2598	6.76076e-06	FALSE	1818
MRFAP1L1	-1	-1.39257	-2.15261	-0.632525	0.000329299	0	1	12.8959	0.000329299	FALSE	1819
RNF14	-1	-1.54191	-2.44268	-0.64115	0.000793544	0	1	11.2563	0.000793544	FALSE	1820
AKAP9	-1	-1.29609	-1.96536	-0.626811	0.0001473	0	1	14.4064	0.0001473	FALSE	1821
AGBL5	-1	-1.11048	-1.60484	-0.616109	1.06969e-05	0	1	19.3828	1.06969e-05	FALSE	1822
EIF4H	-1	-1.27412	-1.92291	-0.625316	0.000118606	0	1	14.8147	0.000118606	FALSE	1823
ARL1	-1	-1.3799	-2.12848	-0.631313	0.000302806	0	1	13.053	0.000302806	FALSE	1824
HOOK1	-1	-1.59359	-2.54378	-0.643401	0.0010122	0	1	10.8051	0.0010122	FALSE	1825
JAM3	-1	-1.07771	-1.54171	-0.613718	5.30464e-06	0	1	20.724	5.30464e-06	FALSE	1826
SC65	1	1.01185	0.609694	1.41401	8.16495e-07	0	1	24.3185	8.16495e-07	FALSE	1827
LOC646426	1	1.85223	0.658112	3.04635	0.00236456	0	1	9.24254	0.00236456	FALSE	1828
GSTA4	-1	-1.28036	-1.93616	-0.624563	0.000129935	0	1	14.6427	0.000129935	FALSE	1829
TMEM41B	-1	-1.20114	-1.78227	-0.620006	5.09925e-05	0	1	16.4109	5.09925e-05	FALSE	1830
ARHGAP20	-1	-1.25145	-1.88013	-0.622768	9.56009e-05	0	1	15.2217	9.56009e-05	FALSE	1831
CDK7	-1	-1.69665	-2.7452	-0.648092	0.00151715	0	1	10.0577	0.00151715	FALSE	1832
KSR1	1	1.76673	0.651921	2.88153	0.00189559	0	1	9.64799	0.00189559	FALSE	1833
PHTF2	-1	-1.759	-2.86653	-0.651468	0.00185292	0	1	9.68981	0.00185292	FALSE	1834
FAM20C	1	1.65461	0.64511	2.66411	0.00131603	0	1	10.3199	0.00131603	FALSE	1835
LOC387882	1	1.2634	0.622941	1.90385	0.000110487	0	1	14.9485	0.000110487	FALSE	1836
SLC46A1	1	1.44849	0.632866	2.26412	0.000500009	0	1	12.1156	0.000500009	FALSE	1837
LOC647389	-1	-0.882098	-1.16305	-0.601141	7.57683e-10	0	1	37.8662	7.57683e-10	FALSE	1838
MIA2	-1	-1.51343	-2.39056	-0.636293	0.000720211	0	1	11.4364	0.000720211	FALSE	1839
CDC42EP5	1	1.00772	0.607347	1.40809	8.09131e-07	0	1	24.336	8.09131e-07	FALSE	1840
RBM12	-1	-1.63785	-2.63415	-0.641547	0.00127281	0	1	10.3815	0.00127281	FALSE	1841
GCH1	-1	-2.01716	-3.37098	-0.663343	0.00349689	0	1	8.52818	0.00349689	FALSE	1842
VPS53	1	1.50717	0.633914	2.38043	0.000717674	0	1	11.4429	0.000717674	FALSE	1843
TXNDC4	-1	-1.32745	-2.03139	-0.623518	0.000219	0	1	13.6606	0.000219	FALSE	1844
P76	-1	-1.08264	-1.55534	-0.609935	7.15814e-06	0	1	20.1505	7.15814e-06	FALSE	1845
DAD1	-1	-1.31214	-2.00181	-0.622473	0.000192269	0	1	13.9052	0.000192269	FALSE	1846
HMGCLL1	-1	-1.00608	-1.40668	-0.605487	8.54931e-07	0	1	24.2299	8.54931e-07	FALSE	1847
LOC283514	1	1.76883	0.647834	2.88982	0.00198381	0	1	9.56445	0.00198381	FALSE	1848
VPS41	1	1.65236	0.640968	2.66375	0.00136435	0	1	10.2534	0.00136435	FALSE	1849
DDX18	-1	-1.37847	-2.13155	-0.62539	0.000333735	0	1	12.8709	0.000333735	FALSE	1850
C10orf53	1	1.19867	0.615498	1.78184	5.61177e-05	0	1	16.2294	5.61177e-05	FALSE	1851
ZNF821	-1	-0.988949	-1.37408	-0.603823	4.83106e-07	0	1	25.3301	4.83106e-07	FALSE	1852
RAB21	-1	-1.64246	-2.6456	-0.639317	0.00133162	0	1	10.2982	0.00133162	FALSE	1853
LOC388969	-1	-0.971519	-1.34078	-0.602262	2.51363e-07	0	1	26.5914	2.51363e-07	FALSE	1854
HOXA4	1	1.23684	0.616675	1.85701	9.27219e-05	0	1	15.2794	9.27219e-05	FALSE	1855
B3GALTL	-1	-0.918641	-1.23792	-0.599362	1.70758e-08	0	1	31.8015	1.70758e-08	FALSE	1856
FOXO3	1	1.03971	0.605901	1.47353	2.63457e-06	0	1	22.0658	2.63457e-06	FALSE	1857
ZNF174	-1	-1.28937	-1.95931	-0.619429	0.000161843	0	1	14.2292	0.000161843	FALSE	1858
CPNE7	-1	-1.71829	-2.79388	-0.642703	0.00174145	0	1	9.80387	0.00174145	FALSE	1859
LOC644677	-1	-1.09254	-1.57646	-0.608614	9.64677e-06	0	1	19.5801	9.64677e-06	FALSE	1860
PCK2	1	1.6756	0.63994	2.71126	0.00151895	0	1	10.0555	0.00151895	FALSE	1861
SPI1	2	1.647	0.638367	2.65563	0.00137222	11.4086	0.000731038	10.2428	0.00137222	FALSE	1862
EEF1D	1	1.17351	0.612606	1.73442	4.12104e-05	0	1	16.8148	4.12104e-05	FALSE	1863
ICA1L	1	1.62238	0.636214	2.60854	0.00126229	0	1	10.3969	0.00126229	FALSE	1864
SLC19A1	1	1.03174	0.604795	1.45868	2.17557e-06	0	1	22.4334	2.17557e-06	FALSE	1865
SLC39A6	-2	-1.21997	-1.82528	-0.614655	7.80927e-05	1.83172	0.175925	15.6039	7.80927e-05	FALSE	1866
DNAJC9	-1	-1.4423	-2.25822	-0.626367	0.000531062	0	1	12.0033	0.000531062	FALSE	1867
FGL2	1	1.06427	0.606302	1.52224	5.24475e-06	0	1	20.7458	5.24475e-06	FALSE	1868
PAPPA	1	1.17395	0.611927	1.73597	4.24072e-05	0	1	16.7605	4.24072e-05	FALSE	1869
GJA10	1	1.09542	0.607774	1.58306	1.06883e-05	0	1	19.3843	1.06883e-05	FALSE	1870
CDC37L1	-1	-1.28803	-1.95844	-0.617627	0.000166134	0	1	14.1799	0.000166134	FALSE	1871
GUCY1B3	-1	-1.60522	-2.57628	-0.634164	0.00119552	0	1	10.4972	0.00119552	FALSE	1872
GHITM	-1	-1.71317	-2.78726	-0.639072	0.00177132	0	1	9.77259	0.00177132	FALSE	1873
UBE3B	-1	-1.52721	-2.42517	-0.629248	0.000857887	0	1	11.1116	0.000857887	FALSE	1874
SDF4	-1	-1.22067	-1.8294	-0.611948	8.48397e-05	0	1	15.4473	8.48397e-05	FALSE	1875
DGCR6	-1	-0.833495	-1.07516	-0.591832	1.38074e-11	0	1	45.6964	1.38074e-11	FALSE	1876
LOC648695	1	1.18093	0.609535	1.75232	5.10527e-05	0	1	16.4086	5.10527e-05	FALSE	1877
LOC650599	-1	-1.65655	-2.67885	-0.634253	0.00149338	0	1	10.0868	0.00149338	FALSE	1878
LST1	1	1.24378	0.612305	1.87526	0.000113189	0	1	14.9029	0.000113189	FALSE	1879
SEC23IP	-1	-1.19174	-1.77389	-0.609594	6.01207e-05	0	1	16.0988	6.01207e-05	FALSE	1880
CDK4	-1	-1.21513	-1.81952	-0.610739	8.13037e-05	0	1	15.5277	8.13037e-05	FALSE	1881
FFAR4	-2	-0.843303	-1.09571	-0.590894	5.82089e-11	0.00443816	0.946885	42.8798	5.82089e-11	FALSE	1882
SPRED2	-1	-1.18585	-1.76322	-0.608481	5.68428e-05	0	1	16.205	5.68428e-05	FALSE	1883
CSF1	2	1.61899	0.630775	2.60721	0.00132274	3.62217	0.0570145	10.3105	0.00132274	FALSE	1884
OXSM	-1	-1.02103	-1.44235	-0.599719	2.03549e-06	0	1	22.5612	2.03549e-06	FALSE	1885
LOC730024	-1	-1.44549	-2.26965	-0.621334	0.000586923	0	1	11.817	0.000586923	FALSE	1886
NOPE	1	1.69568	0.634225	2.75713	0.00174178	0	1	9.80352	0.00174178	FALSE	1887
PEX26	1	1.75836	0.637397	2.87933	0.00210909	0	1	9.45209	0.00210909	FALSE	1888
HLA-DQA1	-1	-1.07738	-1.55245	-0.602318	8.79233e-06	0	1	19.7573	8.79233e-06	FALSE	1889
RAVER2	-1	-1.02818	-1.45653	-0.599825	2.54452e-06	0	1	22.1326	2.54452e-06	FALSE	1890
FLJ10916	-1	-1.76457	-2.89221	-0.636925	0.00216214	0	1	9.40653	0.00216214	FALSE	1891
SAMD4B	-1	-0.983747	-1.37011	-0.597383	6.0254e-07	0	1	24.9041	6.0254e-07	FALSE	1892
RAB27B	-1	-1.73064	-2.82655	-0.634731	0.0019672	0	1	9.57989	0.0019672	FALSE	1893
ZFR	-1	-1.30687	-2.00042	-0.613316	0.000221467	0	1	13.6396	0.000221467	FALSE	1894
SAR1A	-1	-1.18305	-1.7592	-0.606899	5.70891e-05	0	1	16.1968	5.70891e-05	FALSE	1895
STRADA	-1	-1.07558	-1.54971	-0.601457	8.73632e-06	0	1	19.7696	8.73632e-06	FALSE	1896
KIF21B	1	1.79169	0.63741	2.94598	0.00234793	0	1	9.25547	0.00234793	FALSE	1897
LOC652160	-1	-1.42399	-2.22943	-0.618542	0.000529998	0	1	12.007	0.000529998	FALSE	1898
OR10J1	-1	-1.00305	-1.40898	-0.597118	1.27858e-06	0	1	23.4552	1.27858e-06	FALSE	1899
KLHDC9	-1	-1.28793	-1.96474	-0.611109	0.000191746	0	1	13.9103	0.000191746	FALSE	1900
RAC2	1	1.03616	0.59862	1.4737	3.459e-06	0	1	21.5435	3.459e-06	FALSE	1901
RIOK3	1	1.37104	0.615058	2.12702	0.000378605	0	1	12.6349	0.000378605	FALSE	1902
LOC730092	-2	-0.809812	-1.03216	-0.587465	9.44249e-13	0.0377122	0.846022	50.9567	9.44249e-13	FALSE	1903
AKAP7	1	1.01497	0.597523	1.43241	1.88459e-06	0	1	22.7092	1.88459e-06	FALSE	1904
FAM108A3	1	1.66736	0.629379	2.70534	0.00164175	0	1	9.91233	0.00164175	FALSE	1905
NBPF10	1	1.54784	0.623419	2.47226	0.00103167	0	1	10.7699	0.00103167	FALSE	1906
ATG3	-1	-1.52087	-2.41986	-0.621875	0.000913928	0	1	10.9943	0.000913928	FALSE	1907
PODNL1	1	1.08039	0.600309	1.56048	1.03011e-05	0	1	19.4548	1.03011e-05	FALSE	1908
PCNA	-1	-1.27137	-1.93342	-0.609323	0.000167329	0	1	14.1664	0.000167329	FALSE	1909
TSC22D4	1	1.05543	0.598921	1.51194	5.86082e-06	0	1	20.5331	5.86082e-06	FALSE	1910
ST6GALNAC3	1	1.15792	0.603515	1.71232	4.24799e-05	0	1	16.7572	4.24799e-05	FALSE	1911
ZFP91	-1	-1.31568	-2.02015	-0.611203	0.000251791	0	1	13.3988	0.000251791	FALSE	1912
SH3BGRL	-1	-1.87045	-3.10224	-0.638673	0.00291848	0	1	8.85774	0.00291848	FALSE	1913
MAPK11	1	1.31447	0.610975	2.01796	0.000250088	0	1	13.4115	0.000250088	FALSE	1914
LOC644999	-1	-1.65679	-2.68616	-0.627417	0.00160724	0	1	9.95143	0.00160724	FALSE	1915
MAP7	-1	-1.25706	-1.90614	-0.607969	0.000147186	0	1	14.4079	0.000147186	FALSE	1916
PRPSAP2	-1	-1.0317	-1.46638	-0.597011	3.28974e-06	0	1	21.6397	3.28974e-06	FALSE	1917
CTNNB1	1	1.04303	0.597548	1.48851	4.45437e-06	0	1	21.0587	4.45437e-06	FALSE	1918
SPCS2	-1	-1.43702	-2.25773	-0.61632	0.000599524	0	1	11.7775	0.000599524	FALSE	1919
SDHC	-2	-0.925078	-1.25845	-0.591706	5.36618e-08	0.456059	0.499471	29.5798	5.36618e-08	FALSE	1920
LOC642333	-1	-1.09127	-1.58311	-0.599422	1.36995e-05	0	1	18.9105	1.36995e-05	FALSE	1921
FRY	-1	-1.50625	-2.39345	-0.619049	0.000876171	0	1	11.0725	0.000876171	FALSE	1922
TSPYL5	-1	-1.54254	-2.46468	-0.620401	0.00104326	0	1	10.7492	0.00104326	FALSE	1923
DHRS7B	-1	-1.11989	-1.63951	-0.600272	2.39854e-05	0	1	17.8434	2.39854e-05	FALSE	1924
IFNAR2	-1	-1.08061	-1.56282	-0.598403	1.12209e-05	0	1	19.2914	1.12209e-05	FALSE	1925
ERICH5	-1	-0.858775	-1.12956	-0.587987	5.10596e-10	0	1	38.6363	5.10596e-10	FALSE	1926
ORC5	-2	-0.92191	-1.25308	-0.590739	4.86658e-08	0.576798	0.44757	29.7692	4.86658e-08	FALSE	1927
FAM75A7	-1	-1.59554	-2.5691	-0.621985	0.0013175	0	1	10.3178	0.0013175	FALSE	1928
EIF3A	-2	-0.944877	-1.29843	-0.591319	1.62348e-07	1.78994	0.180934	27.4364	1.62348e-07	FALSE	1929
THEMIS	-1	-1.25067	-1.89606	-0.605272	0.000145823	0	1	14.4254	0.000145823	FALSE	1930
CSNK2B	-1	-0.990195	-1.38752	-0.592873	1.03654e-06	0	1	23.859	1.03654e-06	FALSE	1931
TXNDC9	-1	-1.66882	-2.71339	-0.62426	0.00174039	0	1	9.80499	0.00174039	FALSE	1932
UTP18	-1	-1.59939	-2.57846	-0.62033	0.00136578	0	1	10.2514	0.00136578	FALSE	1933
TPP2	-1	-1.04053	-1.4869	-0.594163	4.90346e-06	0	1	20.8746	4.90346e-06	FALSE	1934
OXSR1	-1	-1.31477	-2.02302	-0.606517	0.000274344	0	1	13.2379	0.000274344	FALSE	1935
CX3CL1	1	1.0334	0.593136	1.47367	4.21557e-06	0	1	21.1642	4.21557e-06	FALSE	1936
FZD6	-1	-1.36853	-2.12867	-0.608386	0.00041771	0	1	12.4513	0.00041771	FALSE	1937
SLC25A3	-1	-1.31813	-2.03022	-0.60604	0.000285582	0	1	13.1627	0.000285582	FALSE	1938
LOC158301	-1	-0.942145	-1.29569	-0.588601	1.76015e-07	0	1	27.2801	1.76015e-07	FALSE	1939
LRBA	-2	-0.897057	-1.20804	-0.586077	1.56989e-08	0.424185	0.514856	31.9648	1.56989e-08	FALSE	1940
LOC646863	-1	-1.55829	-2.50039	-0.616186	0.0011874	0	1	10.5099	0.0011874	FALSE	1941
BLVRA	1	1.02993	0.591544	1.46832	4.13147e-06	0	1	21.2029	4.13147e-06	FALSE	1942
ATF5	-1	-1.2834	-1.96405	-0.602759	0.000219324	0	1	13.6578	0.000219324	FALSE	1943
NUP37	-1	-1.08466	-1.57578	-0.593535	1.50039e-05	0	1	18.737	1.50039e-05	FALSE	1944
PEX11B	-1	-1.1016	-1.60894	-0.594271	2.08313e-05	0	1	18.1117	2.08313e-05	FALSE	1945
MLH1	-1	-1.04989	-1.5079	-0.591878	7.03008e-06	0	1	20.185	7.03008e-06	FALSE	1946
HECA	1	1.03788	0.591081	1.48469	5.29287e-06	0	1	20.7283	5.29287e-06	FALSE	1947
KCTD20	-1	-0.874532	-1.16541	-0.58365	3.80176e-09	0	1	34.7227	3.80176e-09	FALSE	1948
FTHL12	-1	-0.961503	-1.33548	-0.587526	4.6769e-07	0	1	25.3927	4.6769e-07	FALSE	1949
NUP98	1	1.4877	0.610994	2.3644	0.000881313	0	1	11.0617	0.000881313	FALSE	1950
RUFY2	1	1.43465	0.608485	2.26082	0.000665274	0	1	11.5838	0.000665274	FALSE	1951
ZNF211	-1	-0.858252	-1.13368	-0.582827	1.01245e-09	0	1	37.3008	1.01245e-09	FALSE	1952
DDX47	1	1.09975	0.593557	1.60594	2.06069e-05	0	1	18.1324	2.06069e-05	FALSE	1953
TRAM1	-1	-1.36957	-2.13358	-0.605554	0.00044237	0	1	12.3442	0.00044237	FALSE	1954
RFC5	-1	-1.14208	-1.68876	-0.595408	4.22817e-05	0	1	16.7661	4.22817e-05	FALSE	1955
TP53INP1	-1	-0.95478	-1.3228	-0.58676	3.6787e-07	0	1	25.8559	3.6787e-07	FALSE	1956
NOC3L	-1	-1.21713	-1.83611	-0.598159	0.000116196	0	1	14.8534	0.000116196	FALSE	1957
RASGRP1	-1	-0.854994	-1.12766	-0.582331	7.95212e-10	0	1	37.7718	7.95212e-10	FALSE	1958
LOC642816	1	1.65337	0.616857	2.68988	0.00176963	0	1	9.77436	0.00176963	FALSE	1959
SLC35B1	-1	-1.06214	-1.5336	-0.590689	1.0072e-05	0	1	19.4977	1.0072e-05	FALSE	1960
FZD8	1	1.282	0.600237	1.96376	0.000228201	0	1	13.5833	0.000228201	FALSE	1961
EIF3M	-1	-1.64444	-2.67313	-0.61574	0.00172955	0	1	9.81648	0.00172955	FALSE	1962
PTPRN2	-2	-1.18119	-1.76708	-0.595302	7.76877e-05	1.3553	0.244353	15.6137	7.76877e-05	FALSE	1963
PTPN3	-1	-1.06081	-1.53226	-0.589361	1.03309e-05	0	1	19.4492	1.03309e-05	FALSE	1964
LOC730417	-1	-1.73585	-2.85329	-0.618419	0.00232942	0	1	9.26996	0.00232942	FALSE	1965
ANP32A	-1	-1.17281	-1.75167	-0.593951	7.15663e-05	0	1	15.769	7.15663e-05	FALSE	1966
FAM151A	-1	-1.72951	-2.84108	-0.617949	0.00229177	0	1	9.29981	0.00229177	FALSE	1967
SERTAD3	1	1.31831	0.600021	2.03661	0.000321656	0	1	12.9399	0.000321656	FALSE	1968
NAV1	-1	-0.88471	-1.18801	-0.581407	1.08383e-08	0	1	32.6848	1.08383e-08	FALSE	1969
HAUS2	1	1.23596	0.596265	1.87566	0.000152565	0	1	14.3403	0.000152565	FALSE	1970
CAMTA2	1	1.68504	0.615326	2.75475	0.00201926	0	1	9.53194	0.00201926	FALSE	1971
INSM1	-1	-1.92925	-3.2325	-0.626007	0.00371473	0	1	8.41825	0.00371473	FALSE	1972
TIMM17A	-1	-1.17626	-1.75912	-0.593394	7.6426e-05	0	1	15.6447	7.6426e-05	FALSE	1973
ADAMTS1	1	1.32253	0.599482	2.04559	0.000337118	0	1	12.852	0.000337118	FALSE	1974
BDP1	1	1.202	0.594442	1.80956	0.000105489	0	1	15.0358	0.000105489	FALSE	1975
LARP4	-3	-0.849536	-1.11933	-0.579737	6.76471e-10	1.18555	0.552791	38.0874	6.76471e-10	FALSE	1976
POLR1B	1	1.20489	0.594422	1.81535	0.000109541	0	1	14.9647	0.000109541	FALSE	1977
LOC390378	-1	-1.563	-2.51676	-0.609243	0.00131836	0	1	10.3166	0.00131836	FALSE	1978
TMEM27	-1	-0.800267	-1.02293	-0.5776	1.86648e-12	0	1	49.6195	1.86648e-12	FALSE	1979
TMCO4	-1	-1.06533	-1.54229	-0.588365	1.19933e-05	0	1	19.1643	1.19933e-05	FALSE	1980
LOC101929550	-2	-0.858112	-1.13699	-0.579234	1.63108e-09	0.0149267	0.90276	36.3711	1.63108e-09	FALSE	1981
MRPS12	-1	-1.38527	-2.16927	-0.601256	0.000534069	0	1	11.9928	0.000534069	FALSE	1982
MAP2K4	-1	-1.08664	-1.58463	-0.588637	1.89727e-05	0	1	18.2897	1.89727e-05	FALSE	1983
TBPL1	-1	-1.11628	-1.64272	-0.589832	3.23986e-05	0	1	17.2716	3.23986e-05	FALSE	1984
OLFM4	1	1.69498	0.614005	2.77595	0.00211743	0	1	9.44485	0.00211743	FALSE	1985
FTHL8	-1	-0.981315	-1.37851	-0.584116	1.28369e-06	0	1	23.4475	1.28369e-06	FALSE	1986
LOC653711	-1	-1.52172	-2.43706	-0.606376	0.00112058	0	1	10.6169	0.00112058	FALSE	1987
SLIT2	-1	-0.897003	-1.21343	-0.580574	2.75971e-08	0	1	30.8695	2.75971e-08	FALSE	1988
RANBP6	-1	-1.4562	-2.30899	-0.6034	0.000817658	0	1	11.2007	0.000817658	FALSE	1989
TOB1	-1	-1.27586	-1.95575	-0.595964	0.000235092	0	1	13.5275	0.000235092	FALSE	1990
LOC255620	1	1.61388	0.609564	2.61819	0.00163518	0	1	9.91971	0.00163518	FALSE	1991
MRPL39	-1	-1.29444	-1.99257	-0.596318	0.000278948	0	1	13.2067	0.000278948	FALSE	1992
SH3BP1	1	1.48175	0.603836	2.35966	0.000939489	0	1	10.9432	0.000939489	FALSE	1993
FAM18B	1	1.04828	0.586329	1.51023	8.68209e-06	0	1	19.7815	8.68209e-06	FALSE	1994
RBM39	-1	-1.10524	-1.62193	-0.588564	2.75768e-05	0	1	17.5779	2.75768e-05	FALSE	1995
PAPSS1	-1	-1.22761	-1.86206	-0.593156	0.000149226	0	1	14.382	0.000149226	FALSE	1996
LOC652837	1	1.13938	0.588399	1.69037	5.05615e-05	0	1	16.4269	5.05615e-05	FALSE	1997
PKP4	-2	-0.803944	-1.03311	-0.574779	6.16332e-12	0.774057	0.378965	47.2769	6.16332e-12	FALSE	1998
[truncated: 2,866 more rows]

## Sheet: Sheet2
META-ANALYSIS: VOTE-COUNTING APPROACH
Symbol	deg_1	deg_2	deg_3	deg_4	deg_5	deg_6	deg_7	deg_8	deg_9	deg_10	deg_11	deg_12	deg_13	deg_14	deg_15	deg_16	ndeg	ddeg	idx	degvcount
CTSC	NA	NA	NA	NA	NA	NA	NA	-1	NA	NA	-1	NA	-1	-1	NA	NA	4	-4	-16	0.Down-regulated
DYRK2	-1	NA	NA	NA	NA	NA	-1	-1	NA	NA	-1	NA	NA	NA	NA	NA	4	-4	-16	0.Down-regulated
MCOLN3	NA	NA	NA	NA	NA	NA	-1	-1	-1	NA	NA	-1	NA	NA	NA	NA	4	-4	-16	0.Down-regulated
TMEM37	NA	NA	NA	NA	NA	NA	-1	NA	-1	-1	NA	-1	NA	NA	NA	NA	4	-4	-16	0.Down-regulated
API5	-1	NA	NA	NA	NA	NA	NA	-1	NA	NA	-1	NA	NA	NA	NA	NA	3	-3	-9	0.Down-regulated
ARG2	NA	NA	NA	NA	NA	NA	NA	NA	-1	-1	-1	NA	NA	NA	NA	NA	3	-3	-9	0.Down-regulated
C14orf132	NA	NA	NA	NA	NA	NA	NA	NA	NA	-1	-1	NA	NA	-1	NA	NA	3	-3	-9	0.Down-regulated
COG2	-1	NA	NA	NA	NA	NA	-1	NA	NA	NA	-1	NA	NA	NA	NA	NA	3	-3	-9	0.Down-regulated
DHRS2	NA	NA	NA	NA	NA	NA	-1	NA	NA	-1	-1	NA	NA	NA	NA	NA	3	-3	-9	0.Down-regulated
ENPP2	NA	NA	NA	NA	NA	NA	NA	-1	NA	-1	-1	NA	NA	NA	NA	NA	3	-3	-9	0.Down-regulated
ENTPD3	NA	NA	NA	NA	NA	NA	-1	NA	NA	-1	-1	NA	NA	NA	NA	NA	3	-3	-9	0.Down-regulated
HADH	NA	NA	NA	NA	NA	NA	NA	NA	NA	-1	-1	-1	NA	NA	NA	NA	3	-3	-9	0.Down-regulated
KIAA1279	-1	NA	NA	NA	NA	NA	NA	-1	NA	NA	-1	NA	NA	NA	NA	NA	3	-3	-9	0.Down-regulated
LARP4	-1	NA	NA	NA	NA	NA	-1	NA	NA	NA	-1	NA	NA	NA	NA	NA	3	-3	-9	0.Down-regulated
LOC644422	NA	NA	NA	NA	NA	NA	1	1	NA	NA	NA	NA	NA	1	NA	NA	3	3	9	2.Up-regulated
MARK1	NA	NA	NA	NA	NA	NA	NA	-1	NA	-1	-1	NA	NA	NA	NA	NA	3	-3	-9	0.Down-regulated
MCL1	1	NA	NA	NA	NA	NA	1	1	NA	NA	NA	NA	NA	NA	NA	NA	3	3	9	2.Up-regulated
MTRR	-1	NA	NA	NA	NA	NA	NA	-1	NA	NA	-1	NA	NA	NA	NA	NA	3	-3	-9	0.Down-regulated
NAALAD2	NA	NA	NA	NA	NA	NA	-1	NA	NA	-1	NA	NA	NA	-1	NA	NA	3	-3	-9	0.Down-regulated
PAAF1	NA	NA	NA	NA	NA	NA	-1	-1	NA	NA	-1	NA	NA	NA	NA	NA	3	-3	-9	0.Down-regulated
PPM1K	-1	NA	NA	NA	NA	NA	NA	-1	NA	-1	NA	NA	NA	NA	NA	NA	3	-3	-9	0.Down-regulated
PPP1R1A	NA	NA	NA	NA	NA	NA	NA	NA	-1	-1	NA	-1	NA	NA	NA	NA	3	-3	-9	0.Down-regulated
RPL14	NA	NA	NA	NA	NA	NA	-1	-1	NA	NA	-1	NA	NA	NA	NA	NA	3	-3	-9	0.Down-regulated
SLC2A2	NA	NA	NA	NA	NA	NA	NA	NA	-1	-1	NA	-1	NA	NA	NA	NA	3	-3	-9	0.Down-regulated
SNAP25	NA	NA	NA	NA	NA	NA	NA	-1	NA	-1	-1	NA	NA	NA	NA	NA	3	-3	-9	0.Down-regulated
STMN2	NA	-1	NA	NA	NA	NA	NA	NA	NA	-1	-1	NA	NA	NA	NA	NA	3	-3	-9	0.Down-regulated
NMNAT2	NA	NA	NA	NA	NA	NA	1	-1	NA	-1	-1	NA	NA	NA	NA	NA	4	-2	-8	0.Down-regulated
ABCB9	-1	NA	NA	NA	NA	NA	NA	-1	NA	NA	NA	NA	NA	NA	NA	NA	2	-2	-4	1.Unperturbed
ABCC8	NA	NA	NA	NA	NA	NA	NA	NA	NA	-1	-1	NA	NA	NA	NA	NA	2	-2	-4	1.Unperturbed
ABCE1	-1	NA	NA	NA	NA	NA	NA	NA	NA	NA	-1	NA	NA	NA	NA	NA	2	-2	-4	1.Unperturbed
ABHD10	NA	NA	NA	NA	NA	NA	NA	-1	NA	NA	-1	NA	NA	NA	NA	NA	2	-2	-4	1.Unperturbed
ABI3BP	NA	NA	NA	NA	NA	NA	-1	NA	NA	NA	NA	NA	NA	-1	NA	NA	2	-2	-4	1.Unperturbed
ABLIM1	NA	NA	NA	NA	NA	NA	NA	-1	NA	NA	NA	NA	NA	-1	NA	NA	2	-2	-4	1.Unperturbed
ACPP	NA	NA	NA	NA	NA	NA	NA	NA	NA	-1	-1	NA	NA	NA	NA	NA	2	-2	-4	1.Unperturbed
ADCYAP1	NA	NA	NA	NA	NA	NA	NA	NA	NA	-1	-1	NA	NA	NA	NA	NA	2	-2	-4	1.Unperturbed
AGRN	NA	NA	NA	NA	NA	NA	1	NA	NA	NA	1	NA	NA	NA	NA	NA	2	2	4	1.Unperturbed
AHSA2	-1	NA	NA	NA	NA	NA	-1	NA	NA	NA	NA	NA	NA	NA	NA	NA	2	-2	-4	1.Unperturbed
AKAP11	NA	NA	NA	NA	NA	NA	NA	-1	NA	NA	-1	NA	NA	NA	NA	NA	2	-2	-4	1.Unperturbed
AKR7A3	NA	NA	NA	NA	NA	NA	NA	-1	NA	NA	NA	NA	NA	NA	NA	-1	2	-2	-4	1.Unperturbed
AMPH	NA	NA	NA	NA	NA	NA	-1	NA	NA	-1	NA	NA	NA	NA	NA	NA	2	-2	-4	1.Unperturbed
ANGPTL2	NA	-1	NA	NA	NA	NA	NA	NA	NA	NA	NA	NA	NA	-1	NA	NA	2	-2	-4	1.Unperturbed
ANKRA2	NA	NA	NA	NA	NA	NA	-1	-1	NA	NA	NA	NA	NA	NA	NA	NA	2	-2	-4	1.Unperturbed
AP2B1	NA	NA	NA	NA	NA	NA	-1	-1	NA	NA	NA	NA	NA	NA	NA	NA	2	-2	-4	1.Unperturbed
APOBEC3H	NA	NA	NA	NA	NA	NA	-1	-1	NA	NA	NA	NA	NA	NA	NA	NA	2	-2	-4	1.Unperturbed
ARID4B	1	NA	NA	NA	NA	NA	1	NA	NA	NA	NA	NA	NA	NA	NA	NA	2	2	4	1.Unperturbed
ARMCX2	NA	NA	NA	NA	NA	NA	NA	NA	NA	-1	-1	NA	NA	NA	NA	NA	2	-2	-4	1.Unperturbed
ASB9	NA	NA	NA	NA	NA	NA	NA	NA	NA	-1	NA	-1	NA	NA	NA	NA	2	-2	-4	1.Unperturbed
ASCL2	NA	NA	NA	NA	NA	NA	NA	NA	-1	-1	NA	NA	NA	NA	NA	NA	2	-2	-4	1.Unperturbed
ATF3	NA	NA	NA	NA	NA	NA	1	1	NA	NA	NA	NA	NA	NA	NA	NA	2	2	4	1.Unperturbed
ATP6V1H	NA	NA	NA	NA	NA	NA	NA	NA	NA	NA	-1	NA	NA	NA	NA	-1	2	-2	-4	1.Unperturbed
ATXN2L	NA	NA	NA	NA	NA	NA	1	1	NA	NA	NA	NA	NA	NA	NA	NA	2	2	4	1.Unperturbed
BCL2L1	NA	1	NA	NA	NA	NA	1	NA	NA	NA	NA	NA	NA	NA	NA	NA	2	2	4	1.Unperturbed
BLCAP	NA	NA	NA	NA	NA	NA	NA	-1	NA	NA	-1	NA	NA	NA	NA	NA	2	-2	-4	1.Unperturbed
BMP5	NA	NA	NA	NA	NA	NA	NA	NA	NA	-1	-1	NA	NA	NA	NA	NA	2	-2	-4	1.Unperturbed
BRWD1	NA	NA	NA	NA	NA	NA	-1	-1	NA	NA	NA	NA	NA	NA	NA	NA	2	-2	-4	1.Unperturbed
BTAF1	NA	NA	NA	NA	NA	NA	-1	NA	NA	NA	-1	NA	NA	NA	NA	NA	2	-2	-4	1.Unperturbed
BTBD11	NA	NA	NA	NA	NA	NA	-1	-1	NA	NA	NA	NA	NA	NA	NA	NA	2	-2	-4	1.Unperturbed
BTG2	NA	NA	NA	NA	NA	NA	1	1	NA	NA	NA	NA	NA	NA	NA	NA	2	2	4	1.Unperturbed
BUB3	-1	NA	NA	NA	NA	NA	NA	NA	NA	NA	-1	NA	NA	NA	NA	NA	2	-2	-4	1.Unperturbed
C14orf78	NA	NA	NA	NA	NA	NA	-1	NA	NA	NA	NA	NA	NA	-1	NA	NA	2	-2	-4	1.Unperturbed
C16orf80	NA	NA	NA	NA	NA	NA	NA	-1	NA	NA	-1	NA	NA	NA	NA	NA	2	-2	-4	1.Unperturbed
C19orf12	NA	NA	NA	NA	NA	NA	-1	-1	NA	NA	NA	NA	NA	NA	NA	NA	2	-2	-4	1.Unperturbed
C3orf14	NA	NA	NA	NA	NA	NA	NA	NA	NA	NA	-1	NA	NA	-1	NA	NA	2	-2	-4	1.Unperturbed
C4orf31	NA	NA	NA	NA	NA	NA	NA	-1	NA	NA	NA	NA	NA	-1	NA	NA	2	-2	-4	1.Unperturbed
C6orf48	NA	NA	NA	NA	NA	NA	-1	NA	NA	NA	-1	NA	NA	NA	NA	NA	2	-2	-4	1.Unperturbed
C9orf9	NA	NA	NA	NA	NA	NA	-1	-1	NA	NA	NA	NA	NA	NA	NA	NA	2	-2	-4	1.Unperturbed
CAAP1	-1	NA	NA	NA	NA	NA	NA	NA	NA	NA	-1	NA	NA	NA	NA	NA	2	-2	-4	1.Unperturbed
CACNA1G	NA	NA	NA	NA	NA	NA	-1	NA	NA	NA	NA	NA	NA	NA	NA	-1	2	-2	-4	1.Unperturbed
CADM1	NA	NA	NA	NA	NA	NA	-1	NA	NA	NA	-1	NA	NA	NA	NA	NA	2	-2	-4	1.Unperturbed
CAND1	-1	NA	NA	NA	NA	NA	NA	NA	NA	NA	-1	NA	NA	NA	NA	NA	2	-2	-4	1.Unperturbed
CAPN13	NA	NA	NA	NA	NA	NA	NA	NA	-1	-1	NA	NA	NA	NA	NA	NA	2	-2	-4	1.Unperturbed
CAPRIN1	-1	NA	NA	NA	NA	NA	NA	NA	NA	NA	-1	NA	NA	NA	NA	NA	2	-2	-4	1.Unperturbed
CCDC3	NA	NA	NA	NA	NA	NA	NA	-1	NA	NA	NA	NA	NA	-1	NA	NA	2	-2	-4	1.Unperturbed
CCDC91	-1	NA	NA	NA	NA	NA	NA	NA	NA	NA	-1	NA	NA	NA	NA	NA	2	-2	-4	1.Unperturbed
CCL15	NA	NA	NA	NA	NA	NA	NA	-1	NA	NA	NA	NA	NA	-1	NA	NA	2	-2	-4	1.Unperturbed
CCT4	NA	NA	NA	NA	NA	NA	NA	NA	NA	NA	-1	-1	NA	NA	NA	NA	2	-2	-4	1.Unperturbed
CD200	NA	NA	NA	NA	NA	NA	NA	NA	NA	-1	-1	NA	NA	NA	NA	NA	2	-2	-4	1.Unperturbed
CD34	NA	-1	NA	NA	NA	NA	NA	-1	NA	NA	NA	NA	NA	NA	NA	NA	2	-2	-4	1.Unperturbed
CD3D	NA	NA	NA	NA	NA	NA	-1	NA	NA	NA	NA	NA	NA	-1	NA	NA	2	-2	-4	1.Unperturbed
CD9	NA	NA	NA	NA	NA	NA	NA	-1	NA	NA	-1	NA	NA	NA	NA	NA	2	-2	-4	1.Unperturbed
CDKN2B	NA	NA	NA	NA	NA	NA	NA	-1	NA	NA	NA	NA	NA	NA	NA	-1	2	-2	-4	1.Unperturbed
CENTD1	NA	NA	NA	NA	NA	NA	1	NA	NA	NA	NA	NA	NA	1	NA	NA	2	2	4	1.Unperturbed
CH25H	NA	NA	NA	NA	NA	NA	1	NA	1	NA	NA	NA	NA	NA	NA	NA	2	2	4	1.Unperturbed
CHGA	NA	NA	NA	NA	NA	NA	NA	NA	NA	-1	-1	NA	NA	NA	NA	NA	2	-2	-4	1.Unperturbed
CHL1	NA	NA	NA	NA	NA	NA	NA	NA	-1	-1	NA	NA	NA	NA	NA	NA	2	-2	-4	1.Unperturbed
CHMP2B	NA	NA	NA	NA	NA	NA	NA	-1	NA	NA	-1	NA	NA	NA	NA	NA	2	-2	-4	1.Unperturbed
CHODL	NA	NA	NA	NA	NA	NA	-1	NA	NA	-1	NA	NA	NA	NA	NA	NA	2	-2	-4	1.Unperturbed
CHST7	NA	NA	NA	NA	NA	NA	NA	-1	NA	NA	NA	NA	NA	-1	NA	NA	2	-2	-4	1.Unperturbed
CIRBP	NA	NA	NA	NA	NA	NA	-1	NA	NA	NA	-1	NA	NA	NA	NA	NA	2	-2	-4	1.Unperturbed
CLDND2	NA	NA	NA	NA	NA	NA	-1	-1	NA	NA	NA	NA	NA	NA	NA	NA	2	-2	-4	1.Unperturbed
CLEC2D	-1	NA	NA	NA	NA	NA	-1	NA	NA	NA	NA	NA	NA	NA	NA	NA	2	-2	-4	1.Unperturbed
CLGN	NA	NA	NA	NA	NA	NA	NA	NA	NA	-1	-1	NA	NA	NA	NA	NA	2	-2	-4	1.Unperturbed
CLOCK	NA	NA	NA	NA	NA	NA	-1	-1	NA	NA	NA	NA	NA	NA	NA	NA	2	-2	-4	1.Unperturbed
CPE	NA	NA	NA	NA	NA	NA	NA	NA	NA	-1	-1	NA	NA	NA	NA	NA	2	-2	-4	1.Unperturbed
CPEB1	NA	NA	NA	NA	NA	NA	NA	-1	NA	-1	NA	NA	NA	NA	NA	NA	2	-2	-4	1.Unperturbed
CREB1	NA	NA	NA	NA	NA	NA	NA	-1	NA	NA	-1	NA	NA	NA	NA	NA	2	-2	-4	1.Unperturbed
CREB3L2	NA	NA	NA	NA	NA	NA	NA	-1	NA	NA	-1	NA	NA	NA	NA	NA	2	-2	-4	1.Unperturbed
CREB5	NA	NA	NA	NA	NA	NA	1	1	NA	NA	NA	NA	NA	NA	NA	NA	2	2	4	1.Unperturbed
CRY1	-1	NA	NA	NA	NA	NA	NA	NA	NA	NA	-1	NA	NA	NA	NA	NA	2	-2	-4	1.Unperturbed
CSF1	NA	NA	NA	NA	NA	NA	1	NA	NA	NA	NA	NA	1	NA	NA	NA	2	2	4	1.Unperturbed
CTB-12O2.1	NA	NA	NA	NA	NA	NA	NA	NA	-1	-1	NA	NA	NA	NA	NA	NA	2	-2	-4	1.Unperturbed
CTBP2	NA	NA	NA	NA	NA	NA	1	NA	NA	NA	1	NA	NA	NA	NA	NA	2	2	4	1.Unperturbed
CTHRC1	NA	NA	NA	NA	NA	NA	NA	NA	NA	NA	NA	NA	-1	-1	NA	NA	2	-2	-4	1.Unperturbed
CTPS1	-1	NA	NA	NA	NA	NA	NA	NA	NA	NA	-1	NA	NA	NA	NA	NA	2	-2	-4	1.Unperturbed
CUGBP1	NA	NA	NA	NA	NA	NA	1	1	NA	NA	NA	NA	NA	NA	NA	NA	2	2	4	1.Unperturbed
CUL3	NA	NA	NA	NA	NA	NA	NA	-1	NA	NA	-1	NA	NA	NA	NA	NA	2	-2	-4	1.Unperturbed
CXCL14	NA	NA	NA	NA	NA	NA	-1	NA	NA	NA	NA	NA	NA	-1	NA	NA	2	-2	-4	1.Unperturbed
CYLD	NA	NA	NA	NA	NA	NA	NA	-1	NA	NA	-1	NA	NA	NA	NA	NA	2	-2	-4	1.Unperturbed
CYP2U1	NA	NA	NA	NA	NA	NA	NA	NA	-1	-1	NA	NA	NA	NA	NA	NA	2	-2	-4	1.Unperturbed
DDC	NA	NA	NA	NA	NA	NA	NA	NA	NA	-1	-1	NA	NA	NA	NA	NA	2	-2	-4	1.Unperturbed
DDR2	NA	NA	NA	NA	NA	NA	NA	-1	NA	NA	NA	NA	NA	-1	NA	NA	2	-2	-4	1.Unperturbed
DDX46	-1	NA	NA	NA	NA	NA	NA	NA	NA	NA	-1	NA	NA	NA	NA	NA	2	-2	-4	1.Unperturbed
DENND1B	-1	NA	NA	NA	NA	NA	NA	NA	NA	NA	-1	NA	NA	NA	NA	NA	2	-2	-4	1.Unperturbed
DIAPH2	NA	NA	NA	NA	NA	NA	NA	NA	-1	NA	-1	NA	NA	NA	NA	NA	2	-2	-4	1.Unperturbed
DIP2C	NA	NA	NA	NA	NA	NA	-1	-1	NA	NA	NA	NA	NA	NA	NA	NA	2	-2	-4	1.Unperturbed
DKFZP586H2123	NA	NA	NA	NA	NA	NA	-1	NA	NA	NA	NA	NA	NA	-1	NA	NA	2	-2	-4	1.Unperturbed
DNALI1	NA	NA	NA	NA	NA	NA	NA	-1	NA	NA	NA	NA	NA	-1	NA	NA	2	-2	-4	1.Unperturbed
DNM1L	NA	NA	NA	NA	NA	NA	NA	-1	NA	NA	-1	NA	NA	NA	NA	NA	2	-2	-4	1.Unperturbed
DOCK10	NA	NA	NA	NA	NA	NA	NA	NA	NA	-1	NA	NA	NA	NA	NA	-1	2	-2	-4	1.Unperturbed
DUSP26	NA	NA	NA	NA	NA	NA	NA	-1	NA	-1	NA	NA	NA	NA	NA	NA	2	-2	-4	1.Unperturbed
DYNC1I1	NA	NA	NA	NA	NA	NA	NA	NA	NA	-1	-1	NA	NA	NA	NA	NA	2	-2	-4	1.Unperturbed
DYRK1A	NA	NA	NA	NA	NA	NA	1	NA	NA	NA	NA	NA	NA	NA	NA	1	2	2	4	1.Unperturbed
EDN3	NA	NA	NA	NA	NA	NA	NA	NA	NA	-1	NA	-1	NA	NA	NA	NA	2	-2	-4	1.Unperturbed
EDNRA	NA	NA	NA	NA	NA	NA	NA	-1	NA	NA	NA	NA	-1	NA	NA	NA	2	-2	-4	1.Unperturbed
EGR1	NA	NA	NA	NA	NA	NA	1	1	NA	NA	NA	NA	NA	NA	NA	NA	2	2	4	1.Unperturbed
EGR2	NA	NA	NA	NA	NA	NA	1	1	NA	NA	NA	NA	NA	NA	NA	NA	2	2	4	1.Unperturbed
EIF2AK2	NA	NA	NA	NA	NA	NA	NA	-1	NA	NA	-1	NA	NA	NA	NA	NA	2	-2	-4	1.Unperturbed
EIF2B1	NA	NA	NA	NA	NA	NA	NA	NA	NA	NA	-1	NA	NA	NA	NA	-1	2	-2	-4	1.Unperturbed
EIF3A	NA	NA	NA	NA	NA	NA	-1	NA	NA	NA	-1	NA	NA	NA	NA	NA	2	-2	-4	1.Unperturbed
EIF5A	NA	NA	NA	NA	NA	NA	NA	-1	NA	NA	-1	NA	NA	NA	NA	NA	2	-2	-4	1.Unperturbed
ERAP2	NA	NA	NA	NA	NA	NA	1	1	NA	NA	NA	NA	NA	NA	NA	NA	2	2	4	1.Unperturbed
ERO1LB	NA	NA	NA	NA	NA	NA	NA	NA	NA	-1	-1	NA	NA	NA	NA	NA	2	-2	-4	1.Unperturbed
EVI5	NA	NA	NA	NA	NA	NA	-1	NA	NA	NA	-1	NA	NA	NA	NA	NA	2	-2	-4	1.Unperturbed
EXOC1	NA	NA	NA	NA	NA	NA	NA	-1	NA	NA	-1	NA	NA	NA	NA	NA	2	-2	-4	1.Unperturbed
FAM105A	NA	NA	NA	NA	NA	NA	NA	NA	NA	-1	NA	-1	NA	NA	NA	NA	2	-2	-4	1.Unperturbed
FAM107A	NA	NA	NA	NA	NA	NA	NA	NA	-1	-1	NA	NA	NA	NA	NA	NA	2	-2	-4	1.Unperturbed
FAM118A	NA	NA	NA	NA	NA	NA	1	1	NA	NA	NA	NA	NA	NA	NA	NA	2	2	4	1.Unperturbed
FANCE	-1	NA	NA	NA	NA	NA	-1	NA	NA	NA	NA	NA	NA	NA	NA	NA	2	-2	-4	1.Unperturbed
FBXO11	NA	NA	NA	NA	NA	NA	1	NA	NA	NA	1	NA	NA	NA	NA	NA	2	2	4	1.Unperturbed
FFAR4	NA	NA	NA	NA	NA	NA	NA	NA	-1	-1	NA	NA	NA	NA	NA	NA	2	-2	-4	1.Unperturbed
FGFR1	NA	NA	NA	NA	NA	NA	1	NA	NA	NA	1	NA	NA	NA	NA	NA	2	2	4	1.Unperturbed
FILIP1L	NA	NA	NA	NA	NA	NA	1	NA	NA	NA	NA	NA	NA	NA	NA	1	2	2	4	1.Unperturbed
FOS	NA	NA	NA	NA	NA	NA	1	1	NA	NA	NA	NA	NA	NA	NA	NA	2	2	4	1.Unperturbed
FOSB	NA	NA	NA	NA	NA	NA	1	1	NA	NA	NA	NA	NA	NA	NA	NA	2	2	4	1.Unperturbed
FUBP1	-1	NA	NA	NA	NA	NA	NA	NA	NA	NA	-1	NA	NA	NA	NA	NA	2	-2	-4	1.Unperturbed
FXYD2	NA	NA	NA	NA	NA	NA	NA	NA	-1	-1	NA	NA	NA	NA	NA	NA	2	-2	-4	1.Unperturbed
G6PC2	NA	NA	NA	NA	NA	NA	NA	NA	-1	-1	NA	NA	NA	NA	NA	NA	2	-2	-4	1.Unperturbed
GAD2	NA	NA	NA	NA	NA	NA	NA	NA	NA	-1	-1	NA	NA	NA	NA	NA	2	-2	-4	1.Unperturbed
GALNT14	NA	NA	NA	NA	NA	NA	NA	NA	NA	-1	NA	-1	NA	NA	NA	NA	2	-2	-4	1.Unperturbed
GLS	-1	NA	NA	NA	NA	NA	NA	NA	NA	NA	-1	NA	NA	NA	NA	NA	2	-2	-4	1.Unperturbed
GNAS	NA	NA	NA	NA	NA	NA	NA	NA	NA	-1	-1	NA	NA	NA	NA	NA	2	-2	-4	1.Unperturbed
GNG2	NA	NA	NA	NA	NA	NA	NA	-1	NA	-1	NA	NA	NA	NA	NA	NA	2	-2	-4	1.Unperturbed
GOLGA6B	NA	NA	NA	NA	NA	NA	1	1	NA	NA	NA	NA	NA	NA	NA	NA	2	2	4	1.Unperturbed
GPRASP1	NA	NA	NA	NA	NA	NA	NA	NA	NA	-1	-1	NA	NA	NA	NA	NA	2	-2	-4	1.Unperturbed
HADHA	NA	NA	NA	NA	NA	NA	-1	NA	NA	NA	-1	NA	NA	NA	NA	NA	2	-2	-4	1.Unperturbed
HBEGF	NA	NA	NA	NA	NA	NA	1	NA	NA	NA	NA	NA	NA	1	NA	NA	2	2	4	1.Unperturbed
HCFC1R1	NA	NA	NA	NA	NA	NA	-1	-1	NA	NA	NA	NA	NA	NA	NA	NA	2	-2	-4	1.Unperturbed
HHATL	NA	NA	NA	NA	NA	NA	NA	NA	-1	-1	NA	NA	NA	NA	NA	NA	2	-2	-4	1.Unperturbed
HNT	NA	NA	NA	NA	NA	NA	NA	-1	NA	NA	NA	NA	NA	-1	NA	NA	2	-2	-4	1.Unperturbed
HOPX	NA	NA	NA	NA	NA	NA	NA	NA	NA	-1	-1	NA	NA	NA	NA	NA	2	-2	-4	1.Unperturbed
HS6ST2	NA	NA	NA	NA	NA	NA	NA	NA	-1	-1	NA	NA	NA	NA	NA	NA	2	-2	-4	1.Unperturbed
HTRA1	NA	NA	NA	NA	NA	NA	NA	-1	NA	NA	NA	NA	NA	-1	NA	NA	2	-2	-4	1.Unperturbed
IAPP	NA	NA	NA	NA	NA	NA	NA	NA	NA	-1	-1	NA	NA	NA	NA	NA	2	-2	-4	1.Unperturbed
ID1	NA	NA	NA	NA	NA	NA	NA	-1	NA	NA	-1	NA	NA	NA	NA	NA	2	-2	-4	1.Unperturbed
ID3	NA	NA	NA	NA	NA	NA	NA	-1	NA	NA	-1	NA	NA	NA	NA	NA	2	-2	-4	1.Unperturbed
IER2	NA	NA	NA	NA	NA	NA	1	1	NA	NA	NA	NA	NA	NA	NA	NA	2	2	4	1.Unperturbed
IGFBP3	-1	NA	NA	NA	NA	NA	NA	NA	NA	NA	NA	-1	NA	NA	NA	NA	2	-2	-4	1.Unperturbed
IL8	NA	NA	NA	NA	NA	NA	1	1	NA	NA	NA	NA	NA	NA	NA	NA	2	2	4	1.Unperturbed
INA	NA	NA	NA	NA	NA	NA	NA	NA	NA	-1	-1	NA	NA	NA	NA	NA	2	-2	-4	1.Unperturbed
IPO5	-1	NA	NA	NA	NA	NA	NA	NA	NA	NA	-1	NA	NA	NA	NA	NA	2	-2	-4	1.Unperturbed
IRS1	-1	-1	NA	NA	NA	NA	NA	NA	NA	NA	NA	NA	NA	NA	NA	NA	2	-2	-4	1.Unperturbed
ISG20L2	NA	NA	NA	NA	NA	NA	NA	-1	NA	NA	-1	NA	NA	NA	NA	NA	2	-2	-4	1.Unperturbed
ISLR2	NA	NA	NA	NA	NA	NA	NA	-1	NA	NA	NA	NA	NA	-1	NA	NA	2	-2	-4	1.Unperturbed
ITGB5	NA	NA	NA	NA	NA	NA	NA	-1	NA	NA	NA	NA	NA	-1	NA	NA	2	-2	-4	1.Unperturbed
JMJD3	NA	NA	NA	NA	NA	NA	1	1	NA	NA	NA	NA	NA	NA	NA	NA	2	2	4	1.Unperturbed
JUN	NA	NA	NA	NA	NA	NA	1	1	NA	NA	NA	NA	NA	NA	NA	NA	2	2	4	1.Unperturbed
JUNB	NA	NA	NA	NA	NA	NA	1	1	NA	NA	NA	NA	NA	NA	NA	NA	2	2	4	1.Unperturbed
KCNMA1	NA	NA	NA	NA	NA	NA	NA	NA	NA	-1	-1	NA	NA	NA	NA	NA	2	-2	-4	1.Unperturbed
KDM4B	1	NA	NA	NA	NA	NA	NA	NA	NA	NA	1	NA	NA	NA	NA	NA	2	2	4	1.Unperturbed
KIAA0196	NA	NA	NA	NA	NA	NA	NA	-1	NA	NA	-1	NA	NA	NA	NA	NA	2	-2	-4	1.Unperturbed
KIAA0368	NA	NA	NA	NA	NA	NA	NA	-1	NA	NA	-1	NA	NA	NA	NA	NA	2	-2	-4	1.Unperturbed
KIAA0922	NA	NA	NA	NA	NA	NA	-1	-1	NA	NA	NA	NA	NA	NA	NA	NA	2	-2	-4	1.Unperturbed
KIAA1407	NA	NA	NA	NA	NA	NA	-1	-1	NA	NA	NA	NA	NA	NA	NA	NA	2	-2	-4	1.Unperturbed
KIF1B	NA	NA	NA	NA	NA	NA	-1	NA	NA	NA	-1	NA	NA	NA	NA	NA	2	-2	-4	1.Unperturbed
KIF5C	NA	NA	NA	NA	NA	NA	NA	NA	NA	-1	-1	NA	NA	NA	NA	NA	2	-2	-4	1.Unperturbed
KLHL18	NA	NA	NA	NA	NA	NA	NA	-1	NA	NA	-1	NA	NA	NA	NA	NA	2	-2	-4	1.Unperturbed
KPNA3	NA	NA	NA	NA	NA	NA	NA	-1	NA	NA	-1	NA	NA	NA	NA	NA	2	-2	-4	1.Unperturbed
LEMD3	NA	NA	NA	NA	NA	NA	NA	-1	NA	NA	-1	NA	NA	NA	NA	NA	2	-2	-4	1.Unperturbed
LIMCH1	NA	NA	NA	NA	NA	NA	NA	-1	NA	NA	-1	NA	NA	NA	NA	NA	2	-2	-4	1.Unperturbed
LIMK2	NA	1	NA	NA	NA	NA	1	NA	NA	NA	NA	NA	NA	NA	NA	NA	2	2	4	1.Unperturbed
LIPT1	NA	NA	NA	NA	NA	NA	NA	-1	NA	NA	-1	NA	NA	NA	NA	NA	2	-2	-4	1.Unperturbed
LOC101927734	NA	NA	NA	NA	NA	NA	NA	NA	-1	-1	NA	NA	NA	NA	NA	NA	2	-2	-4	1.Unperturbed
LOC101929550	NA	NA	NA	NA	NA	NA	NA	NA	-1	-1	NA	NA	NA	NA	NA	NA	2	-2	-4	1.Unperturbed
LOC162073	NA	NA	NA	NA	NA	NA	NA	-1	NA	NA	NA	NA	NA	-1	NA	NA	2	-2	-4	1.Unperturbed
LOC399942	NA	NA	NA	NA	NA	NA	1	1	NA	NA	NA	NA	NA	NA	NA	NA	2	2	4	1.Unperturbed
LOC401357	NA	NA	NA	NA	NA	NA	1	1	NA	NA	NA	NA	NA	NA	NA	NA	2	2	4	1.Unperturbed
LOC644979	NA	NA	NA	NA	NA	NA	1	1	NA	NA	NA	NA	NA	NA	NA	NA	2	2	4	1.Unperturbed
LOC650298	NA	NA	NA	NA	NA	NA	-1	-1	NA	NA	NA	NA	NA	NA	NA	NA	2	-2	-4	1.Unperturbed
LOC654342	NA	NA	NA	NA	NA	NA	-1	-1	NA	NA	NA	NA	NA	NA	NA	NA	2	-2	-4	1.Unperturbed
LOC728392	NA	NA	NA	NA	NA	NA	NA	NA	NA	-1	-1	NA	NA	NA	NA	NA	2	-2	-4	1.Unperturbed
LOC730092	NA	NA	NA	NA	NA	NA	-1	-1	NA	NA	NA	NA	NA	NA	NA	NA	2	-2	-4	1.Unperturbed
LOC731682	NA	NA	NA	NA	NA	NA	-1	-1	NA	NA	NA	NA	NA	NA	NA	NA	2	-2	-4	1.Unperturbed
LRBA	NA	NA	NA	NA	NA	NA	NA	-1	NA	NA	-1	NA	NA	NA	NA	NA	2	-2	-4	1.Unperturbed
LTBP3	NA	NA	NA	NA	NA	NA	NA	-1	NA	NA	NA	NA	NA	-1	NA	NA	2	-2	-4	1.Unperturbed
MAMDC2	NA	NA	NA	NA	NA	NA	NA	-1	NA	-1	NA	NA	NA	NA	NA	NA	2	-2	-4	1.Unperturbed
MAN1A1	NA	NA	NA	NA	NA	NA	NA	NA	NA	NA	-1	NA	-1	NA	NA	NA	2	-2	-4	1.Unperturbed
MAN1A2	NA	NA	NA	NA	NA	NA	NA	-1	NA	NA	-1	NA	NA	NA	NA	NA	2	-2	-4	1.Unperturbed
MAOA	NA	NA	NA	NA	NA	NA	NA	NA	NA	NA	-1	NA	NA	-1	NA	NA	2	-2	-4	1.Unperturbed
MAP1B	NA	NA	NA	NA	NA	NA	NA	NA	NA	NA	-1	NA	NA	-1	NA	NA	2	-2	-4	1.Unperturbed
MAP4K3	NA	NA	NA	NA	NA	NA	NA	-1	NA	NA	-1	NA	NA	NA	NA	NA	2	-2	-4	1.Unperturbed
MAP4K5	NA	NA	NA	NA	NA	NA	NA	-1	NA	NA	-1	NA	NA	NA	NA	NA	2	-2	-4	1.Unperturbed
MAP6D1	-1	NA	NA	NA	NA	NA	-1	NA	NA	NA	NA	NA	NA	NA	NA	NA	2	-2	-4	1.Unperturbed
MAPK8IP3	NA	NA	NA	NA	NA	NA	1	NA	NA	NA	1	NA	NA	NA	NA	NA	2	2	4	1.Unperturbed
MAPT	NA	NA	NA	NA	NA	NA	NA	-1	NA	-1	NA	NA	NA	NA	NA	NA	2	-2	-4	1.Unperturbed
MBD4	NA	NA	NA	NA	NA	NA	NA	-1	NA	NA	-1	NA	NA	NA	NA	NA	2	-2	-4	1.Unperturbed
MBNL2	-1	NA	NA	NA	NA	NA	NA	NA	NA	NA	-1	NA	NA	NA	NA	NA	2	-2	-4	1.Unperturbed
MGEA5	NA	NA	NA	NA	NA	NA	-1	-1	NA	NA	NA	NA	NA	NA	NA	NA	2	-2	-4	1.Unperturbed
MIS12	-1	NA	NA	NA	NA	NA	NA	NA	NA	NA	-1	NA	NA	NA	NA	NA	2	-2	-4	1.Unperturbed
MRPL35	-1	NA	NA	NA	NA	NA	NA	NA	NA	NA	-1	NA	NA	NA	NA	NA	2	-2	-4	1.Unperturbed
MRPS30	-1	NA	NA	NA	NA	NA	NA	NA	NA	NA	-1	NA	NA	NA	NA	NA	2	-2	-4	1.Unperturbed
MTO1	-1	NA	NA	NA	NA	NA	NA	NA	NA	NA	-1	NA	NA	NA	NA	NA	2	-2	-4	1.Unperturbed
MXRA7	NA	NA	NA	NA	NA	NA	NA	NA	NA	NA	-1	NA	NA	-1	NA	NA	2	-2	-4	1.Unperturbed
NBL1	NA	NA	NA	NA	NA	NA	NA	-1	NA	NA	NA	NA	NA	-1	NA	NA	2	-2	-4	1.Unperturbed
NDUFA8	NA	NA	NA	NA	NA	NA	-1	NA	NA	NA	-1	NA	NA	NA	NA	NA	2	-2	-4	1.Unperturbed
NEDD4L	NA	NA	NA	NA	NA	NA	NA	-1	NA	NA	-1	NA	NA	NA	NA	NA	2	-2	-4	1.Unperturbed
NEFM	NA	NA	NA	NA	NA	NA	NA	NA	NA	-1	-1	NA	NA	NA	NA	NA	2	-2	-4	1.Unperturbed
NEK1	-1	NA	NA	NA	NA	NA	NA	NA	NA	NA	-1	NA	NA	NA	NA	NA	2	-2	-4	1.Unperturbed
NEK3	NA	NA	NA	NA	NA	NA	NA	-1	NA	NA	-1	NA	NA	NA	NA	NA	2	-2	-4	1.Unperturbed
NEUROD1	NA	NA	NA	NA	NA	NA	NA	NA	NA	-1	-1	NA	NA	NA	NA	NA	2	-2	-4	1.Unperturbed
NFKBIZ	NA	NA	NA	NA	NA	NA	1	1	NA	NA	NA	NA	NA	NA	NA	NA	2	2	4	1.Unperturbed
NFX1	NA	NA	NA	NA	NA	NA	-1	-1	NA	NA	NA	NA	NA	NA	NA	NA	2	-2	-4	1.Unperturbed
NHLH2	NA	NA	NA	NA	NA	NA	NA	NA	1	NA	NA	1	NA	NA	NA	NA	2	2	4	1.Unperturbed
NLF2	NA	NA	NA	NA	NA	NA	1	1	NA	NA	NA	NA	NA	NA	NA	NA	2	2	4	1.Unperturbed
NOL4	NA	NA	NA	NA	NA	NA	NA	NA	NA	-1	-1	NA	NA	NA	NA	NA	2	-2	-4	1.Unperturbed
NR0B1	NA	NA	NA	NA	NA	NA	NA	NA	NA	-1	-1	NA	NA	NA	NA	NA	2	-2	-4	1.Unperturbed
NSG1	NA	NA	NA	NA	NA	NA	NA	NA	-1	-1	NA	NA	NA	NA	NA	NA	2	-2	-4	1.Unperturbed
OAF	-1	NA	NA	NA	NA	NA	NA	-1	NA	NA	NA	NA	NA	NA	NA	NA	2	-2	-4	1.Unperturbed
ODC1	NA	NA	NA	NA	NA	NA	NA	NA	NA	NA	-1	-1	NA	NA	NA	NA	2	-2	-4	1.Unperturbed
OGT	NA	NA	NA	NA	NA	NA	-1	NA	NA	NA	-1	NA	NA	NA	NA	NA	2	-2	-4	1.Unperturbed
ORC5	-1	NA	NA	NA	NA	NA	NA	NA	NA	NA	-1	NA	NA	NA	NA	NA	2	-2	-4	1.Unperturbed
OSTM1	NA	NA	NA	NA	NA	NA	NA	-1	NA	NA	-1	NA	NA	NA	NA	NA	2	-2	-4	1.Unperturbed
PCK1	NA	NA	NA	NA	NA	NA	1	NA	NA	NA	NA	1	NA	NA	NA	NA	2	2	4	1.Unperturbed
PCOLCE2	NA	NA	NA	NA	NA	NA	NA	NA	1	NA	NA	1	NA	NA	NA	NA	2	2	4	1.Unperturbed
PCSK1	NA	NA	NA	NA	NA	NA	NA	NA	NA	-1	-1	NA	NA	NA	NA	NA	2	-2	-4	1.Unperturbed
PCYOX1	NA	NA	NA	NA	NA	NA	NA	-1	NA	NA	NA	NA	NA	-1	NA	NA	2	-2	-4	1.Unperturbed
PEG3	NA	NA	NA	NA	NA	NA	NA	NA	NA	-1	-1	NA	NA	NA	NA	NA	2	-2	-4	1.Unperturbed
PHACTR3	NA	NA	NA	NA	NA	NA	1	1	NA	NA	NA	NA	NA	NA	NA	NA	2	2	4	1.Unperturbed
PKD2	NA	NA	NA	NA	NA	NA	NA	-1	NA	NA	-1	NA	NA	NA	NA	NA	2	-2	-4	1.Unperturbed
PKP4	NA	NA	NA	NA	NA	NA	NA	-1	NA	NA	NA	NA	NA	-1	NA	NA	2	-2	-4	1.Unperturbed
PLA1A	NA	NA	NA	NA	NA	NA	NA	NA	-1	NA	NA	-1	NA	NA	NA	NA	2	-2	-4	1.Unperturbed
PLCB4	NA	NA	NA	NA	NA	NA	NA	NA	NA	-1	-1	NA	NA	NA	NA	NA	2	-2	-4	1.Unperturbed
PLEKHB2	NA	NA	NA	NA	NA	NA	NA	-1	NA	NA	-1	NA	NA	NA	NA	NA	2	-2	-4	1.Unperturbed
POLR2C	NA	NA	NA	NA	NA	NA	NA	-1	NA	NA	-1	NA	NA	NA	NA	NA	2	-2	-4	1.Unperturbed
POLR2J4	NA	NA	NA	NA	NA	NA	1	NA	NA	NA	NA	NA	NA	1	NA	NA	2	2	4	1.Unperturbed
PPP2R1B	NA	NA	NA	NA	NA	NA	-1	NA	NA	NA	-1	NA	NA	NA	NA	NA	2	-2	-4	1.Unperturbed
PRC1	NA	NA	NA	NA	NA	NA	NA	-1	NA	NA	-1	NA	NA	NA	NA	NA	2	-2	-4	1.Unperturbed
PREPL	-1	NA	NA	NA	NA	NA	NA	NA	NA	NA	-1	NA	NA	NA	NA	NA	2	-2	-4	1.Unperturbed
PRKAG1	NA	NA	NA	NA	NA	NA	NA	-1	NA	NA	-1	NA	NA	NA	NA	NA	2	-2	-4	1.Unperturbed
PRKRIR	NA	NA	NA	NA	NA	NA	NA	-1	NA	NA	-1	NA	NA	NA	NA	NA	2	-2	-4	1.Unperturbed
PRUNE2	NA	NA	NA	NA	NA	NA	NA	NA	NA	-1	-1	NA	NA	NA	NA	NA	2	-2	-4	1.Unperturbed
PSMD1	NA	NA	NA	NA	NA	NA	NA	-1	NA	NA	-1	NA	NA	NA	NA	NA	2	-2	-4	1.Unperturbed
PSMD7	NA	NA	NA	NA	NA	NA	NA	NA	NA	NA	-1	-1	NA	NA	NA	NA	2	-2	-4	1.Unperturbed
PSMD8	NA	NA	NA	NA	NA	NA	-1	NA	NA	NA	-1	NA	NA	NA	NA	NA	2	-2	-4	1.Unperturbed
PSME4	NA	NA	NA	NA	NA	NA	-1	NA	NA	NA	-1	NA	NA	NA	NA	NA	2	-2	-4	1.Unperturbed
PTGES	NA	NA	NA	NA	NA	NA	NA	-1	NA	NA	NA	NA	NA	-1	NA	NA	2	-2	-4	1.Unperturbed
PTPRN2	NA	NA	NA	NA	NA	NA	NA	-1	NA	NA	-1	NA	NA	NA	NA	NA	2	-2	-4	1.Unperturbed
PTTG1	NA	NA	NA	NA	NA	NA	-1	-1	NA	NA	NA	NA	NA	NA	NA	NA	2	-2	-4	1.Unperturbed
PVRL3	NA	NA	NA	NA	NA	NA	NA	-1	-1	NA	NA	NA	NA	NA	NA	NA	2	-2	-4	1.Unperturbed
RAD23B	NA	NA	NA	NA	NA	NA	NA	-1	NA	NA	-1	NA	NA	NA	NA	NA	2	-2	-4	1.Unperturbed
RASGRF1	NA	NA	NA	NA	NA	NA	NA	NA	-1	NA	NA	-1	NA	NA	NA	NA	2	-2	-4	1.Unperturbed
RBM25	NA	NA	NA	NA	NA	NA	-1	NA	NA	NA	-1	NA	NA	NA	NA	NA	2	-2	-4	1.Unperturbed
RBP4	NA	NA	NA	NA	NA	NA	NA	NA	NA	-1	-1	NA	NA	NA	NA	NA	2	-2	-4	1.Unperturbed
RCAN2	NA	NA	NA	NA	NA	NA	NA	-1	NA	NA	NA	-1	NA	NA	NA	NA	2	-2	-4	1.Unperturbed
RECQL	NA	NA	NA	NA	NA	NA	NA	-1	NA	NA	-1	NA	NA	NA	NA	NA	2	-2	-4	1.Unperturbed
RFC3	NA	NA	NA	NA	NA	NA	NA	NA	NA	NA	-1	NA	NA	-1	NA	NA	2	-2	-4	1.Unperturbed
RGS4	NA	NA	NA	NA	NA	NA	NA	NA	NA	-1	-1	NA	NA	NA	NA	NA	2	-2	-4	1.Unperturbed
RIOK2	-1	NA	NA	NA	NA	NA	NA	NA	NA	NA	-1	NA	NA	NA	NA	NA	2	-2	-4	1.Unperturbed
RNASEL	NA	NA	NA	NA	NA	NA	NA	-1	NA	NA	NA	NA	NA	-1	NA	NA	2	-2	-4	1.Unperturbed
RORB	NA	NA	NA	NA	NA	NA	-1	NA	NA	-1	NA	NA	NA	NA	NA	NA	2	-2	-4	1.Unperturbed
RP1-212P9.2	NA	NA	NA	NA	NA	NA	NA	NA	-1	-1	NA	NA	NA	NA	NA	NA	2	-2	-4	1.Unperturbed
RP11-503C24.6	NA	NA	NA	NA	NA	NA	NA	NA	-1	-1	NA	NA	NA	NA	NA	NA	2	-2	-4	1.Unperturbed
RPIA	-1	NA	NA	NA	NA	NA	NA	NA	NA	NA	-1	NA	NA	NA	NA	NA	2	-2	-4	1.Unperturbed
RPL10A	NA	NA	NA	NA	NA	NA	-1	NA	NA	NA	-1	NA	NA	NA	NA	NA	2	-2	-4	1.Unperturbed
RPL12	NA	NA	NA	NA	NA	NA	-1	NA	NA	NA	-1	NA	NA	NA	NA	NA	2	-2	-4	1.Unperturbed
RPL35A	NA	NA	NA	NA	NA	NA	-1	NA	NA	NA	-1	NA	NA	NA	NA	NA	2	-2	-4	1.Unperturbed
RPS14	NA	NA	NA	NA	NA	NA	-1	NA	NA	NA	-1	NA	NA	NA	NA	NA	2	-2	-4	1.Unperturbed
RPS15A	NA	NA	NA	NA	NA	NA	-1	NA	NA	NA	-1	NA	NA	NA	NA	NA	2	-2	-4	1.Unperturbed
RPS26L	NA	NA	NA	NA	NA	NA	-1	-1	NA	NA	NA	NA	NA	NA	NA	NA	2	-2	-4	1.Unperturbed
RPS4X	NA	NA	NA	NA	NA	NA	-1	NA	NA	NA	-1	NA	NA	NA	NA	NA	2	-2	-4	1.Unperturbed
RRAGD	NA	NA	NA	NA	NA	NA	NA	-1	NA	NA	-1	NA	NA	NA	NA	NA	2	-2	-4	1.Unperturbed
RRP12	NA	NA	NA	NA	NA	NA	1	NA	NA	NA	NA	NA	NA	1	NA	NA	2	2	4	1.Unperturbed
RRP15	-1	NA	NA	NA	NA	NA	NA	NA	NA	NA	-1	NA	NA	NA	NA	NA	2	-2	-4	1.Unperturbed
RTN1	NA	NA	NA	NA	NA	NA	NA	NA	NA	-1	-1	NA	NA	NA	NA	NA	2	-2	-4	1.Unperturbed
RUFY3	NA	NA	NA	NA	NA	NA	-1	NA	NA	NA	-1	NA	NA	NA	NA	NA	2	-2	-4	1.Unperturbed
S100A13	NA	NA	NA	NA	NA	NA	-1	NA	NA	NA	NA	NA	NA	-1	NA	NA	2	-2	-4	1.Unperturbed
S100A8	1	NA	NA	NA	NA	NA	1	NA	NA	NA	NA	NA	NA	NA	NA	NA	2	2	4	1.Unperturbed
SAMD3	NA	NA	NA	NA	NA	NA	-1	NA	NA	-1	NA	NA	NA	NA	NA	NA	2	-2	-4	1.Unperturbed
SAMM50	NA	NA	NA	NA	NA	NA	-1	NA	NA	NA	-1	NA	NA	NA	NA	NA	2	-2	-4	1.Unperturbed
SAP18	NA	NA	NA	NA	NA	NA	NA	-1	NA	NA	-1	NA	NA	NA	NA	NA	2	-2	-4	1.Unperturbed
SCG3	NA	NA	NA	NA	NA	NA	NA	NA	NA	-1	-1	NA	NA	NA	NA	NA	2	-2	-4	1.Unperturbed
SCGB2A1	NA	NA	NA	NA	NA	NA	NA	NA	NA	-1	-1	NA	NA	NA	NA	NA	2	-2	-4	1.Unperturbed
SCGN	NA	NA	NA	NA	NA	NA	NA	NA	NA	-1	-1	NA	NA	NA	NA	NA	2	-2	-4	1.Unperturbed
SCIN	NA	NA	NA	NA	NA	NA	NA	-1	NA	-1	NA	NA	NA	NA	NA	NA	2	-2	-4	1.Unperturbed
SCN2A	NA	NA	NA	NA	NA	NA	-1	NA	NA	-1	NA	NA	NA	NA	NA	NA	2	-2	-4	1.Unperturbed
SCTR	NA	NA	NA	NA	NA	NA	NA	NA	-1	-1	NA	NA	NA	NA	NA	NA	2	-2	-4	1.Unperturbed
SDC2	NA	NA	NA	NA	NA	NA	NA	NA	NA	NA	-1	NA	-1	NA	NA	NA	2	-2	-4	1.Unperturbed
SDHC	NA	NA	NA	NA	NA	NA	NA	-1	NA	NA	-1	NA	NA	NA	NA	NA	2	-2	-4	1.Unperturbed
SEMA5A	NA	NA	NA	NA	NA	NA	-1	NA	NA	NA	-1	NA	NA	NA	NA	NA	2	-2	-4	1.Unperturbed
SESN3	-1	NA	NA	NA	NA	NA	NA	NA	NA	NA	NA	NA	-1	NA	NA	NA	2	-2	-4	1.Unperturbed
SF3A2	NA	NA	NA	NA	NA	NA	1	NA	NA	NA	1	NA	NA	NA	NA	NA	2	2	4	1.Unperturbed
SFRP2	NA	NA	NA	NA	NA	NA	NA	-1	NA	NA	NA	NA	NA	-1	NA	NA	2	-2	-4	1.Unperturbed
SH2B2	NA	NA	NA	NA	NA	NA	1	NA	NA	NA	1	NA	NA	NA	NA	NA	2	2	4	1.Unperturbed
SH3GL2	NA	NA	NA	NA	NA	NA	NA	NA	NA	-1	-1	NA	NA	NA	NA	NA	2	-2	-4	1.Unperturbed
SLC17A6	NA	NA	NA	NA	NA	NA	NA	NA	NA	-1	-1	NA	NA	NA	NA	NA	2	-2	-4	1.Unperturbed
SLC22A17	NA	NA	NA	NA	NA	NA	NA	NA	NA	-1	NA	NA	NA	-1	NA	NA	2	-2	-4	1.Unperturbed
SLC26A11	-1	NA	NA	NA	NA	NA	-1	NA	NA	NA	NA	NA	NA	NA	NA	NA	2	-2	-4	1.Unperturbed
SLC35D1	-1	NA	NA	NA	NA	NA	NA	NA	NA	NA	-1	NA	NA	NA	NA	NA	2	-2	-4	1.Unperturbed
SLC39A6	NA	NA	NA	NA	-1	NA	NA	NA	NA	NA	-1	NA	NA	NA	NA	NA	2	-2	-4	1.Unperturbed
SLC39A8	-1	NA	NA	NA	NA	NA	NA	NA	NA	NA	-1	NA	NA	NA	NA	NA	2	-2	-4	1.Unperturbed
SLTM	NA	NA	NA	NA	NA	NA	-1	NA	NA	NA	-1	NA	NA	NA	NA	NA	2	-2	-4	1.Unperturbed
SMAP1	NA	NA	NA	NA	NA	NA	NA	-1	NA	NA	-1	NA	NA	NA	NA	NA	2	-2	-4	1.Unperturbed
SNAP91	NA	NA	NA	NA	NA	NA	NA	NA	NA	-1	-1	NA	NA	NA	NA	NA	2	-2	-4	1.Unperturbed
SNF8	NA	NA	NA	NA	NA	NA	-1	NA	NA	NA	-1	NA	NA	NA	NA	NA	2	-2	-4	1.Unperturbed
SNRPD3	NA	NA	NA	NA	NA	NA	NA	-1	NA	NA	-1	NA	NA	NA	NA	NA	2	-2	-4	1.Unperturbed
SPAG16	NA	NA	NA	NA	NA	NA	-1	NA	NA	-1	NA	NA	NA	NA	NA	NA	2	-2	-4	1.Unperturbed
SPI1	1	NA	NA	NA	NA	NA	1	NA	NA	NA	NA	NA	NA	NA	NA	NA	2	2	4	1.Unperturbed
SPP1	NA	NA	NA	NA	NA	NA	1	NA	1	NA	NA	NA	NA	NA	NA	NA	2	2	4	1.Unperturbed
SRSF1	-1	NA	NA	NA	NA	NA	NA	NA	NA	NA	-1	NA	NA	NA	NA	NA	2	-2	-4	1.Unperturbed
SRSF10	-1	NA	NA	NA	NA	NA	NA	NA	NA	NA	-1	NA	NA	NA	NA	NA	2	-2	-4	1.Unperturbed
SRSF7	-1	NA	NA	NA	NA	NA	NA	NA	NA	NA	-1	NA	NA	NA	NA	NA	2	-2	-4	1.Unperturbed
SSTR2	NA	NA	NA	NA	NA	NA	NA	-1	NA	-1	NA	NA	NA	NA	NA	NA	2	-2	-4	1.Unperturbed
ST18	NA	NA	NA	NA	NA	NA	NA	NA	NA	-1	-1	NA	NA	NA	NA	NA	2	-2	-4	1.Unperturbed
STXBP1	NA	NA	NA	NA	NA	NA	NA	NA	NA	-1	-1	NA	NA	NA	NA	NA	2	-2	-4	1.Unperturbed
SUCLG2	NA	NA	NA	NA	NA	NA	-1	NA	NA	NA	-1	NA	NA	NA	NA	NA	2	-2	-4	1.Unperturbed
SYT17	NA	NA	NA	NA	NA	NA	-1	NA	NA	-1	NA	NA	NA	NA	NA	NA	2	-2	-4	1.Unperturbed
TARDBP	-1	NA	NA	NA	NA	NA	NA	NA	NA	NA	-1	NA	NA	NA	NA	NA	2	-2	-4	1.Unperturbed
TASP1	-1	NA	NA	NA	NA	NA	NA	NA	NA	NA	-1	NA	NA	NA	NA	NA	2	-2	-4	1.Unperturbed
TCIRG1	NA	NA	NA	NA	NA	NA	1	NA	NA	NA	1	NA	NA	NA	NA	NA	2	2	4	1.Unperturbed
TDP1	NA	NA	NA	NA	NA	NA	-1	-1	NA	NA	NA	NA	NA	NA	NA	NA	2	-2	-4	1.Unperturbed
TERF1	NA	NA	NA	NA	NA	NA	NA	-1	NA	NA	-1	NA	NA	NA	NA	NA	2	-2	-4	1.Unperturbed
TEX2	NA	NA	NA	NA	NA	NA	NA	-1	NA	NA	-1	NA	NA	NA	NA	NA	2	-2	-4	1.Unperturbed
TGFA	NA	NA	NA	NA	NA	NA	1	NA	NA	NA	NA	NA	1	NA	NA	NA	2	2	4	1.Unperturbed
TM2D1	-1	NA	NA	NA	NA	NA	NA	NA	NA	NA	-1	NA	NA	NA	NA	NA	2	-2	-4	1.Unperturbed
TMEM106B	-1	NA	NA	NA	NA	NA	NA	NA	NA	NA	-1	NA	NA	NA	NA	NA	2	-2	-4	1.Unperturbed
TMEM126B	NA	NA	NA	NA	NA	NA	-1	NA	NA	NA	-1	NA	NA	NA	NA	NA	2	-2	-4	1.Unperturbed
TMEM135	-1	NA	NA	NA	NA	NA	NA	NA	NA	NA	-1	NA	NA	NA	NA	NA	2	-2	-4	1.Unperturbed
TNPO1	NA	NA	NA	NA	NA	NA	NA	-1	NA	NA	-1	NA	NA	NA	NA	NA	2	-2	-4	1.Unperturbed
TP53TG3	NA	NA	NA	NA	NA	NA	-1	-1	NA	NA	NA	NA	NA	NA	NA	NA	2	-2	-4	1.Unperturbed
TPR	NA	NA	NA	NA	-1	NA	NA	NA	NA	NA	NA	NA	NA	-1	NA	NA	2	-2	-4	1.Unperturbed
TRIM13	NA	NA	NA	NA	NA	NA	NA	-1	NA	NA	-1	NA	NA	NA	NA	NA	2	-2	-4	1.Unperturbed
TRIM2	NA	NA	NA	NA	NA	NA	-1	NA	NA	NA	-1	NA	NA	NA	NA	NA	2	-2	-4	1.Unperturbed
TRIM23	NA	NA	NA	NA	NA	NA	1	NA	NA	NA	NA	NA	NA	NA	NA	1	2	2	4	1.Unperturbed
TRIP4	NA	NA	NA	NA	NA	NA	NA	NA	NA	NA	-1	NA	NA	-1	NA	NA	2	-2	-4	1.Unperturbed
TRO	-1	NA	NA	NA	NA	NA	NA	NA	NA	NA	NA	NA	-1	NA	NA	NA	2	-2	-4	1.Unperturbed
TSC22D3	1	NA	NA	NA	NA	NA	NA	1	NA	NA	NA	NA	NA	NA	NA	NA	2	2	4	1.Unperturbed
TTC19	NA	NA	NA	NA	NA	NA	NA	-1	NA	NA	-1	NA	NA	NA	NA	NA	2	-2	-4	1.Unperturbed
TULP4	NA	NA	NA	NA	NA	NA	NA	-1	NA	NA	-1	NA	NA	NA	NA	NA	2	-2	-4	1.Unperturbed
TUSC3	NA	NA	NA	NA	NA	NA	NA	NA	NA	NA	-1	NA	NA	NA	NA	-1	2	-2	-4	1.Unperturbed
TXNL4A	NA	NA	NA	NA	-1	NA	NA	NA	NA	NA	-1	NA	NA	NA	NA	NA	2	-2	-4	1.Unperturbed
UBE2E3	NA	NA	NA	NA	NA	NA	NA	-1	NA	NA	-1	NA	NA	NA	NA	NA	2	-2	-4	1.Unperturbed
UBE2J1	NA	NA	NA	NA	NA	NA	-1	NA	NA	NA	-1	NA	NA	NA	NA	NA	2	-2	-4	1.Unperturbed
UBE3C	NA	NA	NA	NA	NA	NA	NA	-1	NA	NA	-1	NA	NA	NA	NA	NA	2	-2	-4	1.Unperturbed
UBR5	NA	NA	NA	NA	NA	NA	-1	NA	NA	NA	-1	NA	NA	NA	NA	NA	2	-2	-4	1.Unperturbed
UCHL1	NA	NA	NA	NA	NA	NA	NA	NA	NA	-1	-1	NA	NA	NA	NA	NA	2	-2	-4	1.Unperturbed
UNC5D	NA	NA	NA	NA	NA	NA	NA	NA	-1	-1	NA	NA	NA	NA	NA	NA	2	-2	-4	1.Unperturbed
USF1	NA	NA	NA	NA	NA	NA	-1	-1	NA	NA	NA	NA	NA	NA	NA	NA	2	-2	-4	1.Unperturbed
VLDLR	NA	NA	NA	NA	NA	NA	NA	-1	NA	NA	-1	NA	NA	NA	NA	NA	2	-2	-4	1.Unperturbed
WASF3	NA	NA	NA	NA	NA	NA	NA	-1	NA	NA	-1	NA	NA	NA	NA	NA	2	-2	-4	1.Unperturbed
WNK1	NA	NA	NA	NA	NA	NA	NA	-1	NA	NA	-1	NA	NA	NA	NA	NA	2	-2	-4	1.Unperturbed
YME1L1	NA	NA	NA	NA	NA	NA	1	NA	NA	NA	NA	NA	NA	NA	NA	1	2	2	4	1.Unperturbed
YY1	NA	NA	NA	NA	NA	NA	NA	-1	NA	NA	-1	NA	NA	NA	NA	NA	2	-2	-4	1.Unperturbed
ZBED5	NA	NA	NA	NA	NA	NA	-1	NA	NA	NA	-1	NA	NA	NA	NA	NA	2	-2	-4	1.Unperturbed
ZBTB16	NA	NA	NA	NA	NA	NA	1	1	NA	NA	NA	NA	NA	NA	NA	NA	2	2	4	1.Unperturbed
ZFP36	NA	NA	NA	NA	NA	NA	1	1	NA	NA	NA	NA	NA	NA	NA	NA	2	2	4	1.Unperturbed
ZKSCAN1	NA	NA	NA	NA	NA	NA	NA	-1	NA	NA	NA	NA	NA	-1	NA	NA	2	-2	-4	1.Unperturbed
ZNF503	NA	NA	NA	NA	NA	NA	NA	-1	NA	NA	NA	NA	NA	-1	NA	NA	2	-2	-4	1.Unperturbed
ZNF540	NA	NA	NA	NA	NA	NA	-1	NA	NA	-1	NA	NA	NA	NA	NA	NA	2	-2	-4	1.Unperturbed
ZNF577	NA	NA	NA	NA	NA	NA	-1	-1	NA	NA	NA	NA	NA	NA	NA	NA	2	-2	-4	1.Unperturbed
ZNF585A	NA	NA	NA	NA	NA	NA	-1	-1	NA	NA	NA	NA	NA	NA	NA	NA	2	-2	-4	1.Unperturbed
ZNF763	NA	NA	NA	NA	NA	NA	-1	-1	NA	NA	NA	NA	NA	NA	NA	NA	2	-2	-4	1.Unperturbed
ZNF827	-1	NA	NA	NA	NA	NA	NA	-1	NA	NA	NA	NA	NA	NA	NA	NA	2	-2	-4	1.Unperturbed
ABCG1	NA	NA	NA	NA	NA	NA	NA	1	NA	-1	NA	NA	NA	-1	NA	NA	3	-1	-3	1.Unperturbed
ADCY1	NA	NA	NA	NA	NA	NA	1	1	NA	-1	NA	NA	NA	NA	NA	NA	3	1	3	1.Unperturbed
APLP2	1	NA	NA	NA	NA	NA	-1	NA	NA	NA	-1	NA	NA	NA	NA	NA	3	-1	-3	1.Unperturbed
APP	NA	NA	NA	NA	NA	NA	1	-1	NA	NA	-1	NA	NA	NA	NA	NA	3	-1	-3	1.Unperturbed
ATP6V0E1	1	NA	NA	NA	NA	NA	NA	NA	NA	NA	-1	NA	NA	NA	NA	-1	3	-1	-3	1.Unperturbed
CD74	NA	NA	NA	NA	NA	NA	1	-1	NA	NA	1	NA	NA	NA	NA	NA	3	1	3	1.Unperturbed
CXorf57	NA	NA	NA	NA	NA	NA	-1	NA	NA	NA	-1	NA	NA	1	NA	NA	3	-1	-3	1.Unperturbed
DKK3	NA	NA	NA	NA	NA	NA	NA	NA	1	NA	NA	1	NA	-1	NA	NA	3	1	3	1.Unperturbed
EIF1AX	-1	NA	NA	NA	NA	NA	NA	NA	NA	NA	-1	NA	NA	NA	NA	1	3	-1	-3	1.Unperturbed
FECH	-1	1	NA	NA	NA	NA	-1	NA	NA	NA	NA	NA	NA	NA	NA	NA	3	-1	-3	1.Unperturbed
G3BP1	NA	NA	NA	NA	NA	NA	1	NA	NA	NA	-1	NA	NA	NA	NA	1	3	1	3	1.Unperturbed
G3BP2	NA	NA	NA	NA	NA	NA	NA	-1	NA	NA	-1	NA	NA	NA	NA	1	3	-1	-3	1.Unperturbed
GSTM5	1	NA	NA	NA	NA	NA	1	-1	NA	NA	NA	NA	NA	NA	NA	NA	3	1	3	1.Unperturbed
LEPR	NA	NA	NA	NA	NA	NA	1	-1	NA	NA	NA	NA	NA	-1	NA	NA	3	-1	-3	1.Unperturbed
LRRFIP1	1	NA	NA	NA	NA	NA	NA	-1	NA	NA	1	NA	NA	NA	NA	NA	3	1	3	1.Unperturbed
MEF2C	NA	NA	NA	NA	NA	NA	-1	-1	NA	NA	NA	NA	NA	NA	NA	1	3	-1	-3	1.Unperturbed
NCKAP1	NA	NA	NA	NA	NA	NA	1	NA	NA	NA	-1	NA	NA	NA	NA	1	3	1	3	1.Unperturbed
NNT	-1	NA	NA	NA	NA	NA	NA	-1	NA	NA	NA	NA	NA	NA	NA	1	3	-1	-3	1.Unperturbed
NR1D2	NA	NA	NA	NA	NA	NA	1	-1	NA	NA	NA	NA	NA	NA	NA	1	3	1	3	1.Unperturbed
PAM	NA	NA	NA	NA	NA	NA	NA	-1	NA	NA	-1	NA	NA	NA	NA	1	3	-1	-3	1.Unperturbed
PDLIM5	NA	NA	NA	NA	NA	NA	NA	NA	NA	NA	-1	NA	NA	1	NA	1	3	1	3	1.Unperturbed
PIR	NA	NA	NA	NA	NA	NA	1	-1	NA	-1	NA	NA	NA	NA	NA	NA	3	-1	-3	1.Unperturbed
PPP2CB	NA	NA	NA	NA	NA	NA	1	NA	NA	NA	-1	-1	NA	NA	NA	NA	3	-1	-3	1.Unperturbed
RDX	NA	NA	NA	NA	NA	NA	NA	-1	NA	NA	-1	NA	NA	NA	NA	1	3	-1	-3	1.Unperturbed
SCP2	NA	NA	NA	NA	NA	NA	1	NA	NA	NA	-1	NA	NA	NA	NA	1	3	1	3	1.Unperturbed
SEH1L	-1	NA	NA	NA	NA	NA	1	NA	NA	NA	-1	NA	NA	NA	NA	NA	3	-1	-3	1.Unperturbed
SERPINA5	NA	NA	NA	NA	NA	NA	1	NA	NA	NA	NA	1	NA	-1	NA	NA	3	1	3	1.Unperturbed
SLC35E1	NA	NA	NA	NA	NA	NA	1	-1	NA	NA	1	NA	NA	NA	NA	NA	3	1	3	1.Unperturbed
SORL1	NA	NA	NA	NA	NA	NA	1	NA	NA	-1	-1	NA	NA	NA	NA	NA	3	-1	-3	1.Unperturbed
TNC	NA	NA	NA	NA	NA	NA	1	NA	NA	NA	NA	NA	-1	-1	NA	NA	3	-1	-3	1.Unperturbed
TSPAN7	NA	NA	NA	NA	NA	NA	1	NA	NA	-1	-1	NA	NA	NA	NA	NA	3	-1	-3	1.Unperturbed
UGP2	NA	NA	NA	NA	NA	NA	-1	NA	NA	NA	-1	NA	NA	NA	NA	1	3	-1	-3	1.Unperturbed
UPF3A	NA	NA	NA	NA	NA	NA	NA	-1	NA	NA	-1	NA	NA	NA	NA	1	3	-1	-3	1.Unperturbed
ZMYND11	NA	NA	NA	NA	NA	NA	NA	-1	NA	NA	-1	NA	NA	NA	NA	1	3	-1	-3	1.Unperturbed
A1CF	NA	NA	NA	NA	NA	NA	-1	NA	NA	NA	NA	NA	NA	NA	NA	NA	1	-1	-1	1.Unperturbed
AAK1	NA	NA	NA	NA	NA	NA	NA	NA	NA	NA	1	NA	NA	NA	NA	NA	1	1	1	1.Unperturbed
AARS	NA	NA	NA	NA	NA	NA	NA	NA	NA	NA	-1	NA	NA	NA	NA	NA	1	-1	-1	1.Unperturbed
ABAT	NA	NA	NA	NA	NA	NA	NA	NA	NA	NA	-1	NA	NA	NA	NA	NA	1	-1	-1	1.Unperturbed
ABCA2	NA	NA	NA	NA	NA	NA	1	NA	NA	NA	NA	NA	NA	NA	NA	NA	1	1	1	1.Unperturbed
ABCA9	NA	NA	NA	NA	NA	NA	NA	-1	NA	NA	NA	NA	NA	NA	NA	NA	1	-1	-1	1.Unperturbed
ABCB8	NA	NA	NA	NA	NA	NA	1	NA	NA	NA	NA	NA	NA	NA	NA	NA	1	1	1	1.Unperturbed
ABCC3	NA	NA	NA	NA	NA	NA	1	NA	NA	NA	NA	NA	NA	NA	NA	NA	1	1	1	1.Unperturbed
ABCD3	NA	NA	NA	NA	NA	NA	NA	NA	NA	NA	-1	NA	NA	NA	NA	NA	1	-1	-1	1.Unperturbed
ABCF2	NA	NA	NA	NA	NA	NA	NA	NA	NA	NA	-1	NA	NA	NA	NA	NA	1	-1	-1	1.Unperturbed
ABHD1	NA	NA	NA	NA	NA	NA	-1	NA	NA	NA	NA	NA	NA	NA	NA	NA	1	-1	-1	1.Unperturbed
ABHD12	NA	NA	NA	NA	NA	NA	-1	NA	NA	NA	NA	NA	NA	NA	NA	NA	1	-1	-1	1.Unperturbed
ABHD5	NA	NA	NA	NA	NA	NA	1	NA	NA	NA	NA	NA	NA	NA	NA	NA	1	1	1	1.Unperturbed
ABHD6	NA	NA	NA	NA	NA	NA	NA	-1	NA	NA	NA	NA	NA	NA	NA	NA	1	-1	-1	1.Unperturbed
ABI1	NA	NA	NA	NA	NA	NA	NA	NA	NA	NA	-1	NA	NA	NA	NA	NA	1	-1	-1	1.Unperturbed
ABLIM2	NA	NA	NA	NA	NA	NA	NA	NA	NA	-1	NA	NA	NA	NA	NA	NA	1	-1	-1	1.Unperturbed
ABRA	NA	NA	NA	NA	NA	NA	NA	NA	NA	NA	NA	NA	NA	NA	1	NA	1	1	1	1.Unperturbed
ABTB1	1	NA	NA	NA	NA	NA	NA	NA	NA	NA	NA	NA	NA	NA	NA	NA	1	1	1	1.Unperturbed
AC083949.1	1	NA	NA	NA	NA	NA	NA	NA	NA	NA	NA	NA	NA	NA	NA	NA	1	1	1	1.Unperturbed
ACAA2	NA	NA	NA	NA	NA	NA	NA	NA	NA	NA	-1	NA	NA	NA	NA	NA	1	-1	-1	1.Unperturbed
ACADVL	NA	NA	NA	NA	NA	NA	1	NA	NA	NA	NA	NA	NA	NA	NA	NA	1	1	1	1.Unperturbed
ACAP2	NA	NA	NA	NA	NA	NA	NA	NA	NA	NA	-1	NA	NA	NA	NA	NA	1	-1	-1	1.Unperturbed
ACAT1	NA	NA	NA	NA	NA	NA	NA	NA	NA	NA	-1	NA	NA	NA	NA	NA	1	-1	-1	1.Unperturbed
ACBD3	NA	NA	NA	NA	NA	NA	NA	NA	NA	NA	-1	NA	NA	NA	NA	NA	1	-1	-1	1.Unperturbed
ACBD7	NA	NA	NA	NA	NA	NA	-1	NA	NA	NA	NA	NA	NA	NA	NA	NA	1	-1	-1	1.Unperturbed
ACLY	NA	NA	NA	NA	NA	NA	NA	NA	NA	NA	-1	NA	NA	NA	NA	NA	1	-1	-1	1.Unperturbed
ACOT7	NA	NA	NA	NA	NA	NA	NA	NA	NA	NA	NA	NA	NA	-1	NA	NA	1	-1	-1	1.Unperturbed
ACOT9	NA	NA	NA	NA	NA	NA	1	NA	NA	NA	NA	NA	NA	NA	NA	NA	1	1	1	1.Unperturbed
ACP1	NA	NA	NA	NA	NA	NA	NA	NA	NA	NA	-1	NA	NA	NA	NA	NA	1	-1	-1	1.Unperturbed
ACSL5	NA	NA	NA	NA	NA	NA	NA	-1	NA	NA	NA	NA	NA	NA	NA	NA	1	-1	-1	1.Unperturbed
ACSL6	-1	NA	NA	NA	NA	NA	NA	NA	NA	NA	NA	NA	NA	NA	NA	NA	1	-1	-1	1.Unperturbed
ACTA1	NA	NA	NA	NA	NA	NA	NA	-1	NA	NA	NA	NA	NA	NA	NA	NA	1	-1	-1	1.Unperturbed
ACTB	NA	NA	NA	NA	NA	NA	NA	NA	NA	NA	-1	NA	NA	NA	NA	NA	1	-1	-1	1.Unperturbed
ACTC1	NA	NA	NA	NA	NA	NA	NA	NA	NA	-1	NA	NA	NA	NA	NA	NA	1	-1	-1	1.Unperturbed
ACTG2	NA	NA	NA	NA	NA	NA	NA	1	NA	NA	NA	NA	NA	NA	NA	NA	1	1	1	1.Unperturbed
ACTL6B	NA	NA	NA	NA	NA	NA	NA	NA	NA	-1	NA	NA	NA	NA	NA	NA	1	-1	-1	1.Unperturbed
ACTN4	NA	NA	NA	NA	NA	NA	1	NA	NA	NA	NA	NA	NA	NA	NA	NA	1	1	1	1.Unperturbed
ACTR10	NA	NA	NA	NA	NA	NA	NA	NA	NA	NA	-1	NA	NA	NA	NA	NA	1	-1	-1	1.Unperturbed
ACTR1A	NA	NA	NA	NA	NA	NA	NA	NA	NA	NA	-1	NA	NA	NA	NA	NA	1	-1	-1	1.Unperturbed
ACTR2	NA	NA	NA	NA	NA	NA	NA	NA	NA	NA	-1	NA	NA	NA	NA	NA	1	-1	-1	1.Unperturbed
ACTR3	NA	NA	NA	NA	NA	NA	NA	NA	NA	NA	-1	NA	NA	NA	NA	NA	1	-1	-1	1.Unperturbed
ACTR3B	NA	NA	NA	NA	NA	NA	NA	NA	-1	NA	NA	NA	NA	NA	NA	NA	1	-1	-1	1.Unperturbed
ACTR6	NA	NA	NA	NA	NA	NA	NA	NA	NA	NA	-1	NA	NA	NA	NA	NA	1	-1	-1	1.Unperturbed
ACTRT1	NA	NA	NA	NA	NA	NA	1	NA	NA	NA	NA	NA	NA	NA	NA	NA	1	1	1	1.Unperturbed
ACVR1	NA	NA	NA	NA	NA	NA	NA	NA	NA	NA	-1	NA	NA	NA	NA	NA	1	-1	-1	1.Unperturbed
ACVR1B	NA	NA	NA	NA	NA	NA	NA	NA	-1	NA	NA	NA	NA	NA	NA	NA	1	-1	-1	1.Unperturbed
ACVR1C	NA	NA	NA	NA	NA	NA	NA	NA	NA	-1	NA	NA	NA	NA	NA	NA	1	-1	-1	1.Unperturbed
ACYP1	NA	NA	NA	NA	NA	NA	NA	NA	NA	NA	-1	NA	NA	NA	NA	NA	1	-1	-1	1.Unperturbed
ADAM10	NA	NA	NA	NA	NA	NA	NA	NA	NA	NA	-1	NA	NA	NA	NA	NA	1	-1	-1	1.Unperturbed
ADAM12	NA	NA	NA	NA	NA	NA	NA	NA	NA	NA	NA	NA	-1	NA	NA	NA	1	-1	-1	1.Unperturbed
ADAMDEC1	NA	NA	NA	NA	NA	NA	-1	NA	NA	NA	NA	NA	NA	NA	NA	NA	1	-1	-1	1.Unperturbed
ADAMTS1	NA	NA	NA	NA	NA	NA	1	NA	NA	NA	NA	NA	NA	NA	NA	NA	1	1	1	1.Unperturbed
ADAMTS17	NA	NA	NA	NA	NA	NA	NA	NA	1	NA	NA	NA	NA	NA	NA	NA	1	1	1	1.Unperturbed
ADAMTS5	NA	NA	NA	NA	NA	NA	NA	NA	NA	-1	NA	NA	NA	NA	NA	NA	1	-1	-1	1.Unperturbed
ADAMTSL2	NA	NA	NA	NA	NA	NA	1	NA	NA	NA	NA	NA	NA	NA	NA	NA	1	1	1	1.Unperturbed
ADAT3	NA	NA	NA	NA	NA	NA	1	NA	NA	NA	NA	NA	NA	NA	NA	NA	1	1	1	1.Unperturbed
ADCK2	NA	NA	NA	NA	NA	NA	-1	NA	NA	NA	NA	NA	NA	NA	NA	NA	1	-1	-1	1.Unperturbed
ADD1	1	NA	NA	NA	NA	NA	NA	NA	NA	NA	NA	NA	NA	NA	NA	NA	1	1	1	1.Unperturbed
ADD3	NA	NA	NA	NA	NA	NA	1	NA	NA	NA	NA	NA	NA	NA	NA	NA	1	1	1	1.Unperturbed
ADH4	NA	NA	NA	NA	NA	NA	NA	1	NA	NA	NA	NA	NA	NA	NA	NA	1	1	1	1.Unperturbed
ADH5	NA	NA	NA	NA	NA	NA	NA	NA	NA	NA	-1	NA	NA	NA	NA	NA	1	-1	-1	1.Unperturbed
ADIPOR2	NA	NA	NA	NA	NA	NA	NA	NA	NA	NA	-1	NA	NA	NA	NA	NA	1	-1	-1	1.Unperturbed
ADK	NA	NA	NA	NA	NA	NA	NA	NA	NA	NA	-1	NA	NA	NA	NA	NA	1	-1	-1	1.Unperturbed
ADNP2	NA	NA	NA	NA	NA	NA	NA	NA	NA	NA	-1	NA	NA	NA	NA	NA	1	-1	-1	1.Unperturbed
ADO	NA	NA	NA	NA	NA	NA	NA	NA	NA	NA	-1	NA	NA	NA	NA	NA	1	-1	-1	1.Unperturbed
ADRA2A	NA	NA	NA	NA	NA	NA	NA	NA	NA	-1	NA	NA	NA	NA	NA	NA	1	-1	-1	1.Unperturbed
ADSL	NA	NA	NA	NA	NA	NA	NA	NA	NA	NA	-1	NA	NA	NA	NA	NA	1	-1	-1	1.Unperturbed
ADSS	NA	NA	NA	NA	NA	NA	NA	NA	NA	NA	-1	NA	NA	NA	NA	NA	1	-1	-1	1.Unperturbed
AEBP1	NA	NA	NA	NA	NA	NA	NA	NA	NA	NA	NA	NA	NA	-1	NA	NA	1	-1	-1	1.Unperturbed
AES	NA	NA	NA	NA	NA	NA	NA	-1	NA	NA	NA	NA	NA	NA	NA	NA	1	-1	-1	1.Unperturbed
AFAP1	NA	NA	NA	NA	NA	NA	-1	NA	NA	NA	NA	NA	NA	NA	NA	NA	1	-1	-1	1.Unperturbed
AFARP1	NA	NA	-1	NA	NA	NA	NA	NA	NA	NA	NA	NA	NA	NA	NA	NA	1	-1	-1	1.Unperturbed
AFF1	NA	NA	NA	NA	NA	NA	NA	NA	NA	NA	NA	NA	NA	NA	NA	1	1	1	1	1.Unperturbed
AFG3L1	NA	NA	NA	NA	NA	NA	1	NA	NA	NA	NA	NA	NA	NA	NA	NA	1	1	1	1.Unperturbed
AFTPH	NA	NA	NA	NA	NA	NA	1	NA	NA	NA	NA	NA	NA	NA	NA	NA	1	1	1	1.Unperturbed
AGA	NA	NA	NA	NA	NA	NA	NA	NA	NA	NA	-1	NA	NA	NA	NA	NA	1	-1	-1	1.Unperturbed
AGBL5	NA	NA	NA	NA	NA	NA	NA	NA	NA	NA	NA	NA	NA	-1	NA	NA	1	-1	-1	1.Unperturbed
AGFG1	NA	NA	NA	NA	NA	NA	NA	NA	NA	NA	-1	NA	NA	NA	NA	NA	1	-1	-1	1.Unperturbed
AGK	NA	NA	NA	NA	NA	NA	NA	NA	NA	NA	-1	NA	NA	NA	NA	NA	1	-1	-1	1.Unperturbed
AGTPBP1	NA	NA	NA	NA	NA	NA	NA	NA	NA	NA	-1	NA	NA	NA	NA	NA	1	-1	-1	1.Unperturbed
AHCY	NA	NA	NA	NA	NA	NA	NA	NA	NA	NA	-1	NA	NA	NA	NA	NA	1	-1	-1	1.Unperturbed
AHCYL1	NA	NA	NA	NA	NA	NA	NA	NA	NA	NA	NA	NA	NA	NA	NA	1	1	1	1	1.Unperturbed
AHCYL2	NA	NA	NA	NA	NA	NA	NA	-1	NA	NA	NA	NA	NA	NA	NA	NA	1	-1	-1	1.Unperturbed
AIFM1	NA	NA	NA	NA	NA	NA	NA	NA	NA	NA	-1	NA	NA	NA	NA	NA	1	-1	-1	1.Unperturbed
AIM1	NA	NA	NA	NA	NA	NA	NA	NA	NA	NA	NA	NA	-1	NA	NA	NA	1	-1	-1	1.Unperturbed
AIM2	NA	NA	NA	NA	NA	NA	NA	NA	NA	NA	NA	NA	NA	NA	NA	-1	1	-1	-1	1.Unperturbed
AIMP1	NA	NA	NA	NA	NA	NA	NA	NA	NA	NA	-1	NA	NA	NA	NA	NA	1	-1	-1	1.Unperturbed
AK2	NA	NA	NA	NA	NA	NA	NA	NA	NA	NA	-1	NA	NA	NA	NA	NA	1	-1	-1	1.Unperturbed
AK6	NA	NA	NA	NA	NA	NA	NA	NA	NA	NA	-1	NA	NA	NA	NA	NA	1	-1	-1	1.Unperturbed
AKAP10	NA	NA	NA	NA	NA	NA	NA	NA	NA	NA	NA	NA	NA	NA	NA	1	1	1	1	1.Unperturbed
AKAP13	NA	NA	NA	NA	NA	NA	NA	NA	NA	NA	1	NA	NA	NA	NA	NA	1	1	1	1.Unperturbed
AKAP7	NA	1	NA	NA	NA	NA	NA	NA	NA	NA	NA	NA	NA	NA	NA	NA	1	1	1	1.Unperturbed
AKAP9	NA	NA	NA	NA	NA	NA	NA	NA	NA	NA	-1	NA	NA	NA	NA	NA	1	-1	-1	1.Unperturbed
AKR1B1	NA	NA	NA	NA	NA	NA	NA	NA	NA	NA	-1	NA	NA	NA	NA	NA	1	-1	-1	1.Unperturbed
AKR1C3	NA	NA	NA	NA	NA	NA	NA	-1	NA	NA	NA	NA	NA	NA	NA	NA	1	-1	-1	1.Unperturbed
AKT2	NA	NA	NA	NA	NA	NA	1	NA	NA	NA	NA	NA	NA	NA	NA	NA	1	1	1	1.Unperturbed
AKT3	NA	-1	NA	NA	NA	NA	NA	NA	NA	NA	NA	NA	NA	NA	NA	NA	1	-1	-1	1.Unperturbed
AKTIP	NA	NA	NA	NA	NA	NA	NA	NA	NA	NA	-1	NA	NA	NA	NA	NA	1	-1	-1	1.Unperturbed
AL132709.8	NA	NA	NA	NA	NA	NA	NA	NA	NA	-1	NA	NA	NA	NA	NA	NA	1	-1	-1	1.Unperturbed
ALAS1	NA	NA	NA	NA	NA	NA	NA	NA	NA	NA	-1	NA	NA	NA	NA	NA	1	-1	-1	1.Unperturbed
ALAS2	-1	NA	NA	NA	NA	NA	NA	NA	NA	NA	NA	NA	NA	NA	NA	NA	1	-1	-1	1.Unperturbed
ALCAM	NA	NA	NA	NA	NA	NA	NA	-1	NA	NA	NA	NA	NA	NA	NA	NA	1	-1	-1	1.Unperturbed
ALDH18A1	NA	NA	NA	NA	NA	NA	NA	NA	NA	NA	-1	NA	NA	NA	NA	NA	1	-1	-1	1.Unperturbed
ALDH1A1	NA	NA	NA	NA	NA	NA	NA	NA	NA	NA	-1	NA	NA	NA	NA	NA	1	-1	-1	1.Unperturbed
ALDH1B1	NA	NA	NA	NA	NA	NA	1	NA	NA	NA	NA	NA	NA	NA	NA	NA	1	1	1	1.Unperturbed
ALDH1L2	NA	NA	NA	NA	NA	NA	1	NA	NA	NA	NA	NA	NA	NA	NA	NA	1	1	1	1.Unperturbed
ALDH9A1	NA	NA	NA	NA	NA	NA	NA	NA	NA	NA	-1	NA	NA	NA	NA	NA	1	-1	-1	1.Unperturbed
ALDOB	NA	NA	NA	NA	NA	NA	NA	NA	1	NA	NA	NA	NA	NA	NA	NA	1	1	1	1.Unperturbed
ALDOC	NA	NA	NA	NA	NA	NA	NA	NA	NA	-1	NA	NA	NA	NA	NA	NA	1	-1	-1	1.Unperturbed
ALG5	NA	NA	NA	NA	NA	NA	NA	NA	NA	NA	-1	NA	NA	NA	NA	NA	1	-1	-1	1.Unperturbed
ALG8	NA	NA	NA	NA	NA	NA	1	NA	NA	NA	NA	NA	NA	NA	NA	NA	1	1	1	1.Unperturbed
ALG9	NA	NA	NA	NA	NA	NA	NA	NA	NA	NA	-1	NA	NA	NA	NA	NA	1	-1	-1	1.Unperturbed
ALOX5	1	NA	NA	NA	NA	NA	NA	NA	NA	NA	NA	NA	NA	NA	NA	NA	1	1	1	1.Unperturbed
ALOX5AP	NA	NA	NA	NA	NA	NA	1	NA	NA	NA	NA	NA	NA	NA	NA	NA	1	1	1	1.Unperturbed
ALPP	NA	NA	NA	NA	NA	NA	-1	NA	NA	NA	NA	NA	NA	NA	NA	NA	1	-1	-1	1.Unperturbed
ALS2CR16	NA	NA	NA	NA	NA	NA	-1	NA	NA	NA	NA	NA	NA	NA	NA	NA	1	-1	-1	1.Unperturbed
ALYREF	1	NA	NA	NA	NA	NA	NA	NA	NA	NA	NA	NA	NA	NA	NA	NA	1	1	1	1.Unperturbed
AMACR	NA	NA	NA	NA	NA	NA	NA	-1	NA	NA	NA	NA	NA	NA	NA	NA	1	-1	-1	1.Unperturbed
AMFR	NA	NA	NA	NA	NA	NA	1	NA	NA	NA	NA	NA	NA	NA	NA	NA	1	1	1	1.Unperturbed
AMOT	NA	NA	NA	NA	NA	NA	NA	NA	NA	NA	NA	NA	NA	1	NA	NA	1	1	1	1.Unperturbed
AMT	-1	NA	NA	NA	NA	NA	NA	NA	NA	NA	NA	NA	NA	NA	NA	NA	1	-1	-1	1.Unperturbed
AMY1A	NA	NA	NA	NA	NA	NA	NA	1	NA	NA	NA	NA	NA	NA	NA	NA	1	1	1	1.Unperturbed
AMZ2	NA	NA	NA	NA	NA	NA	NA	NA	NA	NA	-1	NA	NA	NA	NA	NA	1	-1	-1	1.Unperturbed
ANAPC13	NA	NA	NA	NA	NA	NA	NA	NA	NA	NA	-1	NA	NA	NA	NA	NA	1	-1	-1	1.Unperturbed
ANAPC4	NA	NA	NA	NA	NA	NA	-1	NA	NA	NA	NA	NA	NA	NA	NA	NA	1	-1	-1	1.Unperturbed
ANAPC5	NA	NA	NA	NA	NA	NA	NA	NA	NA	NA	-1	NA	NA	NA	NA	NA	1	-1	-1	1.Unperturbed
ANGPTL5	NA	NA	NA	NA	NA	NA	NA	NA	NA	NA	NA	NA	NA	-1	NA	NA	1	-1	-1	1.Unperturbed
ANK3	NA	NA	NA	NA	NA	NA	NA	NA	NA	NA	NA	NA	NA	NA	NA	1	1	1	1	1.Unperturbed
ANKDD1A	NA	NA	NA	NA	NA	NA	NA	-1	NA	NA	NA	NA	NA	NA	NA	NA	1	-1	-1	1.Unperturbed
ANKLE2	NA	NA	NA	NA	NA	NA	NA	NA	NA	NA	-1	NA	NA	NA	NA	NA	1	-1	-1	1.Unperturbed
ANKMY2	NA	NA	NA	NA	NA	NA	NA	NA	NA	NA	-1	NA	NA	NA	NA	NA	1	-1	-1	1.Unperturbed
ANKRD10	NA	NA	NA	NA	NA	NA	-1	NA	NA	NA	NA	NA	NA	NA	NA	NA	1	-1	-1	1.Unperturbed
ANKRD12	NA	NA	NA	NA	NA	NA	NA	NA	NA	NA	-1	NA	NA	NA	NA	NA	1	-1	-1	1.Unperturbed
ANKRD19P	1	NA	NA	NA	NA	NA	NA	NA	NA	NA	NA	NA	NA	NA	NA	NA	1	1	1	1.Unperturbed
ANKRD20A1	NA	NA	NA	NA	NA	NA	NA	-1	NA	NA	NA	NA	NA	NA	NA	NA	1	-1	-1	1.Unperturbed
ANKRD22	NA	NA	NA	NA	NA	NA	NA	NA	NA	NA	NA	NA	NA	1	NA	NA	1	1	1	1.Unperturbed
ANKRD28	NA	NA	NA	NA	NA	NA	NA	-1	NA	NA	NA	NA	NA	NA	NA	NA	1	-1	-1	1.Unperturbed
ANKRD30A	NA	NA	NA	NA	NA	NA	NA	-1	NA	NA	NA	NA	NA	NA	NA	NA	1	-1	-1	1.Unperturbed
ANKRD32	-1	NA	NA	NA	NA	NA	NA	NA	NA	NA	NA	NA	NA	NA	NA	NA	1	-1	-1	1.Unperturbed
ANKRD34C	NA	NA	NA	NA	NA	NA	NA	NA	NA	-1	NA	NA	NA	NA	NA	NA	1	-1	-1	1.Unperturbed
ANKRD36BP2	NA	NA	NA	NA	NA	NA	NA	NA	NA	-1	NA	NA	NA	NA	NA	NA	1	-1	-1	1.Unperturbed
ANKRD49	NA	NA	NA	NA	NA	NA	NA	NA	NA	NA	-1	NA	NA	NA	NA	NA	1	-1	-1	1.Unperturbed
ANKRD55	-1	NA	NA	NA	NA	NA	NA	NA	NA	NA	NA	NA	NA	NA	NA	NA	1	-1	-1	1.Unperturbed
ANP32A	NA	NA	NA	NA	NA	NA	NA	NA	NA	NA	-1	NA	NA	NA	NA	NA	1	-1	-1	1.Unperturbed
ANP32E	NA	NA	NA	NA	NA	NA	NA	NA	NA	NA	-1	NA	NA	NA	NA	NA	1	-1	-1	1.Unperturbed
ANPEP	NA	NA	NA	NA	NA	NA	NA	NA	NA	NA	NA	1	NA	NA	NA	NA	1	1	1	1.Unperturbed
ANXA6	NA	NA	NA	NA	NA	NA	NA	NA	NA	-1	NA	NA	NA	NA	NA	NA	1	-1	-1	1.Unperturbed
AOX1	NA	NA	NA	NA	NA	NA	NA	-1	NA	NA	NA	NA	NA	NA	NA	NA	1	-1	-1	1.Unperturbed
AP1S1	NA	NA	NA	NA	NA	NA	1	NA	NA	NA	NA	NA	NA	NA	NA	NA	1	1	1	1.Unperturbed
AP1S2	NA	NA	NA	NA	NA	NA	NA	NA	NA	NA	NA	NA	NA	NA	NA	1	1	1	1	1.Unperturbed
AP2A1	NA	NA	NA	NA	NA	NA	1	NA	NA	NA	NA	NA	NA	NA	NA	NA	1	1	1	1.Unperturbed
AP2M1	NA	NA	NA	NA	NA	NA	NA	NA	NA	NA	-1	NA	NA	NA	NA	NA	1	-1	-1	1.Unperturbed
AP3B1	NA	NA	NA	NA	NA	NA	NA	NA	NA	NA	-1	NA	NA	NA	NA	NA	1	-1	-1	1.Unperturbed
AP3B2	NA	NA	NA	NA	NA	NA	NA	NA	NA	-1	NA	NA	NA	NA	NA	NA	1	-1	-1	1.Unperturbed
AP5M1	NA	NA	NA	NA	NA	NA	NA	NA	NA	NA	-1	NA	NA	NA	NA	NA	1	-1	-1	1.Unperturbed
APBB1IP	NA	NA	NA	NA	NA	NA	1	NA	NA	NA	NA	NA	NA	NA	NA	NA	1	1	1	1.Unperturbed
APC	NA	NA	NA	NA	NA	NA	NA	NA	NA	NA	-1	NA	NA	NA	NA	NA	1	-1	-1	1.Unperturbed
APCDD1	NA	NA	NA	NA	NA	NA	NA	-1	NA	NA	NA	NA	NA	NA	NA	NA	1	-1	-1	1.Unperturbed
APCDD1L-AS1	NA	NA	NA	NA	NA	NA	NA	NA	NA	-1	NA	NA	NA	NA	NA	NA	1	-1	-1	1.Unperturbed
APEX1	NA	NA	NA	NA	NA	NA	NA	NA	NA	NA	-1	NA	NA	NA	NA	NA	1	-1	-1	1.Unperturbed
APEX2	NA	NA	NA	NA	NA	NA	1	NA	NA	NA	NA	NA	NA	NA	NA	NA	1	1	1	1.Unperturbed
APH1A	NA	NA	NA	NA	NA	NA	NA	-1	NA	NA	NA	NA	NA	NA	NA	NA	1	-1	-1	1.Unperturbed
APIP	NA	NA	NA	NA	NA	NA	NA	NA	NA	NA	-1	NA	NA	NA	NA	NA	1	-1	-1	1.Unperturbed
APLP1	NA	NA	NA	NA	NA	NA	1	NA	NA	NA	NA	NA	NA	NA	NA	NA	1	1	1	1.Unperturbed
APMAP	NA	NA	NA	NA	NA	NA	NA	NA	NA	NA	-1	NA	NA	NA	NA	NA	1	-1	-1	1.Unperturbed
APOBEC3A	NA	NA	NA	NA	NA	NA	1	NA	NA	NA	NA	NA	NA	NA	NA	NA	1	1	1	1.Unperturbed
APOL1	NA	NA	NA	NA	NA	NA	NA	NA	NA	NA	1	NA	NA	NA	NA	NA	1	1	1	1.Unperturbed
APOL4	NA	-1	NA	NA	NA	NA	NA	NA	NA	NA	NA	NA	NA	NA	NA	NA	1	-1	-1	1.Unperturbed
APOL6	NA	NA	NA	NA	NA	NA	1	NA	NA	NA	NA	NA	NA	NA	NA	NA	1	1	1	1.Unperturbed
APOLD1	NA	NA	NA	NA	NA	NA	1	NA	NA	NA	NA	NA	NA	NA	NA	NA	1	1	1	1.Unperturbed
APOO	NA	NA	NA	NA	NA	NA	NA	NA	NA	NA	-1	NA	NA	NA	NA	NA	1	-1	-1	1.Unperturbed
APOOL	NA	NA	NA	NA	NA	NA	NA	NA	NA	NA	-1	NA	NA	NA	NA	NA	1	-1	-1	1.Unperturbed
APPBP2	NA	NA	NA	NA	NA	NA	NA	NA	NA	NA	-1	NA	NA	NA	NA	NA	1	-1	-1	1.Unperturbed
AQP7P2	NA	NA	NA	NA	NA	NA	1	NA	NA	NA	NA	NA	NA	NA	NA	NA	1	1	1	1.Unperturbed
AQR	NA	NA	NA	NA	NA	NA	NA	NA	NA	NA	-1	NA	NA	NA	NA	NA	1	-1	-1	1.Unperturbed
ARAF	NA	NA	NA	NA	NA	NA	-1	NA	NA	NA	NA	NA	NA	NA	NA	NA	1	-1	-1	1.Unperturbed
ARCN1	NA	NA	NA	NA	NA	NA	NA	NA	NA	NA	-1	NA	NA	NA	NA	NA	1	-1	-1	1.Unperturbed
ARF3	NA	NA	NA	NA	NA	NA	NA	NA	NA	NA	-1	NA	NA	NA	NA	NA	1	-1	-1	1.Unperturbed
ARF4	NA	NA	NA	NA	NA	NA	NA	NA	NA	NA	-1	NA	NA	NA	NA	NA	1	-1	-1	1.Unperturbed
ARF5	NA	NA	NA	NA	NA	NA	NA	NA	NA	NA	-1	NA	NA	NA	NA	NA	1	-1	-1	1.Unperturbed
ARFGAP3	NA	NA	NA	NA	NA	NA	NA	NA	NA	NA	-1	NA	NA	NA	NA	NA	1	-1	-1	1.Unperturbed
ARFGEF1	NA	NA	NA	NA	NA	NA	NA	NA	NA	NA	-1	NA	NA	NA	NA	NA	1	-1	-1	1.Unperturbed
ARFGEF2	NA	NA	NA	NA	NA	NA	NA	NA	NA	NA	-1	NA	NA	NA	NA	NA	1	-1	-1	1.Unperturbed
ARFIP1	NA	NA	NA	NA	NA	NA	NA	NA	NA	NA	-1	NA	NA	NA	NA	NA	1	-1	-1	1.Unperturbed
ARGLU1	NA	NA	NA	NA	NA	NA	NA	NA	NA	NA	-1	NA	NA	NA	NA	NA	1	-1	-1	1.Unperturbed
ARHGAP20	NA	NA	NA	NA	NA	NA	NA	-1	NA	NA	NA	NA	NA	NA	NA	NA	1	-1	-1	1.Unperturbed
ARHGAP23	NA	NA	NA	NA	NA	NA	1	NA	NA	NA	NA	NA	NA	NA	NA	NA	1	1	1	1.Unperturbed
ARHGAP24	NA	NA	NA	NA	NA	NA	NA	-1	NA	NA	NA	NA	NA	NA	NA	NA	1	-1	-1	1.Unperturbed
ARHGAP30	NA	NA	NA	NA	NA	NA	1	NA	NA	NA	NA	NA	NA	NA	NA	NA	1	1	1	1.Unperturbed
ARHGAP32	NA	NA	NA	NA	NA	NA	NA	NA	NA	NA	-1	NA	NA	NA	NA	NA	1	-1	-1	1.Unperturbed
ARHGAP8	NA	NA	NA	NA	NA	NA	NA	1	NA	NA	NA	NA	NA	NA	NA	NA	1	1	1	1.Unperturbed
ARHGAP9	NA	NA	NA	NA	NA	NA	1	NA	NA	NA	NA	NA	NA	NA	NA	NA	1	1	1	1.Unperturbed
ARHGDIA	NA	NA	NA	NA	NA	NA	1	NA	NA	NA	NA	NA	NA	NA	NA	NA	1	1	1	1.Unperturbed
ARHGDIG	NA	NA	NA	NA	NA	NA	NA	-1	NA	NA	NA	NA	NA	NA	NA	NA	1	-1	-1	1.Unperturbed
ARHGEF28	NA	NA	NA	NA	NA	NA	NA	NA	NA	NA	-1	NA	NA	NA	NA	NA	1	-1	-1	1.Unperturbed
ARHGEF6	NA	NA	NA	NA	NA	NA	NA	-1	NA	NA	NA	NA	NA	NA	NA	NA	1	-1	-1	1.Unperturbed
ARHGEF9	NA	NA	NA	NA	NA	NA	NA	NA	NA	-1	NA	NA	NA	NA	NA	NA	1	-1	-1	1.Unperturbed
ARID1A	NA	NA	NA	NA	NA	NA	NA	NA	NA	NA	-1	NA	NA	NA	NA	NA	1	-1	-1	1.Unperturbed
ARIH2	NA	NA	NA	NA	NA	NA	NA	NA	NA	NA	-1	NA	NA	NA	NA	NA	1	-1	-1	1.Unperturbed
ARL1	NA	NA	NA	NA	NA	NA	NA	NA	NA	NA	-1	NA	NA	NA	NA	NA	1	-1	-1	1.Unperturbed
ARL16	NA	NA	NA	NA	NA	NA	NA	-1	NA	NA	NA	NA	NA	NA	NA	NA	1	-1	-1	1.Unperturbed
ARL2	NA	NA	NA	NA	NA	NA	-1	NA	NA	NA	NA	NA	NA	NA	NA	NA	1	-1	-1	1.Unperturbed
ARL3	NA	NA	NA	NA	NA	NA	NA	NA	NA	NA	-1	NA	NA	NA	NA	NA	1	-1	-1	1.Unperturbed
ARL6IP4	NA	NA	NA	NA	NA	NA	-1	NA	NA	NA	NA	NA	NA	NA	NA	NA	1	-1	-1	1.Unperturbed
ARL8B	NA	NA	NA	NA	NA	NA	NA	NA	NA	NA	-1	NA	NA	NA	NA	NA	1	-1	-1	1.Unperturbed
ARMC8	NA	NA	NA	NA	NA	NA	NA	NA	NA	NA	-1	NA	NA	NA	NA	NA	1	-1	-1	1.Unperturbed
ARMCX1	NA	NA	NA	NA	NA	NA	NA	NA	NA	NA	-1	NA	NA	NA	NA	NA	1	-1	-1	1.Unperturbed
ARMCX5	NA	NA	NA	NA	NA	NA	NA	NA	NA	NA	-1	NA	NA	NA	NA	NA	1	-1	-1	1.Unperturbed
ARPC1A	NA	NA	NA	NA	NA	NA	NA	NA	NA	NA	-1	NA	NA	NA	NA	NA	1	-1	-1	1.Unperturbed
ARPC2	NA	NA	NA	NA	NA	NA	NA	NA	NA	NA	-1	NA	NA	NA	NA	NA	1	-1	-1	1.Unperturbed
ARPC3	NA	NA	NA	NA	NA	NA	NA	NA	NA	NA	-1	NA	NA	NA	NA	NA	1	-1	-1	1.Unperturbed
ARPC5	NA	NA	NA	NA	NA	NA	NA	NA	NA	NA	-1	NA	NA	NA	NA	NA	1	-1	-1	1.Unperturbed
ARPP19	NA	NA	NA	NA	NA	NA	NA	NA	NA	NA	-1	NA	NA	NA	NA	NA	1	-1	-1	1.Unperturbed
ARRDC2	NA	NA	NA	NA	NA	NA	1	NA	NA	NA	NA	NA	NA	NA	NA	NA	1	1	1	1.Unperturbed
ARRDC4	NA	NA	NA	NA	NA	NA	1	NA	NA	NA	NA	NA	NA	NA	NA	NA	1	1	1	1.Unperturbed
ARSD	NA	NA	NA	NA	NA	NA	1	NA	NA	NA	NA	NA	NA	NA	NA	NA	1	1	1	1.Unperturbed
ART3	NA	NA	NA	NA	NA	NA	NA	NA	NA	NA	NA	NA	NA	NA	NA	1	1	1	1	1.Unperturbed
ART4	NA	NA	NA	NA	NA	NA	1	NA	NA	NA	NA	NA	NA	NA	NA	NA	1	1	1	1.Unperturbed
ASAH3L	NA	NA	NA	NA	NA	NA	1	NA	NA	NA	NA	NA	NA	NA	NA	NA	1	1	1	1.Unperturbed
ASAM	NA	NA	NA	NA	NA	NA	NA	-1	NA	NA	NA	NA	NA	NA	NA	NA	1	-1	-1	1.Unperturbed
ASCC1	NA	NA	NA	NA	NA	NA	NA	NA	NA	NA	-1	NA	NA	NA	NA	NA	1	-1	-1	1.Unperturbed
ASCC2	NA	NA	NA	NA	NA	NA	-1	NA	NA	NA	NA	NA	NA	NA	NA	NA	1	-1	-1	1.Unperturbed
ASCC3	NA	NA	NA	NA	NA	NA	NA	NA	NA	NA	-1	NA	NA	NA	NA	NA	1	-1	-1	1.Unperturbed
ASF1A	NA	NA	NA	NA	NA	NA	NA	NA	NA	NA	-1	NA	NA	NA	NA	NA	1	-1	-1	1.Unperturbed
ASMTL	NA	NA	NA	NA	NA	NA	-1	NA	NA	NA	NA	NA	NA	NA	NA	NA	1	-1	-1	1.Unperturbed
ASNA1	NA	NA	NA	NA	NA	NA	NA	NA	NA	NA	-1	NA	NA	NA	NA	NA	1	-1	-1	1.Unperturbed
ASNS	NA	NA	NA	NA	NA	NA	NA	NA	NA	NA	-1	NA	NA	NA	NA	NA	1	-1	-1	1.Unperturbed
ASNSD1	NA	NA	NA	NA	NA	NA	NA	NA	NA	NA	-1	NA	NA	NA	NA	NA	1	-1	-1	1.Unperturbed
ASPH	NA	NA	NA	NA	NA	NA	NA	NA	NA	NA	-1	NA	NA	NA	NA	NA	1	-1	-1	1.Unperturbed
ASS1	NA	NA	NA	NA	NA	NA	NA	NA	NA	NA	1	NA	NA	NA	NA	NA	1	1	1	1.Unperturbed
ASUN	-1	NA	NA	NA	NA	NA	NA	NA	NA	NA	NA	NA	NA	NA	NA	NA	1	-1	-1	1.Unperturbed
ASXL2	NA	NA	NA	NA	NA	NA	NA	NA	NA	NA	-1	NA	NA	NA	NA	NA	1	-1	-1	1.Unperturbed
ATF1	NA	NA	NA	NA	NA	NA	NA	NA	NA	NA	-1	NA	NA	NA	NA	NA	1	-1	-1	1.Unperturbed
ATF5	-1	NA	NA	NA	NA	NA	NA	NA	NA	NA	NA	NA	NA	NA	NA	NA	1	-1	-1	1.Unperturbed
ATF7IP2	NA	NA	NA	NA	NA	NA	NA	-1	NA	NA	NA	NA	NA	NA	NA	NA	1	-1	-1	1.Unperturbed
ATG10	NA	NA	NA	NA	NA	NA	NA	-1	NA	NA	NA	NA	NA	NA	NA	NA	1	-1	-1	1.Unperturbed
ATG12	NA	NA	NA	NA	NA	NA	NA	NA	NA	NA	-1	NA	NA	NA	NA	NA	1	-1	-1	1.Unperturbed
ATG3	NA	NA	NA	NA	NA	NA	NA	NA	NA	NA	-1	NA	NA	NA	NA	NA	1	-1	-1	1.Unperturbed
ATG5	NA	NA	NA	NA	NA	NA	NA	NA	NA	NA	-1	NA	NA	NA	NA	NA	1	-1	-1	1.Unperturbed
ATM	-1	NA	NA	NA	NA	NA	NA	NA	NA	NA	NA	NA	NA	NA	NA	NA	1	-1	-1	1.Unperturbed
ATMIN	NA	NA	NA	NA	NA	NA	NA	NA	NA	NA	-1	NA	NA	NA	NA	NA	1	-1	-1	1.Unperturbed
ATN1	NA	NA	NA	NA	NA	NA	1	NA	NA	NA	NA	NA	NA	NA	NA	NA	1	1	1	1.Unperturbed
ATOH8	NA	NA	NA	NA	NA	NA	NA	-1	NA	NA	NA	NA	NA	NA	NA	NA	1	-1	-1	1.Unperturbed
ATP1B3	NA	NA	NA	NA	NA	NA	1	NA	NA	NA	NA	NA	NA	NA	NA	NA	1	1	1	1.Unperturbed
ATP2A1	NA	NA	NA	NA	NA	NA	-1	NA	NA	NA	NA	NA	NA	NA	NA	NA	1	-1	-1	1.Unperturbed
ATP2A2	NA	NA	NA	NA	NA	NA	NA	NA	NA	NA	-1	NA	NA	NA	NA	NA	1	-1	-1	1.Unperturbed
ATP2A3	NA	NA	NA	NA	NA	NA	NA	NA	NA	-1	NA	NA	NA	NA	NA	NA	1	-1	-1	1.Unperturbed
ATP5A1	NA	NA	NA	NA	NA	NA	NA	NA	NA	NA	-1	NA	NA	NA	NA	NA	1	-1	-1	1.Unperturbed
ATP5B	NA	NA	NA	NA	NA	NA	NA	NA	NA	NA	-1	NA	NA	NA	NA	NA	1	-1	-1	1.Unperturbed
ATP5C1	NA	NA	NA	NA	NA	NA	NA	NA	NA	NA	-1	NA	NA	NA	NA	NA	1	-1	-1	1.Unperturbed
ATP5EP2	NA	NA	NA	NA	NA	NA	-1	NA	NA	NA	NA	NA	NA	NA	NA	NA	1	-1	-1	1.Unperturbed
ATP5F1	NA	NA	NA	NA	NA	NA	NA	NA	NA	NA	-1	NA	NA	NA	NA	NA	1	-1	-1	1.Unperturbed
ATP5G2	NA	NA	NA	NA	NA	NA	NA	NA	NA	NA	-1	NA	NA	NA	NA	NA	1	-1	-1	1.Unperturbed
ATP5I	NA	NA	NA	NA	NA	NA	-1	NA	NA	NA	NA	NA	NA	NA	NA	NA	1	-1	-1	1.Unperturbed
ATP5L	NA	NA	NA	NA	NA	NA	NA	NA	NA	NA	-1	NA	NA	NA	NA	NA	1	-1	-1	1.Unperturbed
ATP5O	NA	NA	NA	NA	NA	NA	NA	NA	NA	NA	-1	NA	NA	NA	NA	NA	1	-1	-1	1.Unperturbed
ATP5S	NA	NA	NA	NA	NA	NA	NA	NA	NA	NA	-1	NA	NA	NA	NA	NA	1	-1	-1	1.Unperturbed
ATP6AP1	NA	NA	NA	NA	NA	NA	NA	NA	NA	NA	-1	NA	NA	NA	NA	NA	1	-1	-1	1.Unperturbed
ATP6AP2	NA	NA	NA	NA	NA	NA	NA	NA	NA	NA	-1	NA	NA	NA	NA	NA	1	-1	-1	1.Unperturbed
ATP6V0A2	-1	NA	NA	NA	NA	NA	NA	NA	NA	NA	NA	NA	NA	NA	NA	NA	1	-1	-1	1.Unperturbed
ATP6V0B	NA	NA	NA	NA	NA	NA	NA	NA	NA	NA	-1	NA	NA	NA	NA	NA	1	-1	-1	1.Unperturbed
ATP6V0D1	NA	NA	NA	NA	NA	NA	NA	NA	NA	NA	-1	NA	NA	NA	NA	NA	1	-1	-1	1.Unperturbed
ATP6V1A	NA	NA	NA	NA	NA	NA	NA	NA	NA	NA	-1	NA	NA	NA	NA	NA	1	-1	-1	1.Unperturbed
ATP6V1B1	NA	NA	NA	NA	NA	NA	NA	-1	NA	NA	NA	NA	NA	NA	NA	NA	1	-1	-1	1.Unperturbed
ATP6V1B2	NA	NA	NA	NA	NA	NA	NA	NA	NA	NA	-1	NA	NA	NA	NA	NA	1	-1	-1	1.Unperturbed
ATP6V1E1	NA	NA	NA	NA	NA	NA	NA	NA	NA	NA	-1	NA	NA	NA	NA	NA	1	-1	-1	1.Unperturbed
ATP6V1G1	NA	NA	NA	NA	NA	NA	NA	NA	NA	NA	-1	NA	NA	NA	NA	NA	1	-1	-1	1.Unperturbed
ATP8B1	NA	NA	NA	NA	NA	NA	NA	NA	NA	NA	1	NA	NA	NA	NA	NA	1	1	1	1.Unperturbed
ATP8B2	NA	NA	NA	NA	NA	NA	1	NA	NA	NA	NA	NA	NA	NA	NA	NA	1	1	1	1.Unperturbed
ATR	NA	NA	NA	NA	NA	NA	NA	NA	NA	NA	-1	NA	NA	NA	NA	NA	1	-1	-1	1.Unperturbed
ATRAID	NA	NA	NA	NA	NA	NA	NA	NA	NA	NA	-1	NA	NA	NA	NA	NA	1	-1	-1	1.Unperturbed
ATRN	NA	NA	NA	NA	NA	NA	NA	NA	NA	NA	-1	NA	NA	NA	NA	NA	1	-1	-1	1.Unperturbed
ATRNL1	NA	NA	NA	NA	NA	NA	NA	NA	NA	-1	NA	NA	NA	NA	NA	NA	1	-1	-1	1.Unperturbed
ATXN10	NA	NA	NA	NA	NA	NA	NA	NA	NA	NA	-1	NA	NA	NA	NA	NA	1	-1	-1	1.Unperturbed
ATXN3	NA	NA	NA	NA	NA	NA	NA	-1	NA	NA	NA	NA	NA	NA	NA	NA	1	-1	-1	1.Unperturbed
AUH	NA	NA	NA	NA	NA	NA	NA	NA	NA	NA	-1	NA	NA	NA	NA	NA	1	-1	-1	1.Unperturbed
AURKB	-1	NA	NA	NA	NA	NA	NA	NA	NA	NA	NA	NA	NA	NA	NA	NA	1	-1	-1	1.Unperturbed
AVEN	NA	NA	NA	NA	NA	NA	1	NA	NA	NA	NA	NA	NA	NA	NA	NA	1	1	1	1.Unperturbed
AVPI1	NA	NA	NA	NA	NA	NA	NA	NA	NA	NA	NA	NA	1	NA	NA	NA	1	1	1	1.Unperturbed
AXIN2	NA	NA	NA	NA	NA	NA	NA	-1	NA	NA	NA	NA	NA	NA	NA	NA	1	-1	-1	1.Unperturbed
AXUD1	NA	NA	NA	NA	NA	NA	1	NA	NA	NA	NA	NA	NA	NA	NA	NA	1	1	1	1.Unperturbed
AZIN1	NA	NA	NA	NA	NA	NA	NA	NA	NA	NA	-1	NA	NA	NA	NA	NA	1	-1	-1	1.Unperturbed
B2M	NA	NA	NA	NA	NA	NA	-1	NA	NA	NA	NA	NA	NA	NA	NA	NA	1	-1	-1	1.Unperturbed
B3GALT2	NA	NA	NA	NA	NA	NA	NA	NA	NA	-1	NA	NA	NA	NA	NA	NA	1	-1	-1	1.Unperturbed
B3GALTL	NA	NA	NA	NA	NA	NA	NA	-1	NA	NA	NA	NA	NA	NA	NA	NA	1	-1	-1	1.Unperturbed
B3GAT1	NA	NA	NA	NA	NA	NA	-1	NA	NA	NA	NA	NA	NA	NA	NA	NA	1	-1	-1	1.Unperturbed
B4GALT5	NA	NA	NA	NA	NA	NA	1	NA	NA	NA	NA	NA	NA	NA	NA	NA	1	1	1	1.Unperturbed
BACE2	NA	NA	NA	NA	NA	NA	1	NA	NA	NA	NA	NA	NA	NA	NA	NA	1	1	1	1.Unperturbed
BAGE	NA	NA	NA	NA	NA	NA	NA	1	NA	NA	NA	NA	NA	NA	NA	NA	1	1	1	1.Unperturbed
BAPX1	NA	NA	NA	NA	NA	NA	NA	1	NA	NA	NA	NA	NA	NA	NA	NA	1	1	1	1.Unperturbed
BARD1	NA	NA	NA	NA	NA	NA	NA	-1	NA	NA	NA	NA	NA	NA	NA	NA	1	-1	-1	1.Unperturbed
BBIP1	NA	NA	NA	NA	NA	NA	NA	NA	NA	NA	-1	NA	NA	NA	NA	NA	1	-1	-1	1.Unperturbed
BBS4	NA	NA	NA	NA	NA	NA	NA	NA	NA	NA	-1	NA	NA	NA	NA	NA	1	-1	-1	1.Unperturbed
BBX	NA	NA	NA	NA	NA	NA	NA	-1	NA	NA	NA	NA	NA	NA	NA	NA	1	-1	-1	1.Unperturbed
BC040734	NA	NA	NA	NA	NA	NA	NA	NA	NA	-1	NA	NA	NA	NA	NA	NA	1	-1	-1	1.Unperturbed
BC069776	NA	NA	NA	NA	NA	NA	NA	NA	-1	NA	NA	NA	NA	NA	NA	NA	1	-1	-1	1.Unperturbed
BCAR1	NA	NA	NA	NA	NA	NA	1	NA	NA	NA	NA	NA	NA	NA	NA	NA	1	1	1	1.Unperturbed
BCAS2	NA	NA	NA	NA	NA	NA	NA	NA	NA	NA	-1	NA	NA	NA	NA	NA	1	-1	-1	1.Unperturbed
BCAS4	NA	NA	NA	NA	NA	NA	NA	NA	NA	-1	NA	NA	NA	NA	NA	NA	1	-1	-1	1.Unperturbed
BCKDHA	NA	NA	NA	NA	NA	NA	-1	NA	NA	NA	NA	NA	NA	NA	NA	NA	1	-1	-1	1.Unperturbed
BCL10	NA	NA	NA	NA	NA	NA	1	NA	NA	NA	NA	NA	NA	NA	NA	NA	1	1	1	1.Unperturbed
BCL2L13	NA	NA	NA	NA	NA	NA	NA	NA	NA	NA	-1	NA	NA	NA	NA	NA	1	-1	-1	1.Unperturbed
BCL2L2	NA	NA	NA	NA	NA	NA	NA	NA	NA	NA	-1	NA	NA	NA	NA	NA	1	-1	-1	1.Unperturbed
BCL3	NA	NA	NA	NA	NA	NA	1	NA	NA	NA	NA	NA	NA	NA	NA	NA	1	1	1	1.Unperturbed
BCL6	NA	NA	NA	NA	NA	NA	NA	NA	NA	NA	NA	NA	NA	NA	NA	1	1	1	1	1.Unperturbed
BCL7C	NA	NA	NA	NA	NA	NA	NA	-1	NA	NA	NA	NA	NA	NA	NA	NA	1	-1	-1	1.Unperturbed
BCL9L	NA	NA	NA	NA	NA	NA	1	NA	NA	NA	NA	NA	NA	NA	NA	NA	1	1	1	1.Unperturbed
BCORL1	NA	NA	NA	NA	NA	NA	1	NA	NA	NA	NA	NA	NA	NA	NA	NA	1	1	1	1.Unperturbed
BCR	NA	NA	NA	NA	NA	NA	NA	-1	NA	NA	NA	NA	NA	NA	NA	NA	1	-1	-1	1.Unperturbed
BDP1	NA	NA	NA	NA	NA	NA	1	NA	NA	NA	NA	NA	NA	NA	NA	NA	1	1	1	1.Unperturbed
BET1	NA	NA	NA	NA	NA	NA	NA	NA	NA	NA	-1	NA	NA	NA	NA	NA	1	-1	-1	1.Unperturbed
BEX1	NA	NA	NA	NA	NA	NA	NA	NA	NA	NA	-1	NA	NA	NA	NA	NA	1	-1	-1	1.Unperturbed
BEX2	NA	NA	NA	NA	NA	NA	NA	NA	NA	NA	NA	NA	NA	1	NA	NA	1	1	1	1.Unperturbed
BEX4	NA	NA	NA	NA	NA	NA	NA	NA	NA	NA	-1	NA	NA	NA	NA	NA	1	-1	-1	1.Unperturbed
BEX5	NA	NA	NA	NA	NA	NA	NA	NA	NA	-1	NA	NA	NA	NA	NA	NA	1	-1	-1	1.Unperturbed
BEXL1	NA	NA	NA	NA	NA	NA	-1	NA	NA	NA	NA	NA	NA	NA	NA	NA	1	-1	-1	1.Unperturbed
BFSP2	NA	NA	NA	NA	NA	NA	NA	NA	NA	NA	NA	NA	NA	NA	NA	-1	1	-1	-1	1.Unperturbed
BGN	NA	NA	NA	NA	NA	NA	NA	NA	NA	NA	NA	NA	NA	-1	NA	NA	1	-1	-1	1.Unperturbed
BHMT2	NA	NA	NA	NA	NA	NA	NA	-1	NA	NA	NA	NA	NA	NA	NA	NA	1	-1	-1	1.Unperturbed
BIRC6	NA	NA	NA	NA	NA	NA	-1	NA	NA	NA	NA	NA	NA	NA	NA	NA	1	-1	-1	1.Unperturbed
BLMH	NA	NA	NA	NA	NA	NA	NA	NA	NA	NA	-1	NA	NA	NA	NA	NA	1	-1	-1	1.Unperturbed
BLOC1S2	NA	NA	NA	NA	NA	NA	-1	NA	NA	NA	NA	NA	NA	NA	NA	NA	1	-1	-1	1.Unperturbed
BLVRA	1	NA	NA	NA	NA	NA	NA	NA	NA	NA	NA	NA	NA	NA	NA	NA	1	1	1	1.Unperturbed
BLZF1	NA	NA	NA	NA	NA	NA	NA	-1	NA	NA	NA	NA	NA	NA	NA	NA	1	-1	-1	1.Unperturbed
BMP2	NA	NA	NA	NA	NA	NA	NA	NA	NA	NA	-1	NA	NA	NA	NA	NA	1	-1	-1	1.Unperturbed
BMP6	NA	NA	NA	NA	NA	NA	NA	-1	NA	NA	NA	NA	NA	NA	NA	NA	1	-1	-1	1.Unperturbed
BMPR1A	NA	NA	NA	NA	NA	NA	NA	NA	NA	NA	-1	NA	NA	NA	NA	NA	1	-1	-1	1.Unperturbed
BNC1	NA	NA	NA	NA	NA	NA	-1	NA	NA	NA	NA	NA	NA	NA	NA	NA	1	-1	-1	1.Unperturbed
BNIP3	-1	NA	NA	NA	NA	NA	NA	NA	NA	NA	NA	NA	NA	NA	NA	NA	1	-1	-1	1.Unperturbed
BPHL	NA	NA	NA	NA	NA	NA	-1	NA	NA	NA	NA	NA	NA	NA	NA	NA	1	-1	-1	1.Unperturbed
BPIFC	NA	NA	NA	NA	NA	NA	NA	NA	NA	-1	NA	NA	NA	NA	NA	NA	1	-1	-1	1.Unperturbed
BRD4	NA	NA	NA	NA	NA	NA	NA	NA	NA	NA	1	NA	NA	NA	NA	NA	1	1	1	1.Unperturbed
BRD7	NA	NA	NA	NA	NA	NA	NA	NA	NA	NA	-1	NA	NA	NA	NA	NA	1	-1	-1	1.Unperturbed
BRI3	1	NA	NA	NA	NA	NA	NA	NA	NA	NA	NA	NA	NA	NA	NA	NA	1	1	1	1.Unperturbed
BRSK1	NA	NA	NA	NA	NA	NA	1	NA	NA	NA	NA	NA	NA	NA	NA	NA	1	1	1	1.Unperturbed
BRUNOL4	NA	NA	NA	NA	NA	NA	-1	NA	NA	NA	NA	NA	NA	NA	NA	NA	1	-1	-1	1.Unperturbed
BSG	NA	NA	NA	NA	NA	NA	NA	-1	NA	NA	NA	NA	NA	NA	NA	NA	1	-1	-1	1.Unperturbed
BTBD1	NA	NA	NA	NA	NA	NA	NA	NA	NA	NA	-1	NA	NA	NA	NA	NA	1	-1	-1	1.Unperturbed
BTBD3	NA	NA	NA	NA	NA	NA	NA	NA	NA	NA	-1	NA	NA	NA	NA	NA	1	-1	-1	1.Unperturbed
BTF3	NA	NA	NA	NA	NA	NA	NA	NA	NA	NA	-1	NA	NA	NA	NA	NA	1	-1	-1	1.Unperturbed
BTG3	NA	NA	NA	NA	NA	NA	NA	NA	NA	NA	-1	NA	NA	NA	NA	NA	1	-1	-1	1.Unperturbed
BTN2A1	NA	NA	NA	NA	NA	NA	NA	NA	NA	NA	-1	NA	NA	NA	NA	NA	1	-1	-1	1.Unperturbed
BTN2A2	NA	NA	NA	NA	NA	NA	-1	NA	NA	NA	NA	NA	NA	NA	NA	NA	1	-1	-1	1.Unperturbed
BTN3A1	NA	NA	NA	NA	NA	NA	NA	-1	NA	NA	NA	NA	NA	NA	NA	NA	1	-1	-1	1.Unperturbed
BTN3A3	NA	NA	NA	NA	NA	NA	NA	-1	NA	NA	NA	NA	NA	NA	NA	NA	1	-1	-1	1.Unperturbed
BVES	NA	NA	NA	NA	NA	NA	NA	-1	NA	NA	NA	NA	NA	NA	NA	NA	1	-1	-1	1.Unperturbed
BZW1	NA	NA	NA	NA	NA	NA	1	NA	NA	NA	NA	NA	NA	NA	NA	NA	1	1	1	1.Unperturbed
C10orf116	NA	NA	NA	NA	NA	NA	-1	NA	NA	NA	NA	NA	NA	NA	NA	NA	1	-1	-1	1.Unperturbed
C10orf27	NA	NA	NA	NA	NA	NA	-1	NA	NA	NA	NA	NA	NA	NA	NA	NA	1	-1	-1	1.Unperturbed
C10orf32	NA	NA	NA	NA	NA	NA	NA	-1	NA	NA	NA	NA	NA	NA	NA	NA	1	-1	-1	1.Unperturbed
C10orf53	1	NA	NA	NA	NA	NA	NA	NA	NA	NA	NA	NA	NA	NA	NA	NA	1	1	1	1.Unperturbed
C10orf61	NA	NA	NA	NA	NA	NA	1	NA	NA	NA	NA	NA	NA	NA	NA	NA	1	1	1	1.Unperturbed
C11orf46	NA	NA	NA	NA	NA	NA	NA	-1	NA	NA	NA	NA	NA	NA	NA	NA	1	-1	-1	1.Unperturbed
C11orf58	NA	NA	NA	NA	NA	NA	NA	NA	NA	NA	-1	NA	NA	NA	NA	NA	1	-1	-1	1.Unperturbed
C11orf63	NA	NA	NA	NA	NA	NA	NA	-1	NA	NA	NA	NA	NA	NA	NA	NA	1	-1	-1	1.Unperturbed
C11orf70	NA	NA	NA	NA	NA	NA	NA	-1	NA	NA	NA	NA	NA	NA	NA	NA	1	-1	-1	1.Unperturbed
C11orf73	NA	NA	NA	NA	NA	NA	NA	NA	NA	NA	NA	-1	NA	NA	NA	NA	1	-1	-1	1.Unperturbed
C11orf80	-1	NA	NA	NA	NA	NA	NA	NA	NA	NA	NA	NA	NA	NA	NA	NA	1	-1	-1	1.Unperturbed
C12orf10	NA	NA	NA	NA	NA	NA	NA	NA	NA	NA	-1	NA	NA	NA	NA	NA	1	-1	-1	1.Unperturbed
C12orf29	NA	NA	NA	NA	NA	NA	NA	-1	NA	NA	NA	NA	NA	NA	NA	NA	1	-1	-1	1.Unperturbed
C12orf4	NA	NA	NA	NA	NA	NA	NA	-1	NA	NA	NA	NA	NA	NA	NA	NA	1	-1	-1	1.Unperturbed
C12orf5	NA	NA	NA	NA	NA	NA	NA	NA	NA	NA	-1	NA	NA	NA	NA	NA	1	-1	-1	1.Unperturbed
C13orf18	NA	NA	NA	NA	NA	NA	NA	1	NA	NA	NA	NA	NA	NA	NA	NA	1	1	1	1.Unperturbed
C14orf1	NA	NA	NA	NA	NA	NA	NA	NA	NA	NA	-1	NA	NA	NA	NA	NA	1	-1	-1	1.Unperturbed
C14orf149	NA	NA	NA	NA	NA	NA	1	NA	NA	NA	NA	NA	NA	NA	NA	NA	1	1	1	1.Unperturbed
C14orf153	NA	NA	NA	NA	NA	NA	NA	-1	NA	NA	NA	NA	NA	NA	NA	NA	1	-1	-1	1.Unperturbed
C14orf24	NA	NA	NA	NA	NA	NA	NA	NA	NA	NA	NA	NA	NA	-1	NA	NA	1	-1	-1	1.Unperturbed
C14orf28	NA	NA	NA	NA	NA	NA	NA	-1	NA	NA	NA	NA	NA	NA	NA	NA	1	-1	-1	1.Unperturbed
C14orf43	NA	NA	NA	NA	NA	NA	1	NA	NA	NA	NA	NA	NA	NA	NA	NA	1	1	1	1.Unperturbed
C14orf45	NA	NA	NA	NA	NA	NA	NA	-1	NA	NA	NA	NA	NA	NA	NA	NA	1	-1	-1	1.Unperturbed
C14orf73	NA	NA	NA	NA	NA	NA	1	NA	NA	NA	NA	NA	NA	NA	NA	NA	1	1	1	1.Unperturbed
C15orf39	NA	NA	NA	NA	NA	NA	1	NA	NA	NA	NA	NA	NA	NA	NA	NA	1	1	1	1.Unperturbed
C15orf41	NA	NA	NA	NA	NA	NA	NA	-1	NA	NA	NA	NA	NA	NA	NA	NA	1	-1	-1	1.Unperturbed
C15orf59	NA	NA	NA	NA	NA	NA	NA	NA	NA	-1	NA	NA	NA	NA	NA	NA	1	-1	-1	1.Unperturbed
C16orf35	NA	NA	NA	NA	NA	NA	NA	NA	NA	NA	NA	-1	NA	NA	NA	NA	1	-1	-1	1.Unperturbed
C16orf48	NA	NA	NA	NA	NA	NA	-1	NA	NA	NA	NA	NA	NA	NA	NA	NA	1	-1	-1	1.Unperturbed
C16orf52	NA	NA	NA	NA	NA	NA	NA	NA	NA	NA	NA	NA	NA	-1	NA	NA	1	-1	-1	1.Unperturbed
C17orf39	NA	NA	NA	NA	NA	NA	NA	-1	NA	NA	NA	NA	NA	NA	NA	NA	1	-1	-1	1.Unperturbed
C17orf44	NA	NA	NA	NA	NA	NA	NA	NA	NA	NA	NA	NA	NA	-1	NA	NA	1	-1	-1	1.Unperturbed
C17orf45	NA	NA	NA	NA	NA	NA	-1	NA	NA	NA	NA	NA	NA	NA	NA	NA	1	-1	-1	1.Unperturbed
C17orf53	NA	NA	NA	NA	NA	NA	-1	NA	NA	NA	NA	NA	NA	NA	NA	NA	1	-1	-1	1.Unperturbed
C17orf58	NA	NA	NA	NA	NA	NA	1	NA	NA	NA	NA	NA	NA	NA	NA	NA	1	1	1	1.Unperturbed
C17orf61	NA	NA	NA	NA	NA	NA	-1	NA	NA	NA	NA	NA	NA	NA	NA	NA	1	-1	-1	1.Unperturbed
C17orf68	NA	NA	NA	NA	NA	NA	-1	NA	NA	NA	NA	NA	NA	NA	NA	NA	1	-1	-1	1.Unperturbed
C17orf75	NA	NA	NA	NA	NA	NA	NA	-1	NA	NA	NA	NA	NA	NA	NA	NA	1	-1	-1	1.Unperturbed
C18orf10	NA	NA	NA	NA	NA	NA	NA	-1	NA	NA	NA	NA	NA	NA	NA	NA	1	-1	-1	1.Unperturbed
C19orf10	NA	NA	NA	NA	NA	NA	NA	NA	NA	NA	-1	NA	NA	NA	NA	NA	1	-1	-1	1.Unperturbed
C19orf22	NA	NA	NA	NA	NA	NA	1	NA	NA	NA	NA	NA	NA	NA	NA	NA	1	1	1	1.Unperturbed
C19orf25	NA	NA	NA	NA	NA	NA	1	NA	NA	NA	NA	NA	NA	NA	NA	NA	1	1	1	1.Unperturbed
C19orf33	NA	NA	NA	NA	NA	NA	NA	-1	NA	NA	NA	NA	NA	NA	NA	NA	1	-1	-1	1.Unperturbed
C19orf44	NA	NA	NA	NA	NA	NA	-1	NA	NA	NA	NA	NA	NA	NA	NA	NA	1	-1	-1	1.Unperturbed
C19orf47	NA	NA	NA	NA	NA	NA	1	NA	NA	NA	NA	NA	NA	NA	NA	NA	1	1	1	1.Unperturbed
C19orf59	NA	NA	NA	NA	NA	NA	1	NA	NA	NA	NA	NA	NA	NA	NA	NA	1	1	1	1.Unperturbed
C19orf6	NA	NA	NA	NA	NA	NA	1	NA	NA	NA	NA	NA	NA	NA	NA	NA	1	1	1	1.Unperturbed
C1GALT1C1	NA	NA	NA	NA	NA	NA	NA	NA	NA	NA	-1	NA	NA	NA	NA	NA	1	-1	-1	1.Unperturbed
C1orf102	NA	NA	NA	NA	NA	NA	-1	NA	NA	NA	NA	NA	NA	NA	NA	NA	1	-1	-1	1.Unperturbed
C1orf108	NA	NA	NA	NA	NA	NA	1	NA	NA	NA	NA	NA	NA	NA	NA	NA	1	1	1	1.Unperturbed
C1orf112	NA	NA	NA	NA	NA	NA	-1	NA	NA	NA	NA	NA	NA	NA	NA	NA	1	-1	-1	1.Unperturbed
C1orf123	NA	NA	NA	NA	NA	NA	-1	NA	NA	NA	NA	NA	NA	NA	NA	NA	1	-1	-1	1.Unperturbed
C1orf152	NA	NA	NA	NA	NA	NA	-1	NA	NA	NA	NA	NA	NA	NA	NA	NA	1	-1	-1	1.Unperturbed
C1orf160	NA	NA	NA	NA	NA	NA	NA	-1	NA	NA	NA	NA	NA	NA	NA	NA	1	-1	-1	1.Unperturbed
C1orf173	NA	NA	NA	NA	NA	NA	-1	NA	NA	NA	NA	NA	NA	NA	NA	NA	1	-1	-1	1.Unperturbed
C1orf176	NA	NA	NA	NA	NA	NA	NA	-1	NA	NA	NA	NA	NA	NA	NA	NA	1	-1	-1	1.Unperturbed
C1orf183	NA	NA	NA	NA	NA	NA	NA	-1	NA	NA	NA	NA	NA	NA	NA	NA	1	-1	-1	1.Unperturbed
C1orf198	NA	NA	NA	NA	NA	NA	NA	-1	NA	NA	NA	NA	NA	NA	NA	NA	1	-1	-1	1.Unperturbed
C1orf21	NA	NA	NA	NA	NA	NA	-1	NA	NA	NA	NA	NA	NA	NA	NA	NA	1	-1	-1	1.Unperturbed
C1orf213	NA	NA	NA	NA	NA	NA	-1	NA	NA	NA	NA	NA	NA	NA	NA	NA	1	-1	-1	1.Unperturbed
C1orf218	NA	NA	NA	NA	NA	NA	-1	NA	NA	NA	NA	NA	NA	NA	NA	NA	1	-1	-1	1.Unperturbed
C1orf27	NA	NA	NA	NA	NA	NA	NA	NA	NA	NA	-1	NA	NA	NA	NA	NA	1	-1	-1	1.Unperturbed
C1orf54	NA	NA	NA	NA	NA	NA	-1	NA	NA	NA	NA	NA	NA	NA	NA	NA	1	-1	-1	1.Unperturbed
C1orf55	NA	NA	NA	NA	NA	NA	1	NA	NA	NA	NA	NA	NA	NA	NA	NA	1	1	1	1.Unperturbed
C1orf56	NA	NA	NA	NA	NA	NA	1	NA	NA	NA	NA	NA	NA	NA	NA	NA	1	1	1	1.Unperturbed
C1orf71	NA	NA	NA	NA	NA	NA	NA	-1	NA	NA	NA	NA	NA	NA	NA	NA	1	-1	-1	1.Unperturbed
C1orf83	NA	NA	NA	NA	NA	NA	NA	-1	NA	NA	NA	NA	NA	NA	NA	NA	1	-1	-1	1.Unperturbed
C1orf86	NA	NA	NA	NA	NA	NA	-1	NA	NA	NA	NA	NA	NA	NA	NA	NA	1	-1	-1	1.Unperturbed
C1orf97	NA	NA	NA	NA	NA	NA	-1	NA	NA	NA	NA	NA	NA	NA	NA	NA	1	-1	-1	1.Unperturbed
C1QBP	NA	NA	NA	NA	NA	NA	NA	NA	NA	NA	-1	NA	NA	NA	NA	NA	1	-1	-1	1.Unperturbed
C1QL1	NA	NA	NA	NA	NA	NA	NA	NA	NA	-1	NA	NA	NA	NA	NA	NA	1	-1	-1	1.Unperturbed
C1QTNF1	NA	NA	NA	NA	NA	NA	1	NA	NA	NA	NA	NA	NA	NA	NA	NA	1	1	1	1.Unperturbed
C1QTNF5	NA	NA	NA	NA	NA	NA	NA	-1	NA	NA	NA	NA	NA	NA	NA	NA	1	-1	-1	1.Unperturbed
C1R	NA	NA	NA	NA	NA	NA	1	NA	NA	NA	NA	NA	NA	NA	NA	NA	1	1	1	1.Unperturbed
C1S	NA	NA	NA	NA	NA	NA	1	NA	NA	NA	NA	NA	NA	NA	NA	NA	1	1	1	1.Unperturbed
C20orf149	NA	NA	NA	NA	NA	NA	1	NA	NA	NA	NA	NA	NA	NA	NA	NA	1	1	1	1.Unperturbed
C20orf177	NA	NA	NA	NA	NA	NA	NA	-1	NA	NA	NA	NA	NA	NA	NA	NA	1	-1	-1	1.Unperturbed
C20orf27	NA	NA	NA	NA	NA	NA	-1	NA	NA	NA	NA	NA	NA	NA	NA	NA	1	-1	-1	1.Unperturbed
C20orf54	NA	NA	NA	NA	NA	NA	1	NA	NA	NA	NA	NA	NA	NA	NA	NA	1	1	1	1.Unperturbed
C20orf55	NA	NA	NA	NA	NA	NA	1	NA	NA	NA	NA	NA	NA	NA	NA	NA	1	1	1	1.Unperturbed
C20orf74	NA	NA	NA	NA	NA	NA	1	NA	NA	NA	NA	NA	NA	NA	NA	NA	1	1	1	1.Unperturbed
C20orf82	NA	NA	NA	NA	NA	NA	NA	-1	NA	NA	NA	NA	NA	NA	NA	NA	1	-1	-1	1.Unperturbed
C21orf34	NA	NA	NA	NA	NA	NA	-1	NA	NA	NA	NA	NA	NA	NA	NA	NA	1	-1	-1	1.Unperturbed
C21orf58	NA	NA	NA	NA	NA	NA	-1	NA	NA	NA	NA	NA	NA	NA	NA	NA	1	-1	-1	1.Unperturbed
C21orf59	NA	NA	NA	NA	NA	NA	NA	-1	NA	NA	NA	NA	NA	NA	NA	NA	1	-1	-1	1.Unperturbed
C21orf66	NA	NA	NA	NA	NA	NA	-1	NA	NA	NA	NA	NA	NA	NA	NA	NA	1	-1	-1	1.Unperturbed
C22orf42	NA	NA	NA	NA	NA	NA	NA	NA	NA	-1	NA	NA	NA	NA	NA	NA	1	-1	-1	1.Unperturbed
C2CD2	NA	NA	NA	NA	NA	NA	NA	-1	NA	NA	NA	NA	NA	NA	NA	NA	1	-1	-1	1.Unperturbed
C2CD5	NA	NA	NA	NA	NA	NA	NA	NA	NA	NA	-1	NA	NA	NA	NA	NA	1	-1	-1	1.Unperturbed
C2orf40	NA	NA	NA	NA	NA	NA	1	NA	NA	NA	NA	NA	NA	NA	NA	NA	1	1	1	1.Unperturbed
C2orf43	NA	NA	NA	NA	NA	NA	-1	NA	NA	NA	NA	NA	NA	NA	NA	NA	1	-1	-1	1.Unperturbed
C2orf47	NA	NA	NA	NA	NA	NA	NA	NA	NA	NA	-1	NA	NA	NA	NA	NA	1	-1	-1	1.Unperturbed
C2orf58	NA	NA	NA	NA	NA	NA	-1	NA	NA	NA	NA	NA	NA	NA	NA	NA	1	-1	-1	1.Unperturbed
C3	NA	NA	NA	NA	NA	NA	1	NA	NA	NA	NA	NA	NA	NA	NA	NA	1	1	1	1.Unperturbed
C3orf27	NA	-1	NA	NA	NA	NA	NA	NA	NA	NA	NA	NA	NA	NA	NA	NA	1	-1	-1	1.Unperturbed
C3orf31	NA	NA	NA	NA	NA	NA	1	NA	NA	NA	NA	NA	NA	NA	NA	NA	1	1	1	1.Unperturbed
C3orf34	NA	NA	NA	NA	NA	NA	NA	-1	NA	NA	NA	NA	NA	NA	NA	NA	1	-1	-1	1.Unperturbed
C3orf70	NA	NA	NA	NA	NA	NA	NA	NA	-1	NA	NA	NA	NA	NA	NA	NA	1	-1	-1	1.Unperturbed
C4B	NA	NA	NA	NA	NA	NA	1	NA	NA	NA	NA	NA	NA	NA	NA	NA	1	1	1	1.Unperturbed
C4orf34	NA	NA	NA	NA	NA	NA	NA	-1	NA	NA	NA	NA	NA	NA	NA	NA	1	-1	-1	1.Unperturbed
C5	NA	NA	NA	NA	NA	NA	-1	NA	NA	NA	NA	NA	NA	NA	NA	NA	1	-1	-1	1.Unperturbed
C5AR1	NA	NA	NA	NA	NA	NA	1	NA	NA	NA	NA	NA	NA	NA	NA	NA	1	1	1	1.Unperturbed
C5orf20	NA	-1	NA	NA	NA	NA	NA	NA	NA	NA	NA	NA	NA	NA	NA	NA	1	-1	-1	1.Unperturbed
C5orf22	NA	NA	NA	NA	NA	NA	NA	NA	NA	NA	-1	NA	NA	NA	NA	NA	1	-1	-1	1.Unperturbed
C5orf24	NA	NA	NA	NA	-1	NA	NA	NA	NA	NA	NA	NA	NA	NA	NA	NA	1	-1	-1	1.Unperturbed
C5orf28	NA	NA	NA	NA	NA	NA	NA	NA	NA	NA	-1	NA	NA	NA	NA	NA	1	-1	-1	1.Unperturbed
C5orf35	NA	NA	NA	NA	NA	NA	-1	NA	NA	NA	NA	NA	NA	NA	NA	NA	1	-1	-1	1.Unperturbed
C6	NA	NA	NA	NA	NA	NA	-1	NA	NA	NA	NA	NA	NA	NA	NA	NA	1	-1	-1	1.Unperturbed
C6orf120	NA	NA	NA	NA	NA	NA	NA	NA	NA	NA	-1	NA	NA	NA	NA	NA	1	-1	-1	1.Unperturbed
C6orf134	NA	NA	NA	NA	NA	NA	1	NA	NA	NA	NA	NA	NA	NA	NA	NA	1	1	1	1.Unperturbed
C6orf211	NA	NA	NA	NA	NA	NA	NA	NA	NA	NA	-1	NA	NA	NA	NA	NA	1	-1	-1	1.Unperturbed
C6orf26	NA	NA	NA	NA	NA	NA	-1	NA	NA	NA	NA	NA	NA	NA	NA	NA	1	-1	-1	1.Unperturbed
C6orf60	NA	NA	NA	NA	NA	NA	NA	-1	NA	NA	NA	NA	NA	NA	NA	NA	1	-1	-1	1.Unperturbed
C6orf72	NA	NA	NA	NA	NA	NA	NA	-1	NA	NA	NA	NA	NA	NA	NA	NA	1	-1	-1	1.Unperturbed
C6orf85	NA	1	NA	NA	NA	NA	NA	NA	NA	NA	NA	NA	NA	NA	NA	NA	1	1	1	1.Unperturbed
C6orf97	NA	NA	NA	NA	NA	NA	NA	-1	NA	NA	NA	NA	NA	NA	NA	NA	1	-1	-1	1.Unperturbed
C7orf25	NA	NA	NA	NA	NA	NA	NA	-1	NA	NA	NA	NA	NA	NA	NA	NA	1	-1	-1	1.Unperturbed
C7orf28A	NA	NA	NA	NA	NA	NA	1	NA	NA	NA	NA	NA	NA	NA	NA	NA	1	1	1	1.Unperturbed
C7orf28B	NA	NA	NA	NA	NA	NA	1	NA	NA	NA	NA	NA	NA	NA	NA	NA	1	1	1	1.Unperturbed
C7orf59	NA	NA	NA	NA	NA	NA	NA	NA	NA	NA	NA	1	NA	NA	NA	NA	1	1	1	1.Unperturbed
C8A	NA	NA	NA	NA	NA	NA	NA	1	NA	NA	NA	NA	NA	NA	NA	NA	1	1	1	1.Unperturbed
C8orf33	NA	NA	NA	NA	NA	NA	NA	NA	NA	NA	-1	NA	NA	NA	NA	NA	1	-1	-1	1.Unperturbed
C8orf44	NA	NA	NA	NA	NA	NA	NA	-1	NA	NA	NA	NA	NA	NA	NA	NA	1	-1	-1	1.Unperturbed
C8orf45	NA	NA	NA	NA	NA	NA	-1	NA	NA	NA	NA	NA	NA	NA	NA	NA	1	-1	-1	1.Unperturbed
C8orf59	NA	NA	NA	NA	NA	NA	-1	NA	NA	NA	NA	NA	NA	NA	NA	NA	1	-1	-1	1.Unperturbed
C9orf130	NA	NA	NA	NA	NA	NA	-1	NA	NA	NA	NA	NA	NA	NA	NA	NA	1	-1	-1	1.Unperturbed
C9orf135	NA	NA	NA	NA	NA	NA	NA	NA	NA	-1	NA	NA	NA	NA	NA	NA	1	-1	-1	1.Unperturbed
C9orf16	NA	NA	NA	NA	NA	NA	NA	-1	NA	NA	NA	NA	NA	NA	NA	NA	1	-1	-1	1.Unperturbed
C9orf164	NA	NA	NA	NA	NA	NA	1	NA	NA	NA	NA	NA	NA	NA	NA	NA	1	1	1	1.Unperturbed
C9orf3	NA	NA	NA	NA	NA	NA	NA	NA	NA	NA	-1	NA	NA	NA	NA	NA	1	-1	-1	1.Unperturbed
C9orf86	NA	NA	NA	NA	NA	NA	NA	-1	NA	NA	NA	NA	NA	NA	NA	NA	1	-1	-1	1.Unperturbed
C9orf91	NA	NA	NA	NA	NA	NA	NA	-1	NA	NA	NA	NA	NA	NA	NA	NA	1	-1	-1	1.Unperturbed
CA3	NA	NA	NA	NA	NA	NA	-1	NA	NA	NA	NA	NA	NA	NA	NA	NA	1	-1	-1	1.Unperturbed
CABP7	NA	NA	NA	NA	NA	NA	NA	NA	NA	-1	NA	NA	NA	NA	NA	NA	1	-1	-1	1.Unperturbed
CACHD1	NA	NA	NA	NA	NA	NA	NA	-1	NA	NA	NA	NA	NA	NA	NA	NA	1	-1	-1	1.Unperturbed
CACNA1C	NA	NA	NA	NA	NA	NA	NA	NA	NA	-1	NA	NA	NA	NA	NA	NA	1	-1	-1	1.Unperturbed
CACNA1D	NA	NA	NA	NA	NA	NA	NA	NA	NA	-1	NA	NA	NA	NA	NA	NA	1	-1	-1	1.Unperturbed
CACNA1E	NA	NA	NA	NA	NA	NA	NA	NA	NA	NA	NA	NA	NA	NA	NA	-1	1	-1	-1	1.Unperturbed
CACNA2D1	NA	NA	NA	NA	NA	NA	NA	NA	NA	-1	NA	NA	NA	NA	NA	NA	1	-1	-1	1.Unperturbed
CACNA2D2	NA	NA	NA	NA	NA	NA	NA	NA	NA	-1	NA	NA	NA	NA	NA	NA	1	-1	-1	1.Unperturbed
CACNB3	NA	NA	NA	NA	NA	NA	NA	NA	NA	NA	NA	NA	NA	-1	NA	NA	1	-1	-1	1.Unperturbed
CACUL1	1	NA	NA	NA	NA	NA	NA	NA	NA	NA	NA	NA	NA	NA	NA	NA	1	1	1	1.Unperturbed
CACYBP	NA	NA	NA	NA	NA	NA	NA	NA	NA	NA	-1	NA	NA	NA	NA	NA	1	-1	-1	1.Unperturbed
CADPS	NA	NA	NA	NA	NA	NA	NA	NA	NA	-1	NA	NA	NA	NA	NA	NA	1	-1	-1	1.Unperturbed
CALCA	NA	NA	NA	NA	NA	NA	NA	NA	1	NA	NA	NA	NA	NA	NA	NA	1	1	1	1.Unperturbed
CALCOCO2	NA	NA	NA	NA	NA	NA	NA	NA	NA	NA	-1	NA	NA	NA	NA	NA	1	-1	-1	1.Unperturbed
CALD1	NA	NA	NA	NA	NA	NA	1	NA	NA	NA	NA	NA	NA	NA	NA	NA	1	1	1	1.Unperturbed
CALML4	NA	NA	NA	NA	NA	NA	-1	NA	NA	NA	NA	NA	NA	NA	NA	NA	1	-1	-1	1.Unperturbed
CALR	NA	NA	NA	NA	NA	NA	1	NA	NA	NA	NA	NA	NA	NA	NA	NA	1	1	1	1.Unperturbed
CALU	NA	NA	NA	NA	NA	NA	NA	NA	NA	NA	-1	NA	NA	NA	NA	NA	1	-1	-1	1.Unperturbed
CAMK2N1	NA	NA	NA	NA	NA	NA	1	NA	NA	NA	NA	NA	NA	NA	NA	NA	1	1	1	1.Unperturbed
CAMKK1	NA	NA	NA	NA	NA	NA	NA	NA	NA	-1	NA	NA	NA	NA	NA	NA	1	-1	-1	1.Unperturbed
CAMSAP2	NA	NA	NA	NA	NA	NA	NA	NA	NA	NA	-1	NA	NA	NA	NA	NA	1	-1	-1	1.Unperturbed
CAMTA2	NA	NA	NA	NA	NA	NA	1	NA	NA	NA	NA	NA	NA	NA	NA	NA	1	1	1	1.Unperturbed
CAP2	NA	NA	NA	NA	NA	NA	NA	NA	NA	NA	NA	NA	NA	NA	NA	1	1	1	1	1.Unperturbed
CAPN10	NA	NA	NA	NA	NA	NA	1	NA	NA	NA	NA	NA	NA	NA	NA	NA	1	1	1	1.Unperturbed
CAPN2	-1	NA	NA	NA	NA	NA	NA	NA	NA	NA	NA	NA	NA	NA	NA	NA	1	-1	-1	1.Unperturbed
CAPN7	NA	NA	NA	NA	NA	NA	NA	NA	NA	NA	-1	NA	NA	NA	NA	NA	1	-1	-1	1.Unperturbed
CAPZA1	NA	NA	NA	NA	NA	NA	NA	NA	NA	NA	-1	NA	NA	NA	NA	NA	1	-1	-1	1.Unperturbed
CAPZA2	NA	NA	NA	NA	NA	NA	NA	NA	NA	NA	-1	NA	NA	NA	NA	NA	1	-1	-1	1.Unperturbed
CARD8	NA	NA	NA	NA	NA	NA	NA	-1	NA	NA	NA	NA	NA	NA	NA	NA	1	-1	-1	1.Unperturbed
CARKD	NA	NA	NA	NA	NA	NA	NA	NA	NA	NA	-1	NA	NA	NA	NA	NA	1	-1	-1	1.Unperturbed
CARS	NA	NA	NA	NA	NA	NA	NA	-1	NA	NA	NA	NA	NA	NA	NA	NA	1	-1	-1	1.Unperturbed
CASC1	NA	NA	NA	NA	NA	NA	-1	NA	NA	NA	NA	NA	NA	NA	NA	NA	1	-1	-1	1.Unperturbed
CASD1	NA	NA	NA	NA	NA	NA	NA	NA	NA	NA	-1	NA	NA	NA	NA	NA	1	-1	-1	1.Unperturbed
CASP10	NA	NA	NA	NA	NA	NA	1	NA	NA	NA	NA	NA	NA	NA	NA	NA	1	1	1	1.Unperturbed
CASP4	NA	NA	NA	NA	NA	NA	NA	NA	NA	NA	-1	NA	NA	NA	NA	NA	1	-1	-1	1.Unperturbed
CASP7	NA	NA	NA	NA	NA	NA	NA	NA	NA	NA	NA	NA	-1	NA	NA	NA	1	-1	-1	1.Unperturbed
CASP8	NA	NA	NA	NA	NA	NA	1	NA	NA	NA	NA	NA	NA	NA	NA	NA	1	1	1	1.Unperturbed
CASR	NA	NA	NA	NA	NA	NA	NA	NA	NA	-1	NA	NA	NA	NA	NA	NA	1	-1	-1	1.Unperturbed
CAST	NA	NA	NA	NA	NA	NA	NA	NA	NA	NA	NA	NA	NA	NA	NA	1	1	1	1	1.Unperturbed
CAT	NA	NA	NA	NA	NA	NA	NA	NA	NA	NA	-1	NA	NA	NA	NA	NA	1	-1	-1	1.Unperturbed
CATSPER2	NA	NA	NA	NA	NA	NA	-1	NA	NA	NA	NA	NA	NA	NA	NA	NA	1	-1	-1	1.Unperturbed
CBARA1	NA	NA	NA	NA	NA	NA	NA	-1	NA	NA	NA	NA	NA	NA	NA	NA	1	-1	-1	1.Unperturbed
CBFA2T3	NA	NA	NA	NA	NA	NA	1	NA	NA	NA	NA	NA	NA	NA	NA	NA	1	1	1	1.Unperturbed
CBFB	NA	NA	NA	NA	NA	NA	NA	NA	NA	NA	-1	NA	NA	NA	NA	NA	1	-1	-1	1.Unperturbed
CBLL1	NA	NA	NA	NA	NA	NA	1	NA	NA	NA	NA	NA	NA	NA	NA	NA	1	1	1	1.Unperturbed
CBLN4	NA	NA	NA	NA	NA	NA	1	NA	NA	NA	NA	NA	NA	NA	NA	NA	1	1	1	1.Unperturbed
CBX3	NA	NA	NA	NA	NA	NA	NA	NA	NA	NA	NA	NA	NA	NA	NA	1	1	1	1	1.Unperturbed
CBX4	NA	NA	NA	NA	NA	NA	1	NA	NA	NA	NA	NA	NA	NA	NA	NA	1	1	1	1.Unperturbed
CCBL2	NA	NA	NA	NA	NA	NA	NA	NA	NA	NA	-1	NA	NA	NA	NA	NA	1	-1	-1	1.Unperturbed
CCDC101	NA	NA	NA	NA	NA	NA	-1	NA	NA	NA	NA	NA	NA	NA	NA	NA	1	-1	-1	1.Unperturbed
CCDC102B	NA	NA	NA	NA	NA	NA	1	NA	NA	NA	NA	NA	NA	NA	NA	NA	1	1	1	1.Unperturbed
CCDC105	NA	NA	NA	NA	NA	NA	-1	NA	NA	NA	NA	NA	NA	NA	NA	NA	1	-1	-1	1.Unperturbed
CCDC106	NA	NA	NA	NA	NA	NA	-1	NA	NA	NA	NA	NA	NA	NA	NA	NA	1	-1	-1	1.Unperturbed
CCDC109A	NA	NA	NA	NA	NA	NA	NA	-1	NA	NA	NA	NA	NA	NA	NA	NA	1	-1	-1	1.Unperturbed
CCDC121	NA	NA	NA	NA	NA	NA	NA	-1	NA	NA	NA	NA	NA	NA	NA	NA	1	-1	-1	1.Unperturbed
CCDC137	NA	NA	NA	NA	NA	NA	1	NA	NA	NA	NA	NA	NA	NA	NA	NA	1	1	1	1.Unperturbed
CCDC140	NA	NA	NA	NA	NA	NA	-1	NA	NA	NA	NA	NA	NA	NA	NA	NA	1	-1	-1	1.Unperturbed
CCDC147	NA	NA	NA	NA	NA	NA	-1	NA	NA	NA	NA	NA	NA	NA	NA	NA	1	-1	-1	1.Unperturbed
CCDC150	-1	NA	NA	NA	NA	NA	NA	NA	NA	NA	NA	NA	NA	NA	NA	NA	1	-1	-1	1.Unperturbed
CCDC16	NA	NA	NA	NA	NA	NA	NA	-1	NA	NA	NA	NA	NA	NA	NA	NA	1	-1	-1	1.Unperturbed
CCDC18	1	NA	NA	NA	NA	NA	NA	NA	NA	NA	NA	NA	NA	NA	NA	NA	1	1	1	1.Unperturbed
CCDC25	NA	NA	NA	NA	NA	NA	-1	NA	NA	NA	NA	NA	NA	NA	NA	NA	1	-1	-1	1.Unperturbed
CCDC28B	NA	NA	NA	NA	NA	NA	-1	NA	NA	NA	NA	NA	NA	NA	NA	NA	1	-1	-1	1.Unperturbed
CCDC34	NA	NA	NA	NA	NA	NA	NA	-1	NA	NA	NA	NA	NA	NA	NA	NA	1	-1	-1	1.Unperturbed
CCDC46	NA	NA	NA	NA	NA	NA	NA	-1	NA	NA	NA	NA	NA	NA	NA	NA	1	-1	-1	1.Unperturbed
CCDC47	NA	NA	NA	NA	NA	NA	NA	NA	NA	NA	-1	NA	NA	NA	NA	NA	1	-1	-1	1.Unperturbed
CCDC69	NA	NA	NA	NA	NA	NA	1	NA	NA	NA	NA	NA	NA	NA	NA	NA	1	1	1	1.Unperturbed
CCDC71L	1	NA	NA	NA	NA	NA	NA	NA	NA	NA	NA	NA	NA	NA	NA	NA	1	1	1	1.Unperturbed
CCDC74A	NA	NA	NA	NA	NA	NA	-1	NA	NA	NA	NA	NA	NA	NA	NA	NA	1	-1	-1	1.Unperturbed
CCDC77	NA	NA	NA	NA	NA	NA	NA	-1	NA	NA	NA	NA	NA	NA	NA	NA	1	-1	-1	1.Unperturbed
CCDC86	NA	NA	NA	NA	NA	NA	1	NA	NA	NA	NA	NA	NA	NA	NA	NA	1	1	1	1.Unperturbed
CCDC88B	NA	NA	NA	NA	NA	NA	NA	NA	NA	NA	NA	NA	NA	-1	NA	NA	1	-1	-1	1.Unperturbed
CCL16	NA	NA	NA	NA	NA	NA	1	NA	NA	NA	NA	NA	NA	NA	NA	NA	1	1	1	1.Unperturbed
CCL22	NA	NA	NA	NA	NA	NA	NA	-1	NA	NA	NA	NA	NA	NA	NA	NA	1	-1	-1	1.Unperturbed
CCL3L1	NA	NA	NA	NA	NA	NA	1	NA	NA	NA	NA	NA	NA	NA	NA	NA	1	1	1	1.Unperturbed
CCL3L3	NA	NA	NA	NA	NA	NA	NA	1	NA	NA	NA	NA	NA	NA	NA	NA	1	1	1	1.Unperturbed
CCL5	NA	NA	NA	NA	NA	NA	-1	NA	NA	NA	NA	NA	NA	NA	NA	NA	1	-1	-1	1.Unperturbed
CCNB1IP1	NA	NA	NA	NA	NA	NA	NA	NA	NA	NA	-1	NA	NA	NA	NA	NA	1	-1	-1	1.Unperturbed
CCNC	NA	NA	NA	NA	NA	NA	1	NA	NA	NA	NA	NA	NA	NA	NA	NA	1	1	1	1.Unperturbed
CCND2	NA	NA	NA	NA	NA	NA	NA	NA	NA	NA	-1	NA	NA	NA	NA	NA	1	-1	-1	1.Unperturbed
CCNG1	NA	NA	NA	NA	NA	NA	NA	NA	NA	NA	-1	NA	NA	NA	NA	NA	1	-1	-1	1.Unperturbed
CCNK	NA	NA	NA	NA	NA	NA	1	NA	NA	NA	NA	NA	NA	NA	NA	NA	1	1	1	1.Unperturbed
CCNL1	NA	NA	NA	NA	NA	NA	NA	1	NA	NA	NA	NA	NA	NA	NA	NA	1	1	1	1.Unperturbed
CCR1	NA	NA	NA	NA	NA	NA	1	NA	NA	NA	NA	NA	NA	NA	NA	NA	1	1	1	1.Unperturbed
CCS	NA	NA	NA	NA	NA	NA	-1	NA	NA	NA	NA	NA	NA	NA	NA	NA	1	-1	-1	1.Unperturbed
CCT6A	NA	NA	NA	NA	NA	NA	1	NA	NA	NA	NA	NA	NA	NA	NA	NA	1	1	1	1.Unperturbed
CCT6B	NA	NA	NA	NA	NA	NA	NA	NA	NA	NA	-1	NA	NA	NA	NA	NA	1	-1	-1	1.Unperturbed
CD14	NA	NA	NA	NA	NA	NA	NA	NA	NA	NA	-1	NA	NA	NA	NA	NA	1	-1	-1	1.Unperturbed
CD164	NA	NA	NA	NA	NA	NA	NA	NA	NA	NA	-1	NA	NA	NA	NA	NA	1	-1	-1	1.Unperturbed
CD1D	NA	NA	NA	NA	NA	NA	1	NA	NA	NA	NA	NA	NA	NA	NA	NA	1	1	1	1.Unperturbed
CD22	NA	NA	NA	NA	NA	NA	-1	NA	NA	NA	NA	NA	NA	NA	NA	NA	1	-1	-1	1.Unperturbed
CD244	NA	NA	NA	NA	NA	NA	-1	NA	NA	NA	NA	NA	NA	NA	NA	NA	1	-1	-1	1.Unperturbed
CD247	NA	NA	NA	NA	NA	NA	-1	NA	NA	NA	NA	NA	NA	NA	NA	NA	1	-1	-1	1.Unperturbed
CD248	NA	NA	NA	NA	NA	NA	1	NA	NA	NA	NA	NA	NA	NA	NA	NA	1	1	1	1.Unperturbed
CD2AP	NA	NA	NA	NA	NA	NA	NA	NA	NA	NA	-1	NA	NA	NA	NA	NA	1	-1	-1	1.Unperturbed
CD2BP2	NA	NA	NA	NA	NA	NA	NA	NA	NA	NA	-1	NA	NA	NA	NA	NA	1	-1	-1	1.Unperturbed
CD320	NA	NA	NA	NA	NA	NA	1	NA	NA	NA	NA	NA	NA	NA	NA	NA	1	1	1	1.Unperturbed
CD36	NA	NA	NA	NA	NA	NA	1	NA	NA	NA	NA	NA	NA	NA	NA	NA	1	1	1	1.Unperturbed
CD37	NA	NA	NA	NA	NA	NA	1	NA	NA	NA	NA	NA	NA	NA	NA	NA	1	1	1	1.Unperturbed
CD58	1	NA	NA	NA	NA	NA	NA	NA	NA	NA	NA	NA	NA	NA	NA	NA	1	1	1	1.Unperturbed
CD59	NA	NA	NA	NA	NA	NA	NA	NA	NA	NA	NA	NA	NA	NA	NA	1	1	1	1	1.Unperturbed
CD68	NA	NA	NA	NA	NA	NA	1	NA	NA	NA	NA	NA	NA	NA	NA	NA	1	1	1	1.Unperturbed
CD99	NA	NA	NA	NA	NA	NA	NA	NA	NA	NA	-1	NA	NA	NA	NA	NA	1	-1	-1	1.Unperturbed
CDADC1	NA	NA	NA	NA	NA	NA	-1	NA	NA	NA	NA	NA	NA	NA	NA	NA	1	-1	-1	1.Unperturbed
CDC123	NA	NA	NA	NA	NA	NA	NA	NA	NA	NA	-1	NA	NA	NA	NA	NA	1	-1	-1	1.Unperturbed
CDC14B	NA	NA	NA	NA	NA	NA	NA	NA	NA	NA	-1	NA	NA	NA	NA	NA	1	-1	-1	1.Unperturbed
CDC16	NA	NA	NA	NA	NA	NA	NA	NA	NA	NA	-1	NA	NA	NA	NA	NA	1	-1	-1	1.Unperturbed
CDC20	NA	NA	NA	NA	NA	NA	-1	NA	NA	NA	NA	NA	NA	NA	NA	NA	1	-1	-1	1.Unperturbed
CDC23	NA	NA	NA	NA	NA	NA	NA	NA	NA	NA	-1	NA	NA	NA	NA	NA	1	-1	-1	1.Unperturbed
CDC37L1	NA	NA	NA	NA	NA	NA	NA	NA	NA	NA	-1	NA	NA	NA	NA	NA	1	-1	-1	1.Unperturbed
CDC40	NA	NA	NA	NA	NA	NA	NA	NA	NA	NA	-1	NA	NA	NA	NA	NA	1	-1	-1	1.Unperturbed
CDC42	NA	NA	NA	NA	NA	NA	NA	NA	NA	NA	NA	NA	NA	-1	NA	NA	1	-1	-1	1.Unperturbed
CDC42EP3	NA	NA	NA	NA	NA	NA	NA	NA	NA	NA	-1	NA	NA	NA	NA	NA	1	-1	-1	1.Unperturbed
CDC42EP5	NA	NA	NA	NA	NA	NA	1	NA	NA	NA	NA	NA	NA	NA	NA	NA	1	1	1	1.Unperturbed
CDC5L	NA	NA	NA	NA	NA	NA	NA	NA	NA	NA	-1	NA	NA	NA	NA	NA	1	-1	-1	1.Unperturbed
CDC7	-1	NA	NA	NA	NA	NA	NA	NA	NA	NA	NA	NA	NA	NA	NA	NA	1	-1	-1	1.Unperturbed
CDC73	NA	NA	NA	NA	NA	NA	NA	NA	NA	NA	-1	NA	NA	NA	NA	NA	1	-1	-1	1.Unperturbed
CDCP1	NA	NA	NA	NA	NA	NA	NA	1	NA	NA	NA	NA	NA	NA	NA	NA	1	1	1	1.Unperturbed
CDH13	NA	NA	NA	NA	NA	NA	NA	NA	NA	NA	NA	NA	NA	NA	NA	1	1	1	1	1.Unperturbed
CDH17	NA	NA	NA	NA	NA	NA	NA	NA	NA	-1	NA	NA	NA	NA	NA	NA	1	-1	-1	1.Unperturbed
CDH18	NA	NA	NA	NA	NA	NA	NA	NA	NA	-1	NA	NA	NA	NA	NA	NA	1	-1	-1	1.Unperturbed
CDK10	NA	NA	NA	NA	NA	NA	NA	NA	NA	NA	1	NA	NA	NA	NA	NA	1	1	1	1.Unperturbed
CDK2AP2	NA	NA	NA	NA	NA	NA	NA	NA	NA	NA	NA	-1	NA	NA	NA	NA	1	-1	-1	1.Unperturbed
CDK4	NA	NA	NA	NA	NA	NA	NA	NA	NA	NA	-1	NA	NA	NA	NA	NA	1	-1	-1	1.Unperturbed
CDK5R2	NA	NA	NA	NA	NA	NA	NA	NA	NA	-1	NA	NA	NA	NA	NA	NA	1	-1	-1	1.Unperturbed
CDK5RAP2	NA	NA	NA	NA	NA	NA	-1	NA	NA	NA	NA	NA	NA	NA	NA	NA	1	-1	-1	1.Unperturbed
CDK7	NA	NA	NA	NA	NA	NA	NA	NA	NA	NA	-1	NA	NA	NA	NA	NA	1	-1	-1	1.Unperturbed
CDK8	NA	NA	NA	NA	NA	NA	NA	NA	NA	NA	-1	NA	NA	NA	NA	NA	1	-1	-1	1.Unperturbed
CDKL1	NA	NA	NA	NA	NA	NA	NA	NA	NA	NA	NA	NA	NA	NA	NA	-1	1	-1	-1	1.Unperturbed
CDKN1A	NA	NA	NA	NA	NA	NA	1	NA	NA	NA	NA	NA	NA	NA	NA	NA	1	1	1	1.Unperturbed
CDKN1B	NA	NA	NA	NA	NA	NA	NA	NA	NA	NA	-1	NA	NA	NA	NA	NA	1	-1	-1	1.Unperturbed
CDKN2C	NA	NA	NA	NA	NA	NA	-1	NA	NA	NA	NA	NA	NA	NA	NA	NA	1	-1	-1	1.Unperturbed
CDO1	NA	NA	NA	NA	NA	NA	NA	NA	NA	-1	NA	NA	NA	NA	NA	NA	1	-1	-1	1.Unperturbed
CDR2L	NA	NA	NA	NA	NA	NA	NA	-1	NA	NA	NA	NA	NA	NA	NA	NA	1	-1	-1	1.Unperturbed
CDRT1	NA	NA	NA	NA	NA	NA	NA	1	NA	NA	NA	NA	NA	NA	NA	NA	1	1	1	1.Unperturbed
CDRT4	NA	NA	NA	NA	NA	NA	NA	-1	NA	NA	NA	NA	NA	NA	NA	NA	1	-1	-1	1.Unperturbed
CDS2	NA	NA	NA	NA	NA	NA	NA	NA	NA	NA	-1	NA	NA	NA	NA	NA	1	-1	-1	1.Unperturbed
CDV3	NA	NA	NA	NA	NA	NA	NA	NA	NA	NA	NA	NA	NA	NA	NA	1	1	1	1	1.Unperturbed
CEACAM1	NA	NA	NA	NA	NA	NA	1	NA	NA	NA	NA	NA	NA	NA	NA	NA	1	1	1	1.Unperturbed
CEACAM6	NA	NA	NA	NA	NA	NA	-1	NA	NA	NA	NA	NA	NA	NA	NA	NA	1	-1	-1	1.Unperturbed
CEBPD	NA	NA	NA	NA	NA	NA	1	NA	NA	NA	NA	NA	NA	NA	NA	NA	1	1	1	1.Unperturbed
CEL	NA	NA	NA	NA	NA	NA	1	NA	NA	NA	NA	NA	NA	NA	NA	NA	1	1	1	1.Unperturbed
CELF3	NA	NA	NA	NA	NA	NA	NA	NA	NA	-1	NA	NA	NA	NA	NA	NA	1	-1	-1	1.Unperturbed
CELSR3	NA	NA	NA	NA	NA	NA	NA	NA	NA	-1	NA	NA	NA	NA	NA	NA	1	-1	-1	1.Unperturbed
CENPF	NA	NA	NA	NA	NA	NA	-1	NA	NA	NA	NA	NA	NA	NA	NA	NA	1	-1	-1	1.Unperturbed
CENTB1	NA	NA	NA	NA	NA	NA	NA	1	NA	NA	NA	NA	NA	NA	NA	NA	1	1	1	1.Unperturbed
CENTG3	NA	NA	NA	NA	NA	NA	1	NA	NA	NA	NA	NA	NA	NA	NA	NA	1	1	1	1.Unperturbed
CEP350	NA	NA	NA	NA	NA	NA	NA	NA	NA	NA	-1	NA	NA	NA	NA	NA	1	-1	-1	1.Unperturbed
CEP44	-1	NA	NA	NA	NA	NA	NA	NA	NA	NA	NA	NA	NA	NA	NA	NA	1	-1	-1	1.Unperturbed
CEP63	NA	NA	NA	NA	NA	NA	NA	NA	NA	NA	-1	NA	NA	NA	NA	NA	1	-1	-1	1.Unperturbed
CEP68	NA	NA	NA	NA	NA	NA	NA	-1	NA	NA	NA	NA	NA	NA	NA	NA	1	-1	-1	1.Unperturbed
CEP97	1	NA	NA	NA	NA	NA	NA	NA	NA	NA	NA	NA	NA	NA	NA	NA	1	1	1	1.Unperturbed
CERK	NA	NA	NA	NA	NA	NA	NA	NA	NA	NA	-1	NA	NA	NA	NA	NA	1	-1	-1	1.Unperturbed
CES4	NA	1	NA	NA	NA	NA	NA	NA	NA	NA	NA	NA	NA	NA	NA	NA	1	1	1	1.Unperturbed
CETN2	NA	NA	NA	NA	NA	NA	NA	NA	NA	NA	-1	NA	NA	NA	NA	NA	1	-1	-1	1.Unperturbed
CETN3	NA	NA	NA	NA	NA	NA	NA	NA	NA	NA	-1	NA	NA	NA	NA	NA	1	-1	-1	1.Unperturbed
CFC1	NA	NA	NA	NA	NA	NA	NA	NA	NA	-1	NA	NA	NA	NA	NA	NA	1	-1	-1	1.Unperturbed
CFC1B	NA	NA	NA	NA	NA	NA	NA	NA	NA	-1	NA	NA	NA	NA	NA	NA	1	-1	-1	1.Unperturbed
CFH	NA	NA	NA	NA	NA	NA	1	NA	NA	NA	NA	NA	NA	NA	NA	NA	1	1	1	1.Unperturbed
CGA	NA	NA	NA	NA	NA	NA	-1	NA	NA	NA	NA	NA	NA	NA	NA	NA	1	-1	-1	1.Unperturbed
CGRRF1	NA	NA	NA	NA	NA	NA	NA	NA	NA	NA	-1	NA	NA	NA	NA	NA	1	-1	-1	1.Unperturbed
CHCHD2	NA	NA	NA	NA	NA	NA	NA	-1	NA	NA	NA	NA	NA	NA	NA	NA	1	-1	-1	1.Unperturbed
CHCHD3	NA	NA	NA	NA	NA	NA	NA	NA	NA	NA	-1	NA	NA	NA	NA	NA	1	-1	-1	1.Unperturbed
CHD1	NA	NA	NA	NA	NA	NA	NA	NA	NA	NA	-1	NA	NA	NA	NA	NA	1	-1	-1	1.Unperturbed
CHD5	NA	NA	NA	NA	NA	NA	NA	NA	NA	NA	NA	-1	NA	NA	NA	NA	1	-1	-1	1.Unperturbed
CHGB	NA	NA	NA	NA	NA	NA	NA	NA	NA	NA	-1	NA	NA	NA	NA	NA	1	-1	-1	1.Unperturbed
CHI3L1	1	NA	NA	NA	NA	NA	NA	NA	NA	NA	NA	NA	NA	NA	NA	NA	1	1	1	1.Unperturbed
CHML	-1	NA	NA	NA	NA	NA	NA	NA	NA	NA	NA	NA	NA	NA	NA	NA	1	-1	-1	1.Unperturbed
CHMP1B	NA	NA	NA	NA	NA	NA	NA	NA	NA	NA	-1	NA	NA	NA	NA	NA	1	-1	-1	1.Unperturbed
CHMP4B	NA	NA	NA	NA	NA	NA	NA	-1	NA	NA	NA	NA	NA	NA	NA	NA	1	-1	-1	1.Unperturbed
CHMP5	NA	NA	NA	NA	NA	NA	NA	NA	NA	NA	-1	NA	NA	NA	NA	NA	1	-1	-1	1.Unperturbed
CHN1	NA	NA	NA	NA	NA	NA	NA	NA	NA	NA	-1	NA	NA	NA	NA	NA	1	-1	-1	1.Unperturbed
CHN2	NA	NA	NA	NA	NA	NA	-1	NA	NA	NA	NA	NA	NA	NA	NA	NA	1	-1	-1	1.Unperturbed
CHP1	NA	NA	NA	NA	NA	NA	NA	NA	NA	NA	-1	NA	NA	NA	NA	NA	1	-1	-1	1.Unperturbed
CHPF	NA	NA	NA	NA	NA	NA	NA	NA	NA	NA	NA	NA	NA	-1	NA	NA	1	-1	-1	1.Unperturbed
CHRDL1	NA	NA	NA	NA	NA	NA	1	NA	NA	NA	NA	NA	NA	NA	NA	NA	1	1	1	1.Unperturbed
CHRNA5	NA	NA	NA	NA	NA	NA	NA	-1	NA	NA	NA	NA	NA	NA	NA	NA	1	-1	-1	1.Unperturbed
CHRNA6	NA	NA	NA	NA	NA	NA	-1	NA	NA	NA	NA	NA	NA	NA	NA	NA	1	-1	-1	1.Unperturbed
CHST3	NA	NA	NA	NA	NA	NA	NA	-1	NA	NA	NA	NA	NA	NA	NA	NA	1	-1	-1	1.Unperturbed
CHST9	NA	NA	NA	NA	NA	NA	NA	NA	NA	-1	NA	NA	NA	NA	NA	NA	1	-1	-1	1.Unperturbed
CHTOP	NA	NA	NA	NA	NA	NA	NA	NA	NA	NA	-1	NA	NA	NA	NA	NA	1	-1	-1	1.Unperturbed
CHUK	NA	NA	NA	NA	NA	NA	NA	NA	NA	NA	-1	NA	NA	NA	NA	NA	1	-1	-1	1.Unperturbed
CHURC1	NA	NA	NA	NA	NA	NA	-1	NA	NA	NA	NA	NA	NA	NA	NA	NA	1	-1	-1	1.Unperturbed
CIAO1	NA	NA	NA	NA	NA	NA	NA	-1	NA	NA	NA	NA	NA	NA	NA	NA	1	-1	-1	1.Unperturbed
CIAPIN1	NA	NA	NA	NA	NA	NA	NA	NA	NA	NA	-1	NA	NA	NA	NA	NA	1	-1	-1	1.Unperturbed
CIDEA	NA	NA	NA	NA	NA	NA	-1	NA	NA	NA	NA	NA	NA	NA	NA	NA	1	-1	-1	1.Unperturbed
CIDEB	NA	NA	NA	NA	NA	NA	1	NA	NA	NA	NA	NA	NA	NA	NA	NA	1	1	1	1.Unperturbed
CITED2	NA	NA	NA	NA	NA	NA	NA	NA	NA	NA	NA	NA	NA	NA	NA	1	1	1	1	1.Unperturbed
CITED4	NA	NA	NA	NA	NA	NA	1	NA	NA	NA	NA	NA	NA	NA	NA	NA	1	1	1	1.Unperturbed
CKAP2	-1	NA	NA	NA	NA	NA	NA	NA	NA	NA	NA	NA	NA	NA	NA	NA	1	-1	-1	1.Unperturbed
CKLF	NA	NA	NA	NA	NA	NA	NA	NA	NA	NA	-1	NA	NA	NA	NA	NA	1	-1	-1	1.Unperturbed
CKS1B	NA	NA	NA	NA	NA	NA	NA	NA	NA	NA	-1	NA	NA	NA	NA	NA	1	-1	-1	1.Unperturbed
CLASP2	NA	NA	NA	NA	NA	NA	NA	NA	NA	NA	NA	NA	NA	NA	NA	1	1	1	1	1.Unperturbed
CLCN3	NA	NA	NA	NA	NA	NA	NA	NA	NA	NA	-1	NA	NA	NA	NA	NA	1	-1	-1	1.Unperturbed
CLCN4	NA	NA	NA	NA	NA	NA	NA	NA	NA	NA	NA	-1	NA	NA	NA	NA	1	-1	-1	1.Unperturbed
CLDN7	NA	NA	NA	NA	NA	NA	NA	NA	NA	NA	NA	NA	NA	-1	NA	NA	1	-1	-1	1.Unperturbed
CLEC4F	NA	NA	NA	NA	NA	NA	NA	-1	NA	NA	NA	NA	NA	NA	NA	NA	1	-1	-1	1.Unperturbed
CLEC9A	NA	NA	NA	NA	NA	NA	1	NA	NA	NA	NA	NA	NA	NA	NA	NA	1	1	1	1.Unperturbed
CLIC5	NA	NA	NA	NA	NA	NA	NA	NA	NA	NA	NA	NA	NA	NA	NA	1	1	1	1	1.Unperturbed
CLIP1	NA	NA	NA	NA	NA	NA	NA	NA	NA	NA	NA	NA	NA	NA	NA	1	1	1	1	1.Unperturbed
CLIP3	NA	NA	NA	NA	NA	NA	NA	NA	NA	-1	NA	NA	NA	NA	NA	NA	1	-1	-1	1.Unperturbed
CLK1	NA	NA	NA	NA	NA	NA	NA	NA	NA	NA	-1	NA	NA	NA	NA	NA	1	-1	-1	1.Unperturbed
CLN8	NA	NA	NA	NA	NA	NA	NA	-1	NA	NA	NA	NA	NA	NA	NA	NA	1	-1	-1	1.Unperturbed
CLNS1A	NA	NA	NA	NA	NA	NA	NA	NA	NA	NA	-1	NA	NA	NA	NA	NA	1	-1	-1	1.Unperturbed
CLP1	NA	NA	NA	NA	NA	NA	NA	NA	NA	NA	-1	NA	NA	NA	NA	NA	1	-1	-1	1.Unperturbed
CLPP	NA	NA	NA	NA	NA	NA	-1	NA	NA	NA	NA	NA	NA	NA	NA	NA	1	-1	-1	1.Unperturbed
CLPX	NA	NA	NA	NA	NA	NA	NA	NA	NA	NA	-1	NA	NA	NA	NA	NA	1	-1	-1	1.Unperturbed
CLSTN2	NA	NA	NA	NA	NA	NA	NA	-1	NA	NA	NA	NA	NA	NA	NA	NA	1	-1	-1	1.Unperturbed
CLTA	NA	NA	NA	NA	NA	NA	NA	NA	NA	NA	-1	NA	NA	NA	NA	NA	1	-1	-1	1.Unperturbed
CLTC	NA	NA	NA	NA	NA	NA	NA	NA	NA	NA	-1	NA	NA	NA	NA	NA	1	-1	-1	1.Unperturbed
CMAS	NA	NA	NA	NA	NA	NA	NA	NA	NA	NA	-1	NA	NA	NA	NA	NA	1	-1	-1	1.Unperturbed
CMIP	NA	NA	NA	NA	NA	NA	1	NA	NA	NA	NA	NA	NA	NA	NA	NA	1	1	1	1.Unperturbed
CMKLR1	1	NA	NA	NA	NA	NA	NA	NA	NA	NA	NA	NA	NA	NA	NA	NA	1	1	1	1.Unperturbed
CMTM6	NA	NA	NA	NA	NA	NA	NA	NA	NA	NA	-1	NA	NA	NA	NA	NA	1	-1	-1	1.Unperturbed
CNGA1	NA	NA	NA	NA	NA	NA	-1	NA	NA	NA	NA	NA	NA	NA	NA	NA	1	-1	-1	1.Unperturbed
CNIH1	NA	NA	NA	NA	NA	NA	NA	NA	NA	NA	-1	NA	NA	NA	NA	NA	1	-1	-1	1.Unperturbed
CNOT2	NA	NA	NA	NA	NA	NA	NA	NA	NA	NA	-1	NA	NA	NA	NA	NA	1	-1	-1	1.Unperturbed
CNOT3	NA	NA	NA	NA	NA	NA	1	NA	NA	NA	NA	NA	NA	NA	NA	NA	1	1	1	1.Unperturbed
CNOT4	NA	NA	NA	NA	NA	NA	1	NA	NA	NA	NA	NA	NA	NA	NA	NA	1	1	1	1.Unperturbed
CNOT7	NA	NA	NA	NA	NA	NA	NA	NA	NA	NA	-1	NA	NA	NA	NA	NA	1	-1	-1	1.Unperturbed
CNOT8	NA	NA	NA	NA	NA	NA	NA	NA	NA	NA	-1	NA	NA	NA	NA	NA	1	-1	-1	1.Unperturbed
CNP	NA	NA	NA	NA	NA	NA	NA	NA	NA	NA	NA	NA	NA	NA	NA	-1	1	-1	-1	1.Unperturbed
CNPY2	NA	NA	NA	NA	NA	NA	NA	NA	NA	NA	-1	NA	NA	NA	NA	NA	1	-1	-1	1.Unperturbed
CNPY3	NA	NA	NA	NA	NA	NA	1	NA	NA	NA	NA	NA	NA	NA	NA	NA	1	1	1	1.Unperturbed
CNRIP1	NA	NA	NA	NA	NA	NA	NA	NA	NA	-1	NA	NA	NA	NA	NA	NA	1	-1	-1	1.Unperturbed
CNTFR	NA	NA	NA	NA	NA	NA	1	NA	NA	NA	NA	NA	NA	NA	NA	NA	1	1	1	1.Unperturbed
CNTN1	NA	NA	NA	NA	NA	NA	NA	NA	NA	-1	NA	NA	NA	NA	NA	NA	1	-1	-1	1.Unperturbed
CNTNAP2	NA	NA	NA	NA	NA	NA	1	NA	NA	NA	NA	NA	NA	NA	NA	NA	1	1	1	1.Unperturbed
COA1	NA	NA	NA	NA	NA	NA	NA	NA	NA	NA	-1	NA	NA	NA	NA	NA	1	-1	-1	1.Unperturbed
COCH	NA	NA	NA	NA	NA	NA	NA	-1	NA	NA	NA	NA	NA	NA	NA	NA	1	-1	-1	1.Unperturbed
COG5	NA	NA	NA	NA	NA	NA	NA	NA	NA	NA	-1	NA	NA	NA	NA	NA	1	-1	-1	1.Unperturbed
COG6	-1	NA	NA	NA	NA	NA	NA	NA	NA	NA	NA	NA	NA	NA	NA	NA	1	-1	-1	1.Unperturbed
COIL	NA	NA	NA	NA	NA	NA	NA	NA	NA	NA	-1	NA	NA	NA	NA	NA	1	-1	-1	1.Unperturbed
COL16A1	NA	NA	NA	NA	NA	NA	-1	NA	NA	NA	NA	NA	NA	NA	NA	NA	1	-1	-1	1.Unperturbed
COL5A3	NA	NA	NA	NA	NA	NA	1	NA	NA	NA	NA	NA	NA	NA	NA	NA	1	1	1	1.Unperturbed
COL6A1	NA	NA	NA	NA	NA	NA	1	NA	NA	NA	NA	NA	NA	NA	NA	NA	1	1	1	1.Unperturbed
COL8A2	NA	NA	NA	NA	NA	NA	1	NA	NA	NA	NA	NA	NA	NA	NA	NA	1	1	1	1.Unperturbed
COMMD3	NA	NA	NA	NA	NA	NA	NA	NA	NA	NA	-1	NA	NA	NA	NA	NA	1	-1	-1	1.Unperturbed
COMP	NA	NA	NA	NA	NA	NA	NA	NA	NA	NA	NA	NA	NA	-1	NA	NA	1	-1	-1	1.Unperturbed
COPA	NA	NA	NA	NA	NA	NA	NA	NA	NA	NA	-1	NA	NA	NA	NA	NA	1	-1	-1	1.Unperturbed
COPB1	NA	NA	NA	NA	NA	NA	NA	NA	NA	NA	-1	NA	NA	NA	NA	NA	1	-1	-1	1.Unperturbed
COPB2	NA	NA	NA	NA	NA	NA	NA	NA	NA	NA	-1	NA	NA	NA	NA	NA	1	-1	-1	1.Unperturbed
COPE	NA	NA	NA	NA	NA	NA	NA	NA	NA	NA	-1	NA	NA	NA	NA	NA	1	-1	-1	1.Unperturbed
COPG2	NA	NA	NA	NA	NA	NA	NA	-1	NA	NA	NA	NA	NA	NA	NA	NA	1	-1	-1	1.Unperturbed
COPS2	NA	NA	NA	NA	NA	NA	NA	NA	NA	NA	-1	NA	NA	NA	NA	NA	1	-1	-1	1.Unperturbed
COPS3	NA	NA	NA	NA	NA	NA	NA	NA	NA	NA	-1	NA	NA	NA	NA	NA	1	-1	-1	1.Unperturbed
COPS4	NA	NA	NA	NA	NA	NA	NA	NA	NA	NA	-1	NA	NA	NA	NA	NA	1	-1	-1	1.Unperturbed
COPS6	NA	NA	NA	NA	NA	NA	NA	NA	NA	NA	-1	NA	NA	NA	NA	NA	1	-1	-1	1.Unperturbed
COPS7A	NA	NA	NA	NA	NA	NA	NA	NA	NA	NA	-1	NA	NA	NA	NA	NA	1	-1	-1	1.Unperturbed
COPS8	NA	NA	NA	NA	NA	NA	NA	NA	NA	NA	-1	NA	NA	NA	NA	NA	1	-1	-1	1.Unperturbed
COPZ1	NA	NA	NA	NA	NA	NA	NA	NA	NA	NA	-1	NA	NA	NA	NA	NA	1	-1	-1	1.Unperturbed
COQ10B	NA	NA	NA	NA	NA	NA	NA	NA	NA	NA	-1	NA	NA	NA	NA	NA	1	-1	-1	1.Unperturbed
CORO2A	NA	NA	NA	NA	NA	NA	1	NA	NA	NA	NA	NA	NA	NA	NA	NA	1	1	1	1.Unperturbed
COX11	NA	NA	NA	NA	NA	NA	NA	NA	NA	NA	-1	NA	NA	NA	NA	NA	1	-1	-1	1.Unperturbed
COX4I2	NA	NA	NA	NA	NA	NA	NA	-1	NA	NA	NA	NA	NA	NA	NA	NA	1	-1	-1	1.Unperturbed
COX5A	NA	NA	NA	NA	NA	NA	NA	NA	NA	NA	-1	NA	NA	NA	NA	NA	1	-1	-1	1.Unperturbed
COX6C	NA	NA	NA	NA	NA	NA	NA	NA	NA	NA	-1	NA	NA	NA	NA	NA	1	-1	-1	1.Unperturbed
COX7A2	NA	NA	NA	NA	NA	NA	NA	NA	NA	NA	-1	NA	NA	NA	NA	NA	1	-1	-1	1.Unperturbed
COX7A2L	NA	NA	NA	NA	NA	NA	NA	NA	NA	NA	-1	NA	NA	NA	NA	NA	1	-1	-1	1.Unperturbed
CPD	NA	NA	NA	NA	NA	NA	NA	NA	NA	NA	-1	NA	NA	NA	NA	NA	1	-1	-1	1.Unperturbed
CPEB3	NA	NA	NA	NA	NA	NA	NA	NA	NA	NA	NA	NA	NA	NA	NA	1	1	1	1	1.Unperturbed
CPLX1	NA	NA	NA	NA	NA	NA	NA	-1	NA	NA	NA	NA	NA	NA	NA	NA	1	-1	-1	1.Unperturbed
CPLX2	NA	NA	NA	NA	NA	NA	NA	NA	NA	-1	NA	NA	NA	NA	NA	NA	1	-1	-1	1.Unperturbed
CPNE3	NA	NA	NA	NA	NA	NA	NA	NA	NA	NA	-1	NA	NA	NA	NA	NA	1	-1	-1	1.Unperturbed
CPNE4	NA	NA	NA	NA	NA	NA	NA	NA	NA	-1	NA	NA	NA	NA	NA	NA	1	-1	-1	1.Unperturbed
CPNE7	NA	NA	NA	NA	NA	NA	-1	NA	NA	NA	NA	NA	NA	NA	NA	NA	1	-1	-1	1.Unperturbed
CPOX	-1	NA	NA	NA	NA	NA	NA	NA	NA	NA	NA	NA	NA	NA	NA	NA	1	-1	-1	1.Unperturbed
CPSF1	NA	NA	NA	NA	NA	NA	-1	NA	NA	NA	NA	NA	NA	NA	NA	NA	1	-1	-1	1.Unperturbed
CPT1A	NA	NA	NA	NA	NA	NA	1	NA	NA	NA	NA	NA	NA	NA	NA	NA	1	1	1	1.Unperturbed
CPXM1	NA	NA	NA	NA	NA	NA	NA	1	NA	NA	NA	NA	NA	NA	NA	NA	1	1	1	1.Unperturbed
CPXM2	NA	NA	NA	NA	NA	NA	NA	NA	NA	NA	NA	NA	NA	-1	NA	NA	1	-1	-1	1.Unperturbed
CPZ	NA	NA	NA	NA	NA	NA	-1	NA	NA	NA	NA	NA	NA	NA	NA	NA	1	-1	-1	1.Unperturbed
CREBBP	NA	NA	NA	NA	NA	NA	1	NA	NA	NA	NA	NA	NA	NA	NA	NA	1	1	1	1.Unperturbed
CREBL2	NA	NA	NA	NA	NA	NA	NA	NA	NA	NA	-1	NA	NA	NA	NA	NA	1	-1	-1	1.Unperturbed
CREBZF	-1	NA	NA	NA	NA	NA	NA	NA	NA	NA	NA	NA	NA	NA	NA	NA	1	-1	-1	1.Unperturbed
CREG1	NA	NA	NA	NA	NA	NA	NA	NA	NA	NA	-1	NA	NA	NA	NA	NA	1	-1	-1	1.Unperturbed
CRH	NA	NA	NA	NA	NA	NA	NA	NA	NA	-1	NA	NA	NA	NA	NA	NA	1	-1	-1	1.Unperturbed
CRIM1	NA	NA	NA	NA	NA	NA	NA	NA	NA	NA	NA	NA	NA	-1	NA	NA	1	-1	-1	1.Unperturbed
CRIP2	NA	NA	NA	NA	NA	NA	1	NA	NA	NA	NA	NA	NA	NA	NA	NA	1	1	1	1.Unperturbed
CRKL	NA	NA	NA	NA	NA	NA	NA	NA	NA	NA	-1	NA	NA	NA	NA	NA	1	-1	-1	1.Unperturbed
CRLS1	-1	NA	NA	NA	NA	NA	NA	NA	NA	NA	NA	NA	NA	NA	NA	NA	1	-1	-1	1.Unperturbed
CRMP1	NA	NA	NA	NA	NA	NA	NA	NA	NA	-1	NA	NA	NA	NA	NA	NA	1	-1	-1	1.Unperturbed
CRNKL1	NA	NA	NA	NA	NA	NA	NA	NA	NA	NA	-1	NA	NA	NA	NA	NA	1	-1	-1	1.Unperturbed
CRSP2	NA	NA	NA	NA	NA	NA	-1	NA	NA	NA	NA	NA	NA	NA	NA	NA	1	-1	-1	1.Unperturbed
CRTAC1	NA	NA	NA	NA	NA	NA	1	NA	NA	NA	NA	NA	NA	NA	NA	NA	1	1	1	1.Unperturbed
CRTAP	NA	NA	NA	NA	NA	NA	NA	NA	NA	NA	NA	NA	NA	-1	NA	NA	1	-1	-1	1.Unperturbed
CRTC1	NA	NA	NA	NA	NA	NA	1	NA	NA	NA	NA	NA	NA	NA	NA	NA	1	1	1	1.Unperturbed
CRYBA2	NA	NA	NA	NA	NA	NA	NA	NA	NA	-1	NA	NA	NA	NA	NA	NA	1	-1	-1	1.Unperturbed
CRYBB2P1	-1	NA	NA	NA	NA	NA	NA	NA	NA	NA	NA	NA	NA	NA	NA	NA	1	-1	-1	1.Unperturbed
CRYGS	NA	NA	NA	NA	NA	NA	-1	NA	NA	NA	NA	NA	NA	NA	NA	NA	1	-1	-1	1.Unperturbed
CRYZ	NA	NA	NA	NA	NA	NA	NA	NA	NA	NA	-1	NA	NA	NA	NA	NA	1	-1	-1	1.Unperturbed
CRYZL1	NA	NA	NA	NA	NA	NA	NA	-1	NA	NA	NA	NA	NA	NA	NA	NA	1	-1	-1	1.Unperturbed
CSAD	NA	NA	NA	NA	NA	NA	1	NA	NA	NA	NA	NA	NA	NA	NA	NA	1	1	1	1.Unperturbed
CSAG1	NA	NA	NA	NA	NA	NA	NA	1	NA	NA	NA	NA	NA	NA	NA	NA	1	1	1	1.Unperturbed
CSDE1	NA	NA	NA	NA	NA	NA	NA	NA	NA	NA	-1	NA	NA	NA	NA	NA	1	-1	-1	1.Unperturbed
CSE1L	NA	NA	NA	NA	NA	NA	NA	NA	NA	NA	-1	NA	NA	NA	NA	NA	1	-1	-1	1.Unperturbed
CSF2RA	NA	NA	NA	NA	NA	NA	NA	-1	NA	NA	NA	NA	NA	NA	NA	NA	1	-1	-1	1.Unperturbed
CSGALNACT2	NA	NA	NA	NA	NA	NA	NA	NA	NA	NA	-1	NA	NA	NA	NA	NA	1	-1	-1	1.Unperturbed
CSN1S1	NA	NA	NA	NA	NA	NA	-1	NA	NA	NA	NA	NA	NA	NA	NA	NA	1	-1	-1	1.Unperturbed
CSNK1A1	NA	NA	NA	NA	NA	NA	NA	NA	NA	NA	-1	NA	NA	NA	NA	NA	1	-1	-1	1.Unperturbed
CSNK1D	NA	NA	NA	NA	NA	NA	1	NA	NA	NA	NA	NA	NA	NA	NA	NA	1	1	1	1.Unperturbed
CSNK1G1	NA	NA	NA	NA	NA	NA	-1	NA	NA	NA	NA	NA	NA	NA	NA	NA	1	-1	-1	1.Unperturbed
CSNK2A2	NA	NA	NA	NA	NA	NA	NA	NA	NA	NA	NA	NA	NA	-1	NA	NA	1	-1	-1	1.Unperturbed
CSNK2B	NA	NA	NA	NA	NA	NA	NA	NA	NA	NA	-1	NA	NA	NA	NA	NA	1	-1	-1	1.Unperturbed
CST3	NA	NA	NA	NA	NA	NA	NA	NA	NA	NA	-1	NA	NA	NA	NA	NA	1	-1	-1	1.Unperturbed
CSTF1	NA	NA	NA	NA	NA	NA	NA	NA	NA	NA	-1	NA	NA	NA	NA	NA	1	-1	-1	1.Unperturbed
CSTF3	NA	NA	NA	NA	NA	NA	NA	NA	NA	NA	-1	NA	NA	NA	NA	NA	1	-1	-1	1.Unperturbed
CTBP1	NA	NA	NA	NA	NA	NA	1	NA	NA	NA	NA	NA	NA	NA	NA	NA	1	1	1	1.Unperturbed
CTBS	NA	NA	NA	NA	NA	NA	NA	NA	NA	NA	-1	NA	NA	NA	NA	NA	1	-1	-1	1.Unperturbed
CTC-338M12.4	NA	NA	NA	NA	NA	NA	NA	NA	NA	NA	-1	NA	NA	NA	NA	NA	1	-1	-1	1.Unperturbed
CTC-444N24.11	-1	NA	NA	NA	NA	NA	NA	NA	NA	NA	NA	NA	NA	NA	NA	NA	1	-1	-1	1.Unperturbed
CTD-2292M16.8	-1	NA	NA	NA	NA	NA	NA	NA	NA	NA	NA	NA	NA	NA	NA	NA	1	-1	-1	1.Unperturbed
CTD-2534I21.8	-1	NA	NA	NA	NA	NA	NA	NA	NA	NA	NA	NA	NA	NA	NA	NA	1	-1	-1	1.Unperturbed
CTDP1	NA	NA	NA	NA	NA	NA	-1	NA	NA	NA	NA	NA	NA	NA	NA	NA	1	-1	-1	1.Unperturbed
CTDSP1	NA	NA	NA	NA	NA	NA	1	NA	NA	NA	NA	NA	NA	NA	NA	NA	1	1	1	1.Unperturbed
CTF8	NA	NA	NA	NA	NA	NA	-1	NA	NA	NA	NA	NA	NA	NA	NA	NA	1	-1	-1	1.Unperturbed
CTGF	NA	NA	NA	NA	NA	NA	1	NA	NA	NA	NA	NA	NA	NA	NA	NA	1	1	1	1.Unperturbed
CTNNA1	NA	NA	NA	NA	-1	NA	NA	NA	NA	NA	NA	NA	NA	NA	NA	NA	1	-1	-1	1.Unperturbed
CTNNA2	NA	NA	NA	NA	NA	NA	NA	NA	NA	-1	NA	NA	NA	NA	NA	NA	1	-1	-1	1.Unperturbed
CTNNB1	NA	NA	NA	NA	NA	NA	1	NA	NA	NA	NA	NA	NA	NA	NA	NA	1	1	1	1.Unperturbed
CTR9	NA	NA	NA	NA	NA	NA	NA	NA	NA	NA	-1	NA	NA	NA	NA	NA	1	-1	-1	1.Unperturbed
CTSF	NA	NA	NA	NA	NA	NA	NA	-1	NA	NA	NA	NA	NA	NA	NA	NA	1	-1	-1	1.Unperturbed
CTSK	NA	NA	NA	NA	NA	NA	NA	NA	NA	NA	NA	NA	NA	-1	NA	NA	1	-1	-1	1.Unperturbed
CTSO	NA	NA	NA	NA	NA	NA	NA	NA	NA	NA	-1	NA	NA	NA	NA	NA	1	-1	-1	1.Unperturbed
CTSV	NA	NA	NA	NA	NA	NA	NA	NA	NA	-1	NA	NA	NA	NA	NA	NA	1	-1	-1	1.Unperturbed
CTTN	NA	NA	NA	NA	NA	NA	1	NA	NA	NA	NA	NA	NA	NA	NA	NA	1	1	1	1.Unperturbed
CUL1	NA	NA	NA	NA	NA	NA	NA	NA	NA	NA	-1	NA	NA	NA	NA	NA	1	-1	-1	1.Unperturbed
CUL4A	NA	NA	NA	NA	NA	NA	NA	NA	NA	NA	-1	NA	NA	NA	NA	NA	1	-1	-1	1.Unperturbed
CUL4B	NA	NA	NA	NA	NA	NA	NA	NA	NA	NA	-1	NA	NA	NA	NA	NA	1	-1	-1	1.Unperturbed
CUL5	NA	NA	NA	NA	NA	NA	NA	NA	NA	NA	-1	NA	NA	NA	NA	NA	1	-1	-1	1.Unperturbed
CUTC	NA	NA	NA	NA	NA	NA	NA	NA	NA	NA	-1	NA	NA	NA	NA	NA	1	-1	-1	1.Unperturbed
CUTL1	NA	NA	NA	NA	NA	NA	1	NA	NA	NA	NA	NA	NA	NA	NA	NA	1	1	1	1.Unperturbed
CWF19L2	NA	NA	NA	NA	NA	NA	NA	-1	NA	NA	NA	NA	NA	NA	NA	NA	1	-1	-1	1.Unperturbed
CX3CL1	NA	NA	NA	NA	NA	NA	NA	NA	NA	NA	1	NA	NA	NA	NA	NA	1	1	1	1.Unperturbed
CXCL10	NA	NA	NA	NA	NA	NA	NA	-1	NA	NA	NA	NA	NA	NA	NA	NA	1	-1	-1	1.Unperturbed
CXCR4	NA	NA	NA	NA	NA	NA	1	NA	NA	NA	NA	NA	NA	NA	NA	NA	1	1	1	1.Unperturbed
CXorf39	NA	NA	NA	NA	NA	NA	1	NA	NA	NA	NA	NA	NA	NA	NA	NA	1	1	1	1.Unperturbed
CXorf40A	NA	NA	NA	NA	NA	NA	NA	NA	NA	NA	-1	NA	NA	NA	NA	NA	1	-1	-1	1.Unperturbed
CXorf40B	NA	NA	NA	NA	NA	NA	NA	NA	NA	NA	-1	NA	NA	NA	NA	NA	1	-1	-1	1.Unperturbed
CXXC5	NA	NA	NA	NA	NA	NA	NA	-1	NA	NA	NA	NA	NA	NA	NA	NA	1	-1	-1	1.Unperturbed
CYB5B	NA	NA	NA	NA	NA	NA	NA	NA	NA	NA	-1	NA	NA	NA	NA	NA	1	-1	-1	1.Unperturbed
CYB5R1	NA	NA	NA	NA	NA	NA	NA	NA	NA	NA	-1	NA	NA	NA	NA	NA	1	-1	-1	1.Unperturbed
CYB5R2	NA	NA	NA	NA	NA	NA	-1	NA	NA	NA	NA	NA	NA	NA	NA	NA	1	-1	-1	1.Unperturbed
CYB5R4	NA	NA	NA	NA	NA	NA	NA	NA	NA	NA	-1	NA	NA	NA	NA	NA	1	-1	-1	1.Unperturbed
CYBRD1	NA	NA	NA	NA	NA	NA	NA	-1	NA	NA	NA	NA	NA	NA	NA	NA	1	-1	-1	1.Unperturbed
CYC1	NA	NA	NA	NA	NA	NA	NA	NA	NA	NA	-1	NA	NA	NA	NA	NA	1	-1	-1	1.Unperturbed
CYCS	NA	NA	NA	NA	NA	NA	NA	NA	NA	NA	-1	NA	NA	NA	NA	NA	1	-1	-1	1.Unperturbed
CYGB	NA	NA	NA	NA	NA	NA	NA	-1	NA	NA	NA	NA	NA	NA	NA	NA	1	-1	-1	1.Unperturbed
CYP26B1	NA	NA	NA	NA	NA	NA	NA	-1	NA	NA	NA	NA	NA	NA	NA	NA	1	-1	-1	1.Unperturbed
CYP2E1	NA	NA	NA	NA	NA	NA	-1	NA	NA	NA	NA	NA	NA	NA	NA	NA	1	-1	-1	1.Unperturbed
CYP2R1	NA	NA	NA	NA	NA	NA	-1	NA	NA	NA	NA	NA	NA	NA	NA	NA	1	-1	-1	1.Unperturbed
CYP3A5	NA	NA	NA	NA	NA	NA	NA	NA	NA	NA	1	NA	NA	NA	NA	NA	1	1	1	1.Unperturbed
CYP4B1	NA	NA	NA	NA	NA	NA	1	NA	NA	NA	NA	NA	NA	NA	NA	NA	1	1	1	1.Unperturbed
CYP4V2	NA	NA	NA	NA	NA	NA	NA	-1	NA	NA	NA	NA	NA	NA	NA	NA	1	-1	-1	1.Unperturbed
CYR61	NA	NA	NA	NA	NA	NA	1	NA	NA	NA	NA	NA	NA	NA	NA	NA	1	1	1	1.Unperturbed
CYS1	NA	NA	NA	NA	NA	NA	NA	NA	-1	NA	NA	NA	NA	NA	NA	NA	1	-1	-1	1.Unperturbed
CYSLTR1	NA	NA	NA	NA	NA	NA	1	NA	NA	NA	NA	NA	NA	NA	NA	NA	1	1	1	1.Unperturbed
CYTL1	NA	NA	NA	NA	NA	NA	1	NA	NA	NA	NA	NA	NA	NA	NA	NA	1	1	1	1.Unperturbed
CYYR1	NA	NA	NA	NA	NA	NA	NA	NA	NA	-1	NA	NA	NA	NA	NA	NA	1	-1	-1	1.Unperturbed
DAB2	NA	NA	NA	NA	NA	NA	-1	NA	NA	NA	NA	NA	NA	NA	NA	NA	1	-1	-1	1.Unperturbed
DACH1	NA	NA	NA	NA	NA	NA	NA	-1	NA	NA	NA	NA	NA	NA	NA	NA	1	-1	-1	1.Unperturbed
DACH2	NA	NA	NA	NA	NA	NA	NA	NA	NA	-1	NA	NA	NA	NA	NA	NA	1	-1	-1	1.Unperturbed
DAD1	NA	NA	NA	NA	NA	NA	NA	NA	NA	NA	-1	NA	NA	NA	NA	NA	1	-1	-1	1.Unperturbed
DAGLA	NA	NA	NA	NA	NA	NA	1	NA	NA	NA	NA	NA	NA	NA	NA	NA	1	1	1	1.Unperturbed
DAP	NA	NA	NA	NA	NA	NA	NA	NA	NA	NA	-1	NA	NA	NA	NA	NA	1	-1	-1	1.Unperturbed
DAP3	NA	NA	NA	NA	NA	NA	NA	NA	NA	NA	-1	NA	NA	NA	NA	NA	1	-1	-1	1.Unperturbed
DAPL1	NA	NA	NA	NA	NA	NA	NA	NA	NA	-1	NA	NA	NA	NA	NA	NA	1	-1	-1	1.Unperturbed
DAZAP2	NA	NA	NA	NA	NA	NA	NA	NA	NA	NA	-1	NA	NA	NA	NA	NA	1	-1	-1	1.Unperturbed
DBF4	NA	NA	NA	NA	NA	NA	NA	NA	NA	NA	-1	NA	NA	NA	NA	NA	1	-1	-1	1.Unperturbed
DBP	NA	NA	NA	NA	NA	NA	-1	NA	NA	NA	NA	NA	NA	NA	NA	NA	1	-1	-1	1.Unperturbed
DCAF7	NA	NA	NA	NA	NA	NA	NA	NA	NA	NA	-1	NA	NA	NA	NA	NA	1	-1	-1	1.Unperturbed
DCI	NA	NA	NA	NA	NA	NA	-1	NA	NA	NA	NA	NA	NA	NA	NA	NA	1	-1	-1	1.Unperturbed
DCTD	NA	NA	NA	NA	NA	NA	NA	NA	NA	NA	-1	NA	NA	NA	NA	NA	1	-1	-1	1.Unperturbed
DCTN3	NA	NA	NA	NA	NA	NA	NA	NA	NA	NA	-1	NA	NA	NA	NA	NA	1	-1	-1	1.Unperturbed
DCTN6	NA	NA	NA	NA	NA	NA	NA	NA	NA	NA	-1	NA	NA	NA	NA	NA	1	-1	-1	1.Unperturbed
DCUN1D1	NA	NA	NA	NA	NA	NA	NA	-1	NA	NA	NA	NA	NA	NA	NA	NA	1	-1	-1	1.Unperturbed
DCUN1D4	NA	NA	NA	NA	NA	NA	NA	NA	NA	NA	-1	NA	NA	NA	NA	NA	1	-1	-1	1.Unperturbed
DCX	NA	NA	NA	NA	NA	NA	NA	NA	NA	-1	NA	NA	NA	NA	NA	NA	1	-1	-1	1.Unperturbed
DDB1	NA	NA	NA	NA	NA	NA	1	NA	NA	NA	NA	NA	NA	NA	NA	NA	1	1	1	1.Unperturbed
DDEF2	NA	NA	NA	NA	NA	NA	NA	-1	NA	NA	NA	NA	NA	NA	NA	NA	1	-1	-1	1.Unperturbed
DDHD1	-1	NA	NA	NA	NA	NA	NA	NA	NA	NA	NA	NA	NA	NA	NA	NA	1	-1	-1	1.Unperturbed
DDHD2	NA	NA	NA	NA	NA	NA	NA	NA	NA	NA	-1	NA	NA	NA	NA	NA	1	-1	-1	1.Unperturbed
DDIT4	NA	NA	NA	NA	NA	NA	NA	-1	NA	NA	NA	NA	NA	NA	NA	NA	1	-1	-1	1.Unperturbed
DDOST	NA	NA	NA	NA	NA	NA	NA	NA	NA	NA	-1	NA	NA	NA	NA	NA	1	-1	-1	1.Unperturbed
DDR1-AS1	1	NA	NA	NA	NA	NA	NA	NA	NA	NA	NA	NA	NA	NA	NA	NA	1	1	1	1.Unperturbed
DDX18	NA	NA	NA	NA	NA	NA	NA	NA	NA	NA	-1	NA	NA	NA	NA	NA	1	-1	-1	1.Unperturbed
DDX19B	NA	NA	NA	NA	NA	NA	-1	NA	NA	NA	NA	NA	NA	NA	NA	NA	1	-1	-1	1.Unperturbed
DDX24	NA	NA	NA	NA	NA	NA	NA	-1	NA	NA	NA	NA	NA	NA	NA	NA	1	-1	-1	1.Unperturbed
DDX25	NA	NA	NA	NA	NA	NA	NA	NA	NA	-1	NA	NA	NA	NA	NA	NA	1	-1	-1	1.Unperturbed
DDX41	NA	NA	NA	NA	NA	NA	NA	NA	NA	NA	-1	NA	NA	NA	NA	NA	1	-1	-1	1.Unperturbed
DDX42	NA	NA	NA	NA	-1	NA	NA	NA	NA	NA	NA	NA	NA	NA	NA	NA	1	-1	-1	1.Unperturbed
DDX43	NA	NA	NA	NA	NA	NA	1	NA	NA	NA	NA	NA	NA	NA	NA	NA	1	1	1	1.Unperturbed
DDX47	NA	NA	NA	NA	NA	NA	1	NA	NA	NA	NA	NA	NA	NA	NA	NA	1	1	1	1.Unperturbed
DDX6	NA	NA	NA	NA	-1	NA	NA	NA	NA	NA	NA	NA	NA	NA	NA	NA	1	-1	-1	1.Unperturbed
DDX60	NA	NA	NA	NA	NA	NA	NA	-1	NA	NA	NA	NA	NA	NA	NA	NA	1	-1	-1	1.Unperturbed
DEF8	NA	NA	NA	NA	NA	NA	NA	NA	NA	NA	-1	NA	NA	NA	NA	NA	1	-1	-1	1.Unperturbed
DEFB1	NA	NA	NA	NA	NA	NA	1	NA	NA	NA	NA	NA	NA	NA	NA	NA	1	1	1	1.Unperturbed
DENND4A	-1	NA	NA	NA	NA	NA	NA	NA	NA	NA	NA	NA	NA	NA	NA	NA	1	-1	-1	1.Unperturbed
DENND5A	NA	NA	NA	NA	NA	NA	NA	NA	NA	NA	-1	NA	NA	NA	NA	NA	1	-1	-1	1.Unperturbed
DENR	-1	NA	NA	NA	NA	NA	NA	NA	NA	NA	NA	NA	NA	NA	NA	NA	1	-1	-1	1.Unperturbed
DERA	NA	NA	NA	NA	NA	NA	NA	NA	NA	NA	-1	NA	NA	NA	NA	NA	1	-1	-1	1.Unperturbed
DERL1	NA	NA	NA	NA	NA	NA	NA	NA	NA	NA	-1	NA	NA	NA	NA	NA	1	-1	-1	1.Unperturbed
DERL2	NA	NA	NA	NA	NA	NA	NA	NA	NA	NA	-1	NA	NA	NA	NA	NA	1	-1	-1	1.Unperturbed
DES	NA	NA	NA	NA	NA	NA	1	NA	NA	NA	NA	NA	NA	NA	NA	NA	1	1	1	1.Unperturbed
DESI2	NA	NA	NA	NA	NA	NA	NA	NA	NA	NA	-1	NA	NA	NA	NA	NA	1	-1	-1	1.Unperturbed
DFNB59	NA	NA	NA	NA	NA	NA	-1	NA	NA	NA	NA	NA	NA	NA	NA	NA	1	-1	-1	1.Unperturbed
DGCR5	NA	NA	NA	NA	NA	NA	NA	NA	NA	-1	NA	NA	NA	NA	NA	NA	1	-1	-1	1.Unperturbed
DGCR6	NA	NA	NA	NA	NA	NA	-1	NA	NA	NA	NA	NA	NA	NA	NA	NA	1	-1	-1	1.Unperturbed
DGKG	NA	NA	NA	NA	NA	NA	1	NA	NA	NA	NA	NA	NA	NA	NA	NA	1	1	1	1.Unperturbed
DGKH	-1	NA	NA	NA	NA	NA	NA	NA	NA	NA	NA	NA	NA	NA	NA	NA	1	-1	-1	1.Unperturbed
DGKQ	NA	NA	NA	NA	NA	NA	1	NA	NA	NA	NA	NA	NA	NA	NA	NA	1	1	1	1.Unperturbed
DGUOK	NA	NA	NA	NA	NA	NA	NA	NA	NA	NA	-1	NA	NA	NA	NA	NA	1	-1	-1	1.Unperturbed
DHCR7	NA	NA	NA	NA	NA	NA	NA	NA	NA	NA	-1	NA	NA	NA	NA	NA	1	-1	-1	1.Unperturbed
DHDDS	NA	NA	NA	NA	NA	NA	NA	-1	NA	NA	NA	NA	NA	NA	NA	NA	1	-1	-1	1.Unperturbed
DHRS12	NA	NA	NA	NA	NA	NA	-1	NA	NA	NA	NA	NA	NA	NA	NA	NA	1	-1	-1	1.Unperturbed
DHRS7B	NA	NA	NA	NA	NA	NA	NA	NA	NA	NA	-1	NA	NA	NA	NA	NA	1	-1	-1	1.Unperturbed
DHX15	NA	NA	NA	NA	NA	NA	NA	NA	NA	NA	-1	NA	NA	NA	NA	NA	1	-1	-1	1.Unperturbed
DHX29	NA	NA	NA	NA	NA	NA	NA	NA	NA	NA	-1	NA	NA	NA	NA	NA	1	-1	-1	1.Unperturbed
DHX30	NA	NA	NA	NA	NA	NA	NA	NA	NA	NA	-1	NA	NA	NA	NA	NA	1	-1	-1	1.Unperturbed
DHX40	NA	NA	NA	NA	NA	NA	NA	NA	NA	NA	-1	NA	NA	NA	NA	NA	1	-1	-1	1.Unperturbed
DIEXF	-1	NA	NA	NA	NA	NA	NA	NA	NA	NA	NA	NA	NA	NA	NA	NA	1	-1	-1	1.Unperturbed
DIMT1	NA	NA	NA	NA	NA	NA	NA	NA	NA	NA	-1	NA	NA	NA	NA	NA	1	-1	-1	1.Unperturbed
DIRAS3	NA	NA	NA	NA	NA	NA	NA	NA	NA	NA	-1	NA	NA	NA	NA	NA	1	-1	-1	1.Unperturbed
DIS3	-1	NA	NA	NA	NA	NA	NA	NA	NA	NA	NA	NA	NA	NA	NA	NA	1	-1	-1	1.Unperturbed
DKFZP434B061	NA	NA	NA	NA	NA	NA	-1	NA	NA	NA	NA	NA	NA	NA	NA	NA	1	-1	-1	1.Unperturbed
DLAT	NA	NA	NA	NA	NA	NA	NA	NA	NA	NA	-1	NA	NA	NA	NA	NA	1	-1	-1	1.Unperturbed
DLG1	NA	NA	NA	NA	NA	NA	NA	NA	NA	NA	-1	NA	NA	NA	NA	NA	1	-1	-1	1.Unperturbed
DLG2	NA	NA	NA	NA	NA	NA	NA	NA	NA	-1	NA	NA	NA	NA	NA	NA	1	-1	-1	1.Unperturbed
DLG5	NA	NA	NA	NA	NA	NA	NA	NA	NA	NA	-1	NA	NA	NA	NA	NA	1	-1	-1	1.Unperturbed
DLGAP4	NA	NA	NA	NA	NA	NA	1	NA	NA	NA	NA	NA	NA	NA	NA	NA	1	1	1	1.Unperturbed
DLK1	NA	NA	NA	NA	NA	NA	NA	NA	NA	NA	-1	NA	NA	NA	NA	NA	1	-1	-1	1.Unperturbed
DMBT1	-1	NA	NA	NA	NA	NA	NA	NA	NA	NA	NA	NA	NA	NA	NA	NA	1	-1	-1	1.Unperturbed
DMD	NA	NA	NA	NA	NA	NA	NA	NA	NA	NA	NA	NA	NA	NA	NA	1	1	1	1	1.Unperturbed
DMWD	NA	NA	NA	NA	NA	NA	1	NA	NA	NA	NA	NA	NA	NA	NA	NA	1	1	1	1.Unperturbed
DMXL1	NA	NA	NA	NA	NA	NA	NA	NA	NA	NA	-1	NA	NA	NA	NA	NA	1	-1	-1	1.Unperturbed
DNAH5	NA	NA	NA	NA	NA	NA	NA	NA	NA	-1	NA	NA	NA	NA	NA	NA	1	-1	-1	1.Unperturbed
DNAJA2	NA	NA	NA	NA	NA	NA	NA	NA	NA	NA	-1	NA	NA	NA	NA	NA	1	-1	-1	1.Unperturbed
DNAJB9	NA	NA	NA	NA	NA	NA	NA	NA	NA	NA	-1	NA	NA	NA	NA	NA	1	-1	-1	1.Unperturbed
DNAJC10	NA	NA	NA	NA	NA	NA	NA	NA	NA	NA	-1	NA	NA	NA	NA	NA	1	-1	-1	1.Unperturbed
DNAJC12	NA	NA	NA	NA	NA	NA	NA	NA	NA	NA	-1	NA	NA	NA	NA	NA	1	-1	-1	1.Unperturbed
DNAJC17	NA	NA	NA	NA	NA	NA	-1	NA	NA	NA	NA	NA	NA	NA	NA	NA	1	-1	-1	1.Unperturbed
DNAJC18	NA	NA	NA	NA	NA	NA	NA	NA	NA	-1	NA	NA	NA	NA	NA	NA	1	-1	-1	1.Unperturbed
DNAJC3	NA	NA	NA	NA	-1	NA	NA	NA	NA	NA	NA	NA	NA	NA	NA	NA	1	-1	-1	1.Unperturbed
DNAJC6	NA	NA	NA	NA	NA	NA	NA	NA	NA	NA	-1	NA	NA	NA	NA	NA	1	-1	-1	1.Unperturbed
DNAJC9	NA	NA	NA	NA	NA	NA	NA	NA	NA	NA	-1	NA	NA	NA	NA	NA	1	-1	-1	1.Unperturbed
DNASE1L1	NA	NA	NA	NA	NA	NA	1	NA	NA	NA	NA	NA	NA	NA	NA	NA	1	1	1	1.Unperturbed
DNASE2	NA	NA	NA	NA	NA	NA	NA	NA	NA	NA	NA	NA	NA	-1	NA	NA	1	-1	-1	1.Unperturbed
DNER	NA	NA	NA	NA	NA	NA	NA	NA	NA	-1	NA	NA	NA	NA	NA	NA	1	-1	-1	1.Unperturbed
DNLZ	NA	NA	NA	NA	NA	NA	-1	NA	NA	NA	NA	NA	NA	NA	NA	NA	1	-1	-1	1.Unperturbed
DNM1	NA	NA	NA	NA	NA	NA	NA	NA	NA	-1	NA	NA	NA	NA	NA	NA	1	-1	-1	1.Unperturbed
DNMT1	NA	NA	NA	NA	NA	NA	NA	NA	NA	NA	-1	NA	NA	NA	NA	NA	1	-1	-1	1.Unperturbed
DNPEP	NA	NA	NA	NA	NA	NA	NA	NA	NA	NA	-1	NA	NA	NA	NA	NA	1	-1	-1	1.Unperturbed
DOCK3	NA	NA	NA	NA	NA	NA	NA	NA	NA	-1	NA	NA	NA	NA	NA	NA	1	-1	-1	1.Unperturbed
DOCK9	NA	NA	NA	NA	NA	NA	NA	NA	NA	NA	-1	NA	NA	NA	NA	NA	1	-1	-1	1.Unperturbed
DOK2	NA	NA	NA	NA	NA	NA	1	NA	NA	NA	NA	NA	NA	NA	NA	NA	1	1	1	1.Unperturbed
DOK5	NA	NA	NA	NA	NA	NA	1	NA	NA	NA	NA	NA	NA	NA	NA	NA	1	1	1	1.Unperturbed
DOPEY1	-1	NA	NA	NA	NA	NA	NA	NA	NA	NA	NA	NA	NA	NA	NA	NA	1	-1	-1	1.Unperturbed
DPAGT1	NA	NA	NA	NA	NA	NA	1	NA	NA	NA	NA	NA	NA	NA	NA	NA	1	1	1	1.Unperturbed
DPF2	NA	NA	NA	NA	NA	NA	NA	NA	NA	NA	-1	NA	NA	NA	NA	NA	1	-1	-1	1.Unperturbed
DPH4	NA	NA	NA	NA	NA	NA	1	NA	NA	NA	NA	NA	NA	NA	NA	NA	1	1	1	1.Unperturbed
DPP6	NA	NA	NA	NA	NA	NA	NA	NA	NA	-1	NA	NA	NA	NA	NA	NA	1	-1	-1	1.Unperturbed
DPP7	NA	NA	NA	NA	NA	NA	-1	NA	NA	NA	NA	NA	NA	NA	NA	NA	1	-1	-1	1.Unperturbed
DPP8	NA	NA	NA	NA	NA	NA	NA	NA	NA	NA	-1	NA	NA	NA	NA	NA	1	-1	-1	1.Unperturbed
DPT	NA	NA	NA	NA	NA	NA	NA	-1	NA	NA	NA	NA	NA	NA	NA	NA	1	-1	-1	1.Unperturbed
DPY19L2	NA	NA	NA	NA	NA	NA	-1	NA	NA	NA	NA	NA	NA	NA	NA	NA	1	-1	-1	1.Unperturbed
DPYSL3	NA	NA	NA	NA	NA	NA	NA	NA	NA	NA	NA	1	NA	NA	NA	NA	1	1	1	1.Unperturbed
DR1	NA	NA	NA	NA	NA	NA	NA	NA	NA	NA	-1	NA	NA	NA	NA	NA	1	-1	-1	1.Unperturbed
DRG1	NA	NA	NA	NA	NA	NA	NA	NA	NA	NA	-1	NA	NA	NA	NA	NA	1	-1	-1	1.Unperturbed
DSC3	NA	NA	NA	NA	NA	NA	NA	1	NA	NA	NA	NA	NA	NA	NA	NA	1	1	1	1.Unperturbed
DSCR3	NA	NA	NA	NA	NA	NA	NA	NA	NA	NA	-1	NA	NA	NA	NA	NA	1	-1	-1	1.Unperturbed
DST	NA	NA	NA	NA	NA	NA	NA	NA	NA	NA	NA	NA	NA	NA	NA	1	1	1	1	1.Unperturbed
DSTN	NA	NA	NA	NA	NA	NA	1	NA	NA	NA	NA	NA	NA	NA	NA	NA	1	1	1	1.Unperturbed
DTNBP1	NA	NA	NA	NA	NA	NA	NA	-1	NA	NA	NA	NA	NA	NA	NA	NA	1	-1	-1	1.Unperturbed
DUSP1	NA	NA	NA	NA	NA	NA	1	NA	NA	NA	NA	NA	NA	NA	NA	NA	1	1	1	1.Unperturbed
DUSP11	NA	NA	NA	NA	NA	NA	NA	NA	NA	NA	-1	NA	NA	NA	NA	NA	1	-1	-1	1.Unperturbed
DUSP12	NA	NA	NA	NA	NA	NA	NA	NA	NA	NA	-1	NA	NA	NA	NA	NA	1	-1	-1	1.Unperturbed
DUSP14	NA	NA	NA	NA	NA	NA	NA	NA	NA	NA	-1	NA	NA	NA	NA	NA	1	-1	-1	1.Unperturbed
DUSP19	NA	NA	NA	NA	NA	NA	NA	-1	NA	NA	NA	NA	NA	NA	NA	NA	1	-1	-1	1.Unperturbed
DUSP6	NA	NA	NA	NA	NA	NA	1	NA	NA	NA	NA	NA	NA	NA	NA	NA	1	1	1	1.Unperturbed
DUX5	NA	NA	NA	NA	NA	NA	1	NA	NA	NA	NA	NA	NA	NA	NA	NA	1	1	1	1.Unperturbed
DVL1	NA	NA	NA	NA	NA	NA	1	NA	NA	NA	NA	NA	NA	NA	NA	NA	1	1	1	1.Unperturbed
DYNC1H1	1	NA	NA	NA	NA	NA	NA	NA	NA	NA	NA	NA	NA	NA	NA	NA	1	1	1	1.Unperturbed
DYNC1LI1	NA	NA	NA	NA	NA	NA	NA	NA	NA	NA	-1	NA	NA	NA	NA	NA	1	-1	-1	1.Unperturbed
DYNLRB2	NA	NA	NA	NA	NA	NA	-1	NA	NA	NA	NA	NA	NA	NA	NA	NA	1	-1	-1	1.Unperturbed
DYRK1B	NA	NA	NA	NA	NA	NA	1	NA	NA	NA	NA	NA	NA	NA	NA	NA	1	1	1	1.Unperturbed
DYRK3	NA	1	NA	NA	NA	NA	NA	NA	NA	NA	NA	NA	NA	NA	NA	NA	1	1	1	1.Unperturbed
DYRK4	NA	NA	NA	NA	NA	NA	-1	NA	NA	NA	NA	NA	NA	NA	NA	NA	1	-1	-1	1.Unperturbed
DYSF	NA	NA	NA	NA	NA	NA	NA	NA	NA	NA	NA	-1	NA	NA	NA	NA	1	-1	-1	1.Unperturbed
DZIP3	NA	NA	NA	NA	NA	NA	NA	NA	NA	-1	NA	NA	NA	NA	NA	NA	1	-1	-1	1.Unperturbed
EAF1	NA	NA	NA	NA	NA	NA	1	NA	NA	NA	NA	NA	NA	NA	NA	NA	1	1	1	1.Unperturbed
EAPP	NA	NA	NA	NA	NA	NA	NA	NA	NA	NA	-1	NA	NA	NA	NA	NA	1	-1	-1	1.Unperturbed
EBAG9	NA	NA	NA	NA	NA	NA	NA	NA	NA	NA	-1	NA	NA	NA	NA	NA	1	-1	-1	1.Unperturbed
EBF2	NA	NA	NA	NA	NA	NA	1	NA	NA	NA	NA	NA	NA	NA	NA	NA	1	1	1	1.Unperturbed
EBI2	NA	NA	NA	NA	NA	NA	1	NA	NA	NA	NA	NA	NA	NA	NA	NA	1	1	1	1.Unperturbed
ECE1	NA	NA	NA	NA	NA	NA	1	NA	NA	NA	NA	NA	NA	NA	NA	NA	1	1	1	1.Unperturbed
ECGF1	NA	NA	NA	NA	NA	NA	1	NA	NA	NA	NA	NA	NA	NA	NA	NA	1	1	1	1.Unperturbed
ECHDC3	NA	NA	NA	NA	NA	NA	NA	NA	NA	NA	-1	NA	NA	NA	NA	NA	1	-1	-1	1.Unperturbed
ECI2	NA	NA	NA	NA	NA	NA	NA	NA	NA	NA	-1	NA	NA	NA	NA	NA	1	-1	-1	1.Unperturbed
EDEM1	NA	NA	NA	NA	NA	NA	NA	NA	NA	NA	-1	NA	NA	NA	NA	NA	1	-1	-1	1.Unperturbed
EDIL3	NA	NA	NA	NA	NA	NA	NA	NA	NA	-1	NA	NA	NA	NA	NA	NA	1	-1	-1	1.Unperturbed
EED	NA	NA	NA	NA	NA	NA	NA	NA	NA	NA	-1	NA	NA	NA	NA	NA	1	-1	-1	1.Unperturbed
EEF1A1	NA	NA	NA	NA	NA	NA	NA	NA	NA	NA	-1	NA	NA	NA	NA	NA	1	-1	-1	1.Unperturbed
EEF1D	1	NA	NA	NA	NA	NA	NA	NA	NA	NA	NA	NA	NA	NA	NA	NA	1	1	1	1.Unperturbed
EEF1E1	NA	NA	NA	NA	NA	NA	NA	NA	NA	NA	-1	NA	NA	NA	NA	NA	1	-1	-1	1.Unperturbed
EEF2	NA	NA	NA	NA	NA	NA	NA	NA	NA	NA	-1	NA	NA	NA	NA	NA	1	-1	-1	1.Unperturbed
EFCAB14	NA	NA	NA	NA	NA	NA	NA	NA	NA	NA	-1	NA	NA	NA	NA	NA	1	-1	-1	1.Unperturbed
EFCAB4A	NA	NA	NA	NA	NA	NA	NA	-1	NA	NA	NA	NA	NA	NA	NA	NA	1	-1	-1	1.Unperturbed
EFEMP1	NA	NA	NA	NA	NA	NA	1	NA	NA	NA	NA	NA	NA	NA	NA	NA	1	1	1	1.Unperturbed
EFEMP2	-1	NA	NA	NA	NA	NA	NA	NA	NA	NA	NA	NA	NA	NA	NA	NA	1	-1	-1	1.Unperturbed
EFHB	NA	NA	NA	NA	NA	NA	1	NA	NA	NA	NA	NA	NA	NA	NA	NA	1	1	1	1.Unperturbed
EFHC1	NA	NA	NA	NA	NA	NA	NA	NA	NA	NA	-1	NA	NA	NA	NA	NA	1	-1	-1	1.Unperturbed
EFHD1	NA	NA	NA	NA	NA	NA	1	NA	NA	NA	NA	NA	NA	NA	NA	NA	1	1	1	1.Unperturbed
EFHD2	NA	NA	NA	NA	NA	NA	NA	NA	NA	NA	NA	1	NA	NA	NA	NA	1	1	1	1.Unperturbed
EFNA4	NA	NA	NA	NA	NA	NA	1	NA	NA	NA	NA	NA	NA	NA	NA	NA	1	1	1	1.Unperturbed
EFNB1	1	NA	NA	NA	NA	NA	NA	NA	NA	NA	NA	NA	NA	NA	NA	NA	1	1	1	1.Unperturbed
EFR3A	NA	NA	NA	NA	NA	NA	NA	NA	NA	NA	-1	NA	NA	NA	NA	NA	1	-1	-1	1.Unperturbed
EFR3B	NA	NA	NA	NA	NA	NA	NA	NA	NA	-1	NA	NA	NA	NA	NA	NA	1	-1	-1	1.Unperturbed
EGFL6	NA	NA	NA	NA	NA	NA	NA	-1	NA	NA	NA	NA	NA	NA	NA	NA	1	-1	-1	1.Unperturbed
EGFLAM	NA	NA	NA	NA	NA	NA	NA	1	NA	NA	NA	NA	NA	NA	NA	NA	1	1	1	1.Unperturbed
EGR3	NA	NA	NA	NA	NA	NA	NA	1	NA	NA	NA	NA	NA	NA	NA	NA	1	1	1	1.Unperturbed
EHBP1	NA	NA	NA	NA	NA	NA	NA	NA	NA	NA	-1	NA	NA	NA	NA	NA	1	-1	-1	1.Unperturbed
EHBP1L1	1	NA	NA	NA	NA	NA	NA	NA	NA	NA	NA	NA	NA	NA	NA	NA	1	1	1	1.Unperturbed
EHHADH	NA	NA	NA	NA	NA	NA	NA	-1	NA	NA	NA	NA	NA	NA	NA	NA	1	-1	-1	1.Unperturbed
EID1	NA	NA	NA	NA	NA	NA	NA	NA	NA	NA	-1	NA	NA	NA	NA	NA	1	-1	-1	1.Unperturbed
EID2B	NA	NA	NA	NA	NA	NA	NA	-1	NA	NA	NA	NA	NA	NA	NA	NA	1	-1	-1	1.Unperturbed
EIF1	NA	NA	NA	NA	NA	NA	NA	NA	NA	NA	-1	NA	NA	NA	NA	NA	1	-1	-1	1.Unperturbed
EIF1B	NA	NA	NA	NA	NA	NA	NA	NA	NA	NA	-1	NA	NA	NA	NA	NA	1	-1	-1	1.Unperturbed
EIF2AK1	NA	NA	NA	NA	NA	NA	NA	NA	NA	NA	-1	NA	NA	NA	NA	NA	1	-1	-1	1.Unperturbed
EIF2AK3	NA	NA	NA	NA	NA	NA	NA	NA	NA	NA	-1	NA	NA	NA	NA	NA	1	-1	-1	1.Unperturbed
EIF2AK4	NA	NA	NA	NA	NA	NA	-1	NA	NA	NA	NA	NA	NA	NA	NA	NA	1	-1	-1	1.Unperturbed
EIF2B2	NA	NA	NA	NA	NA	NA	NA	NA	NA	NA	-1	NA	NA	NA	NA	NA	1	-1	-1	1.Unperturbed
EIF2C3	NA	NA	NA	NA	NA	NA	1	NA	NA	NA	NA	NA	NA	NA	NA	NA	1	1	1	1.Unperturbed
EIF2S1	NA	NA	NA	NA	NA	NA	NA	NA	NA	NA	-1	NA	NA	NA	NA	NA	1	-1	-1	1.Unperturbed
EIF2S2	NA	NA	NA	NA	NA	NA	NA	NA	NA	NA	-1	NA	NA	NA	NA	NA	1	-1	-1	1.Unperturbed
EIF3D	NA	NA	NA	NA	NA	NA	NA	NA	NA	NA	-1	NA	NA	NA	NA	NA	1	-1	-1	1.Unperturbed
EIF3I	NA	NA	NA	NA	NA	NA	NA	NA	NA	NA	-1	NA	NA	NA	NA	NA	1	-1	-1	1.Unperturbed
EIF3J	NA	NA	NA	NA	NA	NA	NA	NA	NA	NA	-1	NA	NA	NA	NA	NA	1	-1	-1	1.Unperturbed
EIF3M	NA	NA	NA	NA	NA	NA	NA	NA	NA	NA	-1	NA	NA	NA	NA	NA	1	-1	-1	1.Unperturbed
EIF4A3	NA	NA	NA	NA	NA	NA	NA	NA	NA	NA	-1	NA	NA	NA	NA	NA	1	-1	-1	1.Unperturbed
EIF4B	NA	NA	NA	NA	NA	NA	NA	NA	NA	NA	-1	NA	NA	NA	NA	NA	1	-1	-1	1.Unperturbed
EIF4E	NA	NA	NA	NA	NA	NA	NA	NA	NA	NA	-1	NA	NA	NA	NA	NA	1	-1	-1	1.Unperturbed
EIF4E2	NA	NA	NA	NA	NA	NA	NA	NA	NA	NA	-1	NA	NA	NA	NA	NA	1	-1	-1	1.Unperturbed
EIF4H	NA	NA	NA	NA	NA	NA	NA	NA	NA	NA	-1	NA	NA	NA	NA	NA	1	-1	-1	1.Unperturbed
EIF5A2	NA	NA	NA	NA	NA	NA	-1	NA	NA	NA	NA	NA	NA	NA	NA	NA	1	-1	-1	1.Unperturbed
ELAVL1	NA	NA	NA	NA	NA	NA	NA	NA	NA	NA	-1	NA	NA	NA	NA	NA	1	-1	-1	1.Unperturbed
ELAVL4	NA	NA	NA	NA	NA	NA	NA	NA	NA	-1	NA	NA	NA	NA	NA	NA	1	-1	-1	1.Unperturbed
ELF1	NA	NA	NA	NA	NA	NA	NA	NA	NA	NA	-1	NA	NA	NA	NA	NA	1	-1	-1	1.Unperturbed
ELF2	NA	NA	NA	NA	NA	NA	NA	-1	NA	NA	NA	NA	NA	NA	NA	NA	1	-1	-1	1.Unperturbed
ELFN1	NA	NA	NA	NA	NA	NA	NA	NA	1	NA	NA	NA	NA	NA	NA	NA	1	1	1	1.Unperturbed
ELK3	NA	NA	NA	NA	NA	NA	1	NA	NA	NA	NA	NA	NA	NA	NA	NA	1	1	1	1.Unperturbed
ELMO2	NA	NA	NA	NA	NA	NA	NA	NA	NA	NA	-1	NA	NA	NA	NA	NA	1	-1	-1	1.Unperturbed
ELN	NA	NA	NA	NA	NA	NA	1	NA	NA	NA	NA	NA	NA	NA	NA	NA	1	1	1	1.Unperturbed
ELOVL4	NA	NA	NA	NA	NA	NA	NA	NA	NA	-1	NA	NA	NA	NA	NA	NA	1	-1	-1	1.Unperturbed
ELOVL5	NA	NA	NA	NA	NA	NA	NA	NA	NA	NA	-1	NA	NA	NA	NA	NA	1	-1	-1	1.Unperturbed
ELOVL6	NA	NA	NA	NA	NA	NA	-1	NA	NA	NA	NA	NA	NA	NA	NA	NA	1	-1	-1	1.Unperturbed
ELP2	-1	NA	NA	NA	NA	NA	NA	NA	NA	NA	NA	NA	NA	NA	NA	NA	1	-1	-1	1.Unperturbed
ELP4	NA	NA	NA	NA	NA	NA	NA	NA	NA	NA	-1	NA	NA	NA	NA	NA	1	-1	-1	1.Unperturbed
EMC2	NA	NA	NA	NA	NA	NA	NA	NA	NA	NA	-1	NA	NA	NA	NA	NA	1	-1	-1	1.Unperturbed
EMC7	NA	NA	NA	NA	NA	NA	NA	NA	NA	NA	-1	NA	NA	NA	NA	NA	1	-1	-1	1.Unperturbed
EMID1	-1	NA	NA	NA	NA	NA	NA	NA	NA	NA	NA	NA	NA	NA	NA	NA	1	-1	-1	1.Unperturbed
EML1	NA	NA	NA	NA	NA	NA	NA	-1	NA	NA	NA	NA	NA	NA	NA	NA	1	-1	-1	1.Unperturbed
EML4	NA	NA	NA	NA	NA	NA	NA	-1	NA	NA	NA	NA	NA	NA	NA	NA	1	-1	-1	1.Unperturbed
EMR2	NA	NA	NA	NA	NA	NA	1	NA	NA	NA	NA	NA	NA	NA	NA	NA	1	1	1	1.Unperturbed
ENAH	NA	NA	NA	NA	NA	NA	NA	-1	NA	NA	NA	NA	NA	NA	NA	NA	1	-1	-1	1.Unperturbed
ENC1	NA	NA	NA	NA	NA	NA	NA	NA	NA	NA	NA	NA	NA	1	NA	NA	1	1	1	1.Unperturbed
ENDOD1	NA	NA	NA	NA	NA	NA	NA	NA	NA	NA	-1	NA	NA	NA	NA	NA	1	-1	-1	1.Unperturbed
ENO1	1	NA	NA	NA	NA	NA	NA	NA	NA	NA	NA	NA	NA	NA	NA	NA	1	1	1	1.Unperturbed
ENO3	NA	NA	NA	NA	NA	NA	-1	NA	NA	NA	NA	NA	NA	NA	NA	NA	1	-1	-1	1.Unperturbed
ENOPH1	NA	NA	NA	NA	NA	NA	NA	NA	NA	NA	-1	NA	NA	NA	NA	NA	1	-1	-1	1.Unperturbed
ENPP4	NA	NA	NA	NA	NA	NA	NA	NA	NA	NA	-1	NA	NA	NA	NA	NA	1	-1	-1	1.Unperturbed
ENSA	NA	NA	NA	NA	NA	NA	NA	NA	NA	NA	-1	NA	NA	NA	NA	NA	1	-1	-1	1.Unperturbed
EOMES	NA	NA	NA	NA	NA	NA	-1	NA	NA	NA	NA	NA	NA	NA	NA	NA	1	-1	-1	1.Unperturbed
EP300	NA	NA	NA	NA	NA	NA	1	NA	NA	NA	NA	NA	NA	NA	NA	NA	1	1	1	1.Unperturbed
EPB41	NA	1	NA	NA	NA	NA	NA	NA	NA	NA	NA	NA	NA	NA	NA	NA	1	1	1	1.Unperturbed
EPB41L3	NA	NA	NA	NA	NA	NA	NA	NA	NA	NA	-1	NA	NA	NA	NA	NA	1	-1	-1	1.Unperturbed
EPB41L4B	NA	NA	NA	NA	NA	NA	NA	NA	NA	NA	-1	NA	NA	NA	NA	NA	1	-1	-1	1.Unperturbed
EPB42	NA	NA	NA	NA	NA	NA	1	NA	NA	NA	NA	NA	NA	NA	NA	NA	1	1	1	1.Unperturbed
EPDR1	NA	NA	NA	NA	NA	NA	NA	-1	NA	NA	NA	NA	NA	NA	NA	NA	1	-1	-1	1.Unperturbed
EPHB6	NA	NA	NA	NA	NA	NA	NA	NA	NA	NA	NA	NA	NA	NA	NA	-1	1	-1	-1	1.Unperturbed
EPHX1	NA	NA	NA	NA	NA	NA	1	NA	NA	NA	NA	NA	NA	NA	NA	NA	1	1	1	1.Unperturbed
EPHX2	NA	NA	NA	NA	NA	NA	NA	NA	NA	-1	NA	NA	NA	NA	NA	NA	1	-1	-1	1.Unperturbed
EPN1	NA	NA	NA	NA	NA	NA	1	NA	NA	NA	NA	NA	NA	NA	NA	NA	1	1	1	1.Unperturbed
EPOR	NA	NA	NA	NA	NA	NA	1	NA	NA	NA	NA	NA	NA	NA	NA	NA	1	1	1	1.Unperturbed
EPRS	NA	NA	NA	NA	NA	NA	NA	NA	NA	NA	-1	NA	NA	NA	NA	NA	1	-1	-1	1.Unperturbed
ERAP1	1	NA	NA	NA	NA	NA	NA	NA	NA	NA	NA	NA	NA	NA	NA	NA	1	1	1	1.Unperturbed
ERBB2IP	NA	NA	NA	NA	NA	NA	NA	NA	NA	NA	-1	NA	NA	NA	NA	NA	1	-1	-1	1.Unperturbed
ERC1	-1	NA	NA	NA	NA	NA	NA	NA	NA	NA	NA	NA	NA	NA	NA	NA	1	-1	-1	1.Unperturbed
ERGIC1	NA	NA	NA	NA	NA	NA	1	NA	NA	NA	NA	NA	NA	NA	NA	NA	1	1	1	1.Unperturbed
ERGIC2	NA	NA	NA	NA	NA	NA	NA	NA	NA	NA	-1	NA	NA	NA	NA	NA	1	-1	-1	1.Unperturbed
ERH	NA	NA	NA	NA	NA	NA	NA	NA	NA	NA	-1	NA	NA	NA	NA	NA	1	-1	-1	1.Unperturbed
ERICH5	NA	NA	NA	NA	NA	NA	NA	NA	-1	NA	NA	NA	NA	NA	NA	NA	1	-1	-1	1.Unperturbed
ERLIN1	NA	NA	NA	NA	NA	NA	NA	NA	NA	NA	-1	NA	NA	NA	NA	NA	1	-1	-1	1.Unperturbed
ERO1L	NA	NA	NA	NA	NA	NA	NA	NA	NA	NA	-1	NA	NA	NA	NA	NA	1	-1	-1	1.Unperturbed
ERP44	NA	NA	NA	NA	NA	NA	NA	NA	NA	NA	-1	NA	NA	NA	NA	NA	1	-1	-1	1.Unperturbed
ERRFI1	-1	NA	NA	NA	NA	NA	NA	NA	NA	NA	NA	NA	NA	NA	NA	NA	1	-1	-1	1.Unperturbed
ESD	NA	NA	NA	NA	NA	NA	NA	NA	NA	NA	-1	NA	NA	NA	NA	NA	1	-1	-1	1.Unperturbed
ESPNL	NA	NA	NA	NA	NA	NA	NA	1	NA	NA	NA	NA	NA	NA	NA	NA	1	1	1	1.Unperturbed
ESR1	NA	NA	NA	NA	NA	NA	NA	NA	NA	-1	NA	NA	NA	NA	NA	NA	1	-1	-1	1.Unperturbed
ETF1	NA	NA	NA	NA	NA	NA	NA	NA	NA	NA	-1	NA	NA	NA	NA	NA	1	-1	-1	1.Unperturbed
ETFA	NA	NA	NA	NA	NA	NA	NA	NA	NA	NA	-1	NA	NA	NA	NA	NA	1	-1	-1	1.Unperturbed
ETFB	NA	NA	NA	NA	NA	NA	-1	NA	NA	NA	NA	NA	NA	NA	NA	NA	1	-1	-1	1.Unperturbed
ETV1	NA	NA	NA	NA	NA	NA	NA	NA	NA	NA	-1	NA	NA	NA	NA	NA	1	-1	-1	1.Unperturbed
ETV2	NA	NA	NA	NA	NA	NA	NA	NA	NA	NA	NA	NA	NA	NA	NA	-1	1	-1	-1	1.Unperturbed
EVX1	NA	NA	NA	NA	NA	NA	NA	NA	NA	NA	NA	NA	NA	NA	1	NA	1	1	1	1.Unperturbed
EWSR1	NA	NA	NA	NA	NA	NA	NA	-1	NA	NA	NA	NA	NA	NA	NA	NA	1	-1	-1	1.Unperturbed
EXOC4	NA	NA	NA	NA	NA	NA	1	NA	NA	NA	NA	NA	NA	NA	NA	NA	1	1	1	1.Unperturbed
EXOC6B	NA	NA	NA	NA	NA	NA	NA	NA	NA	NA	NA	NA	NA	NA	NA	-1	1	-1	-1	1.Unperturbed
EXOSC10	NA	NA	NA	NA	NA	NA	-1	NA	NA	NA	NA	NA	NA	NA	NA	NA	1	-1	-1	1.Unperturbed
EYA2	NA	NA	NA	NA	NA	NA	1	NA	NA	NA	NA	NA	NA	NA	NA	NA	1	1	1	1.Unperturbed
EZH1	NA	NA	NA	NA	NA	NA	-1	NA	NA	NA	NA	NA	NA	NA	NA	NA	1	-1	-1	1.Unperturbed
F13A1	NA	NA	NA	NA	NA	NA	1	NA	NA	NA	NA	NA	NA	NA	NA	NA	1	1	1	1.Unperturbed
F2RL1	NA	NA	NA	NA	NA	NA	NA	NA	NA	NA	NA	NA	-1	NA	NA	NA	1	-1	-1	1.Unperturbed
F8	NA	NA	NA	NA	NA	NA	-1	NA	NA	NA	NA	NA	NA	NA	NA	NA	1	-1	-1	1.Unperturbed
FAAH	NA	NA	NA	NA	NA	NA	NA	-1	NA	NA	NA	NA	NA	NA	NA	NA	1	-1	-1	1.Unperturbed
FABP5	NA	NA	NA	NA	NA	NA	NA	NA	NA	NA	-1	NA	NA	NA	NA	NA	1	-1	-1	1.Unperturbed
FAIM	NA	NA	NA	NA	NA	NA	NA	NA	NA	NA	-1	NA	NA	NA	NA	NA	1	-1	-1	1.Unperturbed
FAIM2	NA	NA	NA	NA	NA	NA	NA	NA	1	NA	NA	NA	NA	NA	NA	NA	1	1	1	1.Unperturbed
FAM100A	NA	NA	NA	NA	NA	NA	1	NA	NA	NA	NA	NA	NA	NA	NA	NA	1	1	1	1.Unperturbed
FAM104B	NA	NA	NA	NA	NA	NA	-1	NA	NA	NA	NA	NA	NA	NA	NA	NA	1	-1	-1	1.Unperturbed
FAM108A3	NA	NA	NA	NA	NA	NA	1	NA	NA	NA	NA	NA	NA	NA	NA	NA	1	1	1	1.Unperturbed
FAM108B1	NA	NA	NA	NA	NA	NA	1	NA	NA	NA	NA	NA	NA	NA	NA	NA	1	1	1	1.Unperturbed
FAM113B	NA	NA	NA	NA	NA	NA	NA	-1	NA	NA	NA	NA	NA	NA	NA	NA	1	-1	-1	1.Unperturbed
FAM122A	-1	NA	NA	NA	NA	NA	NA	NA	NA	NA	NA	NA	NA	NA	NA	NA	1	-1	-1	1.Unperturbed
FAM122B	NA	NA	NA	NA	NA	NA	NA	-1	NA	NA	NA	NA	NA	NA	NA	NA	1	-1	-1	1.Unperturbed
FAM124A	NA	NA	NA	NA	NA	NA	1	NA	NA	NA	NA	NA	NA	NA	NA	NA	1	1	1	1.Unperturbed
FAM125B	NA	NA	NA	NA	NA	NA	1	NA	NA	NA	NA	NA	NA	NA	NA	NA	1	1	1	1.Unperturbed
FAM127A	NA	NA	NA	NA	NA	NA	1	NA	NA	NA	NA	NA	NA	NA	NA	NA	1	1	1	1.Unperturbed
FAM129B	NA	NA	NA	NA	NA	NA	1	NA	NA	NA	NA	NA	NA	NA	NA	NA	1	1	1	1.Unperturbed
FAM130A2	NA	NA	NA	NA	NA	NA	-1	NA	NA	NA	NA	NA	NA	NA	NA	NA	1	-1	-1	1.Unperturbed
FAM131C	NA	NA	NA	NA	NA	NA	NA	NA	NA	-1	NA	NA	NA	NA	NA	NA	1	-1	-1	1.Unperturbed
FAM132B	NA	NA	NA	NA	NA	NA	NA	NA	NA	-1	NA	NA	NA	NA	NA	NA	1	-1	-1	1.Unperturbed
FAM134B	NA	NA	NA	NA	NA	NA	-1	NA	NA	NA	NA	NA	NA	NA	NA	NA	1	-1	-1	1.Unperturbed
FAM13A1	NA	NA	NA	NA	NA	NA	-1	NA	NA	NA	NA	NA	NA	NA	NA	NA	1	-1	-1	1.Unperturbed
FAM13B	NA	NA	NA	NA	NA	NA	NA	NA	NA	NA	-1	NA	NA	NA	NA	NA	1	-1	-1	1.Unperturbed
FAM14B	NA	NA	NA	NA	NA	NA	-1	NA	NA	NA	NA	NA	NA	NA	NA	NA	1	-1	-1	1.Unperturbed
FAM151A	NA	NA	NA	NA	NA	NA	-1	NA	NA	NA	NA	NA	NA	NA	NA	NA	1	-1	-1	1.Unperturbed
FAM153A	NA	NA	NA	NA	NA	NA	NA	1	NA	NA	NA	NA	NA	NA	NA	NA	1	1	1	1.Unperturbed
FAM166A	1	NA	NA	NA	NA	NA	NA	NA	NA	NA	NA	NA	NA	NA	NA	NA	1	1	1	1.Unperturbed
FAM167A	NA	NA	NA	NA	NA	NA	NA	NA	NA	-1	NA	NA	NA	NA	NA	NA	1	-1	-1	1.Unperturbed
FAM179B	NA	NA	NA	NA	NA	NA	NA	NA	NA	NA	-1	NA	NA	NA	NA	NA	1	-1	-1	1.Unperturbed
FAM18B	NA	NA	NA	NA	NA	NA	1	NA	NA	NA	NA	NA	NA	NA	NA	NA	1	1	1	1.Unperturbed
FAM19A3	NA	NA	NA	NA	NA	NA	-1	NA	NA	NA	NA	NA	NA	NA	NA	NA	1	-1	-1	1.Unperturbed
FAM208A	NA	NA	NA	NA	NA	NA	NA	NA	NA	NA	-1	NA	NA	NA	NA	NA	1	-1	-1	1.Unperturbed
FAM208B	NA	NA	NA	NA	NA	NA	NA	NA	NA	NA	-1	NA	NA	NA	NA	NA	1	-1	-1	1.Unperturbed
FAM20B	NA	NA	NA	NA	NA	NA	NA	NA	NA	NA	-1	NA	NA	NA	NA	NA	1	-1	-1	1.Unperturbed
FAM20C	NA	NA	NA	NA	NA	NA	1	NA	NA	NA	NA	NA	NA	NA	NA	NA	1	1	1	1.Unperturbed
FAM214B	NA	NA	NA	NA	NA	NA	NA	NA	NA	NA	NA	NA	NA	NA	NA	-1	1	-1	-1	1.Unperturbed
FAM21A	NA	NA	NA	NA	NA	NA	1	NA	NA	NA	NA	NA	NA	NA	NA	NA	1	1	1	1.Unperturbed
FAM222A	NA	NA	NA	NA	NA	NA	NA	NA	NA	-1	NA	NA	NA	NA	NA	NA	1	-1	-1	1.Unperturbed
FAM35A	NA	NA	NA	NA	NA	NA	-1	NA	NA	NA	NA	NA	NA	NA	NA	NA	1	-1	-1	1.Unperturbed
FAM38B	NA	NA	NA	NA	NA	NA	NA	NA	NA	NA	NA	NA	NA	-1	NA	NA	1	-1	-1	1.Unperturbed
FAM39E	NA	NA	NA	NA	NA	NA	-1	NA	NA	NA	NA	NA	NA	NA	NA	NA	1	-1	-1	1.Unperturbed
FAM3C	NA	NA	NA	NA	NA	NA	NA	NA	NA	NA	-1	NA	NA	NA	NA	NA	1	-1	-1	1.Unperturbed
FAM49B	NA	NA	NA	NA	NA	NA	NA	NA	NA	NA	-1	NA	NA	NA	NA	NA	1	-1	-1	1.Unperturbed
FAM50B	NA	NA	NA	NA	NA	NA	1	NA	NA	NA	NA	NA	NA	NA	NA	NA	1	1	1	1.Unperturbed
FAM55C	NA	NA	NA	NA	NA	NA	1	NA	NA	NA	NA	NA	NA	NA	NA	NA	1	1	1	1.Unperturbed
FAM62B	NA	NA	NA	NA	NA	NA	NA	-1	NA	NA	NA	NA	NA	NA	NA	NA	1	-1	-1	1.Unperturbed
FAM69A	-1	NA	NA	NA	NA	NA	NA	NA	NA	NA	NA	NA	NA	NA	NA	NA	1	-1	-1	1.Unperturbed
FAM69B	NA	NA	NA	NA	NA	NA	NA	NA	NA	-1	NA	NA	NA	NA	NA	NA	1	-1	-1	1.Unperturbed
FAM73A	NA	NA	NA	NA	NA	NA	-1	NA	NA	NA	NA	NA	NA	NA	NA	NA	1	-1	-1	1.Unperturbed
FAM75A7	NA	NA	NA	NA	NA	NA	-1	NA	NA	NA	NA	NA	NA	NA	NA	NA	1	-1	-1	1.Unperturbed
FAM84B	NA	NA	NA	NA	NA	NA	NA	-1	NA	NA	NA	NA	NA	NA	NA	NA	1	-1	-1	1.Unperturbed
FAM86B1	NA	NA	NA	NA	NA	NA	1	NA	NA	NA	NA	NA	NA	NA	NA	NA	1	1	1	1.Unperturbed
FAM8A1	NA	NA	NA	NA	NA	NA	NA	NA	NA	NA	-1	NA	NA	NA	NA	NA	1	-1	-1	1.Unperturbed
FAM96B	NA	NA	NA	NA	NA	NA	NA	NA	NA	NA	-1	NA	NA	NA	NA	NA	1	-1	-1	1.Unperturbed
FAM98A	NA	NA	NA	NA	NA	NA	NA	NA	NA	NA	-1	NA	NA	NA	NA	NA	1	-1	-1	1.Unperturbed
FANCF	NA	NA	NA	NA	NA	NA	NA	NA	NA	NA	-1	NA	NA	NA	NA	NA	1	-1	-1	1.Unperturbed
FANCG	NA	NA	NA	NA	NA	NA	-1	NA	NA	NA	NA	NA	NA	NA	NA	NA	1	-1	-1	1.Unperturbed
FAP	NA	NA	NA	NA	NA	NA	NA	NA	NA	NA	-1	NA	NA	NA	NA	NA	1	-1	-1	1.Unperturbed
FASTK	NA	NA	NA	NA	NA	NA	1	NA	NA	NA	NA	NA	NA	NA	NA	NA	1	1	1	1.Unperturbed
FASTKD2	NA	NA	NA	NA	NA	NA	NA	NA	NA	NA	-1	NA	NA	NA	NA	NA	1	-1	-1	1.Unperturbed
FASTKD3	NA	NA	NA	NA	NA	NA	NA	NA	NA	NA	-1	NA	NA	NA	NA	NA	1	-1	-1	1.Unperturbed
FAT1	NA	NA	NA	NA	NA	NA	NA	NA	NA	NA	-1	NA	NA	NA	NA	NA	1	-1	-1	1.Unperturbed
FAT2	NA	NA	NA	NA	NA	NA	1	NA	NA	NA	NA	NA	NA	NA	NA	NA	1	1	1	1.Unperturbed
FBL	NA	NA	NA	NA	NA	NA	NA	NA	NA	NA	-1	NA	NA	NA	NA	NA	1	-1	-1	1.Unperturbed
FBLN1	NA	NA	NA	NA	NA	NA	NA	NA	NA	NA	NA	NA	NA	-1	NA	NA	1	-1	-1	1.Unperturbed
FBN2	NA	NA	NA	NA	NA	NA	-1	NA	NA	NA	NA	NA	NA	NA	NA	NA	1	-1	-1	1.Unperturbed
FBP1	NA	NA	NA	NA	NA	NA	NA	-1	NA	NA	NA	NA	NA	NA	NA	NA	1	-1	-1	1.Unperturbed
FBS1	NA	NA	NA	NA	NA	NA	1	NA	NA	NA	NA	NA	NA	NA	NA	NA	1	1	1	1.Unperturbed
FBXL12	NA	-1	NA	NA	NA	NA	NA	NA	NA	NA	NA	NA	NA	NA	NA	NA	1	-1	-1	1.Unperturbed
FBXL16	NA	NA	NA	NA	NA	NA	NA	NA	NA	-1	NA	NA	NA	NA	NA	NA	1	-1	-1	1.Unperturbed
FBXL5	NA	NA	NA	NA	NA	NA	NA	NA	NA	NA	-1	NA	NA	NA	NA	NA	1	-1	-1	1.Unperturbed
FBXL7	NA	NA	NA	NA	NA	NA	1	NA	NA	NA	NA	NA	NA	NA	NA	NA	1	1	1	1.Unperturbed
FBXO21	NA	NA	NA	NA	NA	NA	NA	NA	NA	NA	-1	NA	NA	NA	NA	NA	1	-1	-1	1.Unperturbed
FBXO28	NA	NA	NA	NA	NA	NA	NA	NA	NA	NA	-1	NA	NA	NA	NA	NA	1	-1	-1	1.Unperturbed
FBXO3	NA	NA	NA	NA	NA	NA	NA	NA	NA	NA	-1	NA	NA	NA	NA	NA	1	-1	-1	1.Unperturbed
FBXO46	NA	NA	NA	NA	NA	NA	1	NA	NA	NA	NA	NA	NA	NA	NA	NA	1	1	1	1.Unperturbed
FBXO7	NA	NA	NA	NA	NA	NA	NA	NA	NA	NA	-1	NA	NA	NA	NA	NA	1	-1	-1	1.Unperturbed
FBXO9	NA	NA	NA	NA	NA	NA	NA	NA	NA	NA	-1	NA	NA	NA	NA	NA	1	-1	-1	1.Unperturbed
FBXW11	NA	NA	NA	NA	NA	NA	NA	NA	NA	NA	-1	NA	NA	NA	NA	NA	1	-1	-1	1.Unperturbed
FBXW12	NA	NA	NA	NA	NA	NA	NA	NA	NA	NA	1	NA	NA	NA	NA	NA	1	1	1	1.Unperturbed
FBXW2	NA	NA	NA	NA	NA	NA	NA	NA	NA	NA	-1	NA	NA	NA	NA	NA	1	-1	-1	1.Unperturbed
FBXW4	NA	NA	NA	NA	NA	NA	NA	-1	NA	NA	NA	NA	NA	NA	NA	NA	1	-1	-1	1.Unperturbed
FBXW7	NA	NA	NA	NA	NA	NA	NA	-1	NA	NA	NA	NA	NA	NA	NA	NA	1	-1	-1	1.Unperturbed
FCAR	NA	NA	NA	NA	NA	NA	NA	-1	NA	NA	NA	NA	NA	NA	NA	NA	1	-1	-1	1.Unperturbed
FCER2	NA	NA	NA	NA	NA	NA	NA	NA	NA	NA	NA	NA	NA	NA	NA	-1	1	-1	-1	1.Unperturbed
FCGBP	NA	NA	NA	NA	NA	NA	NA	NA	NA	NA	1	NA	NA	NA	NA	NA	1	1	1	1.Unperturbed
FCGR1A	NA	NA	NA	NA	NA	NA	1	NA	NA	NA	NA	NA	NA	NA	NA	NA	1	1	1	1.Unperturbed
FCGR1B	NA	NA	NA	NA	NA	NA	1	NA	NA	NA	NA	NA	NA	NA	NA	NA	1	1	1	1.Unperturbed
FCGR2A	NA	NA	NA	NA	NA	NA	NA	1	NA	NA	NA	NA	NA	NA	NA	NA	1	1	1	1.Unperturbed
FCGR2B	NA	NA	NA	NA	NA	NA	1	NA	NA	NA	NA	NA	NA	NA	NA	NA	1	1	1	1.Unperturbed
FCN3	NA	NA	NA	NA	NA	NA	1	NA	NA	NA	NA	NA	NA	NA	NA	NA	1	1	1	1.Unperturbed
FDX1	NA	NA	NA	NA	NA	NA	NA	NA	NA	NA	-1	NA	NA	NA	NA	NA	1	-1	-1	1.Unperturbed
FEM1C	NA	NA	NA	NA	NA	NA	NA	NA	NA	NA	-1	NA	NA	NA	NA	NA	1	-1	-1	1.Unperturbed
FERMT2	NA	NA	NA	NA	NA	NA	NA	NA	NA	NA	-1	NA	NA	NA	NA	NA	1	-1	-1	1.Unperturbed
FEZ1	NA	NA	NA	NA	NA	NA	NA	-1	NA	NA	NA	NA	NA	NA	NA	NA	1	-1	-1	1.Unperturbed
FFAR2	NA	NA	NA	NA	NA	NA	1	NA	NA	NA	NA	NA	NA	NA	NA	NA	1	1	1	1.Unperturbed
FGF9	NA	NA	NA	NA	NA	NA	NA	NA	NA	-1	NA	NA	NA	NA	NA	NA	1	-1	-1	1.Unperturbed
FGFBP2	NA	NA	NA	NA	NA	NA	NA	1	NA	NA	NA	NA	NA	NA	NA	NA	1	1	1	1.Unperturbed
FGFR1OP2	-1	NA	NA	NA	NA	NA	NA	NA	NA	NA	NA	NA	NA	NA	NA	NA	1	-1	-1	1.Unperturbed
FGFR2	NA	NA	NA	NA	NA	NA	NA	NA	NA	NA	NA	NA	NA	NA	NA	-1	1	-1	-1	1.Unperturbed
FGG	NA	NA	NA	NA	NA	NA	NA	NA	NA	1	NA	NA	NA	NA	NA	NA	1	1	1	1.Unperturbed
FGL2	NA	NA	NA	NA	NA	NA	1	NA	NA	NA	NA	NA	NA	NA	NA	NA	1	1	1	1.Unperturbed
FGR	NA	NA	NA	NA	NA	NA	1	NA	NA	NA	NA	NA	NA	NA	NA	NA	1	1	1	1.Unperturbed
FHL1	NA	NA	NA	NA	NA	NA	NA	NA	NA	NA	-1	NA	NA	NA	NA	NA	1	-1	-1	1.Unperturbed
FHL2	NA	NA	NA	NA	NA	NA	1	NA	NA	NA	NA	NA	NA	NA	NA	NA	1	1	1	1.Unperturbed
FIGNL1	-1	NA	NA	NA	NA	NA	NA	NA	NA	NA	NA	NA	NA	NA	NA	NA	1	-1	-1	1.Unperturbed
FIS1	NA	NA	NA	NA	NA	NA	NA	NA	NA	NA	-1	NA	NA	NA	NA	NA	1	-1	-1	1.Unperturbed
FKBP1A	NA	NA	NA	NA	NA	NA	1	NA	NA	NA	NA	NA	NA	NA	NA	NA	1	1	1	1.Unperturbed
FKBP8	NA	NA	NA	NA	NA	NA	1	NA	NA	NA	NA	NA	NA	NA	NA	NA	1	1	1	1.Unperturbed
FLJ10324	NA	NA	NA	NA	NA	NA	1	NA	NA	NA	NA	NA	NA	NA	NA	NA	1	1	1	1.Unperturbed
FLJ10916	NA	NA	NA	NA	NA	NA	-1	NA	NA	NA	NA	NA	NA	NA	NA	NA	1	-1	-1	1.Unperturbed
FLJ11235	NA	NA	NA	NA	NA	NA	NA	-1	NA	NA	NA	NA	NA	NA	NA	NA	1	-1	-1	1.Unperturbed
FLJ14166	NA	NA	NA	NA	NA	NA	NA	1	NA	NA	NA	NA	NA	NA	NA	NA	1	1	1	1.Unperturbed
FLJ20160	NA	NA	NA	NA	NA	NA	NA	-1	NA	NA	NA	NA	NA	NA	NA	NA	1	-1	-1	1.Unperturbed
FLJ20489	NA	NA	NA	NA	NA	NA	NA	-1	NA	NA	NA	NA	NA	NA	NA	NA	1	-1	-1	1.Unperturbed
FLJ20674	NA	NA	NA	NA	NA	NA	1	NA	NA	NA	NA	NA	NA	NA	NA	NA	1	1	1	1.Unperturbed
FLJ20718	NA	NA	NA	NA	NA	NA	1	NA	NA	NA	NA	NA	NA	NA	NA	NA	1	1	1	1.Unperturbed
FLJ25778	NA	NA	NA	NA	NA	NA	NA	-1	NA	NA	NA	NA	NA	NA	NA	NA	1	-1	-1	1.Unperturbed
FLJ32955	NA	NA	NA	NA	NA	NA	NA	1	NA	NA	NA	NA	NA	NA	NA	NA	1	1	1	1.Unperturbed
FLJ35220	NA	NA	NA	NA	NA	NA	-1	NA	NA	NA	NA	NA	NA	NA	NA	NA	1	-1	-1	1.Unperturbed
FLJ37307	NA	NA	NA	NA	NA	NA	1	NA	NA	NA	NA	NA	NA	NA	NA	NA	1	1	1	1.Unperturbed
FLJ38482	NA	NA	NA	NA	NA	NA	NA	NA	NA	NA	NA	NA	NA	-1	NA	NA	1	-1	-1	1.Unperturbed
FLJ39080	NA	NA	NA	NA	NA	NA	-1	NA	NA	NA	NA	NA	NA	NA	NA	NA	1	-1	-1	1.Unperturbed
FLJ45909	NA	NA	NA	NA	NA	NA	NA	NA	NA	NA	NA	NA	NA	-1	NA	NA	1	-1	-1	1.Unperturbed
FLJ90650	NA	NA	NA	NA	NA	NA	NA	-1	NA	NA	NA	NA	NA	NA	NA	NA	1	-1	-1	1.Unperturbed
FLNB	NA	NA	NA	NA	NA	NA	NA	-1	NA	NA	NA	NA	NA	NA	NA	NA	1	-1	-1	1.Unperturbed
FLRT2	NA	NA	NA	NA	NA	NA	NA	-1	NA	NA	NA	NA	NA	NA	NA	NA	1	-1	-1	1.Unperturbed
FLT3LG	NA	NA	NA	NA	NA	NA	NA	-1	NA	NA	NA	NA	NA	NA	NA	NA	1	-1	-1	1.Unperturbed
FMN2	NA	NA	NA	NA	NA	NA	NA	NA	NA	-1	NA	NA	NA	NA	NA	NA	1	-1	-1	1.Unperturbed
FMNL1	NA	NA	NA	NA	NA	NA	1	NA	NA	NA	NA	NA	NA	NA	NA	NA	1	1	1	1.Unperturbed
FMO1	NA	NA	NA	NA	NA	NA	NA	1	NA	NA	NA	NA	NA	NA	NA	NA	1	1	1	1.Unperturbed
FMO2	NA	NA	NA	NA	NA	NA	NA	-1	NA	NA	NA	NA	NA	NA	NA	NA	1	-1	-1	1.Unperturbed
FMOD	NA	NA	NA	NA	NA	NA	NA	NA	NA	NA	NA	NA	NA	-1	NA	NA	1	-1	-1	1.Unperturbed
FMR1	NA	NA	NA	NA	NA	NA	NA	NA	NA	NA	-1	NA	NA	NA	NA	NA	1	-1	-1	1.Unperturbed
FNBP4	NA	NA	NA	NA	NA	NA	NA	NA	NA	NA	-1	NA	NA	NA	NA	NA	1	-1	-1	1.Unperturbed
FNDC3A	NA	NA	NA	NA	NA	NA	NA	NA	NA	NA	-1	NA	NA	NA	NA	NA	1	-1	-1	1.Unperturbed
FNTA	NA	NA	NA	NA	NA	NA	NA	NA	NA	NA	-1	NA	NA	NA	NA	NA	1	-1	-1	1.Unperturbed
FOLR3	NA	NA	NA	NA	NA	NA	NA	NA	NA	NA	NA	NA	NA	-1	NA	NA	1	-1	-1	1.Unperturbed
FOXD2	NA	NA	NA	NA	NA	NA	1	NA	NA	NA	NA	NA	NA	NA	NA	NA	1	1	1	1.Unperturbed
FOXD4	NA	NA	NA	NA	NA	NA	NA	1	NA	NA	NA	NA	NA	NA	NA	NA	1	1	1	1.Unperturbed
FOXD4L1	NA	NA	NA	NA	NA	NA	NA	1	NA	NA	NA	NA	NA	NA	NA	NA	1	1	1	1.Unperturbed
FOXE1	NA	NA	NA	NA	NA	NA	NA	NA	NA	NA	NA	NA	NA	NA	NA	-1	1	-1	-1	1.Unperturbed
FOXF1	NA	NA	NA	NA	NA	NA	1	NA	NA	NA	NA	NA	NA	NA	NA	NA	1	1	1	1.Unperturbed
FOXJ3	NA	NA	NA	NA	NA	NA	NA	NA	NA	NA	NA	NA	NA	NA	NA	1	1	1	1	1.Unperturbed
FOXO1	NA	NA	NA	NA	NA	NA	NA	NA	NA	NA	-1	NA	NA	NA	NA	NA	1	-1	-1	1.Unperturbed
FOXO3	1	NA	NA	NA	NA	NA	NA	NA	NA	NA	NA	NA	NA	NA	NA	NA	1	1	1	1.Unperturbed
FOXRED2	NA	NA	NA	NA	NA	NA	1	NA	NA	NA	NA	NA	NA	NA	NA	NA	1	1	1	1.Unperturbed
FPR1	NA	NA	NA	NA	NA	NA	1	NA	NA	NA	NA	NA	NA	NA	NA	NA	1	1	1	1.Unperturbed
FPR2	NA	NA	NA	NA	NA	NA	1	NA	NA	NA	NA	NA	NA	NA	NA	NA	1	1	1	1.Unperturbed
FRAG1	NA	NA	NA	NA	NA	NA	-1	NA	NA	NA	NA	NA	NA	NA	NA	NA	1	-1	-1	1.Unperturbed
FRAP1	NA	NA	NA	NA	NA	NA	NA	-1	NA	NA	NA	NA	NA	NA	NA	NA	1	-1	-1	1.Unperturbed
FRAT1	NA	NA	NA	NA	NA	NA	NA	1	NA	NA	NA	NA	NA	NA	NA	NA	1	1	1	1.Unperturbed
FRAT2	NA	NA	NA	NA	NA	NA	1	NA	NA	NA	NA	NA	NA	NA	NA	NA	1	1	1	1.Unperturbed
FRMD3	NA	NA	NA	NA	NA	NA	1	NA	NA	NA	NA	NA	NA	NA	NA	NA	1	1	1	1.Unperturbed
FRMD6	NA	NA	NA	NA	NA	NA	NA	NA	NA	NA	NA	NA	NA	-1	NA	NA	1	-1	-1	1.Unperturbed
FRMPD1	NA	NA	NA	NA	NA	NA	NA	NA	NA	NA	NA	NA	NA	1	NA	NA	1	1	1	1.Unperturbed
FRY	NA	NA	NA	NA	NA	NA	NA	NA	NA	NA	-1	NA	NA	NA	NA	NA	1	-1	-1	1.Unperturbed
FRZB	NA	NA	NA	NA	NA	NA	NA	NA	NA	NA	NA	NA	1	NA	NA	NA	1	1	1	1.Unperturbed
FST	NA	NA	NA	NA	NA	NA	1	NA	NA	NA	NA	NA	NA	NA	NA	NA	1	1	1	1.Unperturbed
FSTL3	NA	NA	NA	NA	NA	NA	1	NA	NA	NA	NA	NA	NA	NA	NA	NA	1	1	1	1.Unperturbed
FTCD	NA	NA	NA	NA	NA	NA	NA	NA	-1	NA	NA	NA	NA	NA	NA	NA	1	-1	-1	1.Unperturbed
FTHL11	NA	NA	NA	NA	NA	NA	NA	NA	NA	NA	NA	NA	NA	-1	NA	NA	1	-1	-1	1.Unperturbed
FTHL12	NA	NA	NA	NA	NA	NA	NA	NA	NA	NA	NA	NA	NA	-1	NA	NA	1	-1	-1	1.Unperturbed
FTHL3	NA	NA	NA	NA	NA	NA	NA	NA	NA	NA	NA	NA	NA	-1	NA	NA	1	-1	-1	1.Unperturbed
FTHL8	NA	NA	NA	NA	NA	NA	NA	NA	NA	NA	NA	NA	NA	-1	NA	NA	1	-1	-1	1.Unperturbed
FTL	NA	NA	NA	NA	NA	NA	NA	NA	NA	NA	-1	NA	NA	NA	NA	NA	1	-1	-1	1.Unperturbed
FTO	NA	NA	NA	NA	NA	NA	NA	-1	NA	NA	NA	NA	NA	NA	NA	NA	1	-1	-1	1.Unperturbed
FTSJ1	NA	NA	NA	NA	NA	NA	NA	NA	NA	NA	-1	NA	NA	NA	NA	NA	1	-1	-1	1.Unperturbed
FUBP3	NA	NA	NA	NA	NA	NA	NA	NA	NA	NA	-1	NA	NA	NA	NA	NA	1	-1	-1	1.Unperturbed
FUCA1	NA	NA	NA	NA	NA	NA	NA	NA	NA	NA	-1	NA	NA	NA	NA	NA	1	-1	-1	1.Unperturbed
FUT11	NA	-1	NA	NA	NA	NA	NA	NA	NA	NA	NA	NA	NA	NA	NA	NA	1	-1	-1	1.Unperturbed
FUZ	NA	NA	NA	NA	NA	NA	NA	-1	NA	NA	NA	NA	NA	NA	NA	NA	1	-1	-1	1.Unperturbed
FVT1	NA	NA	NA	NA	NA	NA	NA	-1	NA	NA	NA	NA	NA	NA	NA	NA	1	-1	-1	1.Unperturbed
FZD6	NA	NA	NA	NA	NA	NA	NA	NA	NA	NA	-1	NA	NA	NA	NA	NA	1	-1	-1	1.Unperturbed
FZD8	NA	NA	NA	NA	NA	NA	1	NA	NA	NA	NA	NA	NA	NA	NA	NA	1	1	1	1.Unperturbed
G0S2	NA	NA	NA	NA	NA	NA	-1	NA	NA	NA	NA	NA	NA	NA	NA	NA	1	-1	-1	1.Unperturbed
G2E3	-1	NA	NA	NA	NA	NA	NA	NA	NA	NA	NA	NA	NA	NA	NA	NA	1	-1	-1	1.Unperturbed
GABARAPL1	NA	NA	NA	NA	NA	NA	NA	-1	NA	NA	NA	NA	NA	NA	NA	NA	1	-1	-1	1.Unperturbed
GABARAPL2	NA	NA	NA	NA	NA	NA	NA	NA	NA	NA	-1	NA	NA	NA	NA	NA	1	-1	-1	1.Unperturbed
GABRB3	NA	NA	NA	NA	NA	NA	NA	NA	NA	-1	NA	NA	NA	NA	NA	NA	1	-1	-1	1.Unperturbed
GAD1	NA	NA	NA	NA	NA	NA	NA	NA	1	NA	NA	NA	NA	NA	NA	NA	1	1	1	1.Unperturbed
GADD45A	NA	NA	NA	NA	NA	NA	NA	-1	NA	NA	NA	NA	NA	NA	NA	NA	1	-1	-1	1.Unperturbed
GADD45B	1	NA	NA	NA	NA	NA	NA	NA	NA	NA	NA	NA	NA	NA	NA	NA	1	1	1	1.Unperturbed
GAK	NA	NA	NA	NA	NA	NA	NA	NA	NA	NA	NA	NA	NA	NA	NA	-1	1	-1	-1	1.Unperturbed
GALC	NA	NA	NA	NA	NA	NA	NA	NA	NA	NA	-1	NA	NA	NA	NA	NA	1	-1	-1	1.Unperturbed
GALNT12	NA	NA	NA	NA	NA	NA	NA	NA	NA	NA	-1	NA	NA	NA	NA	NA	1	-1	-1	1.Unperturbed
GALNT3	NA	NA	NA	NA	NA	NA	NA	-1	NA	NA	NA	NA	NA	NA	NA	NA	1	-1	-1	1.Unperturbed
GALNT4	NA	NA	NA	NA	NA	NA	NA	-1	NA	NA	NA	NA	NA	NA	NA	NA	1	-1	-1	1.Unperturbed
GALNTL1	NA	NA	NA	NA	NA	NA	NA	NA	NA	NA	NA	NA	NA	-1	NA	NA	1	-1	-1	1.Unperturbed
GALNTL2	NA	NA	NA	NA	NA	NA	NA	-1	NA	NA	NA	NA	NA	NA	NA	NA	1	-1	-1	1.Unperturbed
GAP43	NA	NA	NA	NA	NA	NA	NA	NA	NA	-1	NA	NA	NA	NA	NA	NA	1	-1	-1	1.Unperturbed
GAPDH	NA	NA	NA	NA	NA	NA	NA	NA	NA	NA	-1	NA	NA	NA	NA	NA	1	-1	-1	1.Unperturbed
GART	-1	NA	NA	NA	NA	NA	NA	NA	NA	NA	NA	NA	NA	NA	NA	NA	1	-1	-1	1.Unperturbed
GAS1	NA	NA	NA	NA	NA	NA	NA	NA	NA	NA	NA	NA	NA	-1	NA	NA	1	-1	-1	1.Unperturbed
GAS2L1	NA	1	NA	NA	NA	NA	NA	NA	NA	NA	NA	NA	NA	NA	NA	NA	1	1	1	1.Unperturbed
GAS2L2	NA	NA	NA	NA	NA	NA	NA	-1	NA	NA	NA	NA	NA	NA	NA	NA	1	-1	-1	1.Unperturbed
GAS6	NA	NA	NA	NA	NA	NA	1	NA	NA	NA	NA	NA	NA	NA	NA	NA	1	1	1	1.Unperturbed
GATC	NA	NA	NA	NA	NA	NA	1	NA	NA	NA	NA	NA	NA	NA	NA	NA	1	1	1	1.Unperturbed
GBAS	NA	NA	NA	NA	NA	NA	NA	NA	NA	NA	NA	NA	NA	NA	NA	1	1	1	1	1.Unperturbed
GBP4	NA	NA	NA	NA	NA	NA	NA	-1	NA	NA	NA	NA	NA	NA	NA	NA	1	-1	-1	1.Unperturbed
GBP6	NA	-1	NA	NA	NA	NA	NA	NA	NA	NA	NA	NA	NA	NA	NA	NA	1	-1	-1	1.Unperturbed
GC	NA	NA	NA	NA	NA	NA	NA	NA	NA	NA	-1	NA	NA	NA	NA	NA	1	-1	-1	1.Unperturbed
GCA	NA	NA	NA	NA	NA	NA	NA	NA	NA	NA	-1	NA	NA	NA	NA	NA	1	-1	-1	1.Unperturbed
GCC2	NA	NA	NA	NA	NA	NA	NA	NA	NA	NA	-1	NA	NA	NA	NA	NA	1	-1	-1	1.Unperturbed
GCG	NA	NA	NA	NA	NA	NA	NA	NA	NA	NA	-1	NA	NA	NA	NA	NA	1	-1	-1	1.Unperturbed
GCH1	NA	NA	NA	NA	NA	NA	NA	NA	NA	NA	-1	NA	NA	NA	NA	NA	1	-1	-1	1.Unperturbed
GDAP1L1	NA	NA	NA	NA	NA	NA	NA	NA	NA	-1	NA	NA	NA	NA	NA	NA	1	-1	-1	1.Unperturbed
GDAP2	NA	NA	NA	NA	NA	NA	NA	NA	NA	NA	NA	NA	NA	-1	NA	NA	1	-1	-1	1.Unperturbed
GDF10	NA	NA	NA	NA	NA	NA	NA	NA	NA	NA	NA	NA	NA	-1	NA	NA	1	-1	-1	1.Unperturbed
GDI1	NA	NA	NA	NA	NA	NA	1	NA	NA	NA	NA	NA	NA	NA	NA	NA	1	1	1	1.Unperturbed
GDI2	NA	NA	NA	NA	NA	NA	NA	NA	NA	NA	-1	NA	NA	NA	NA	NA	1	-1	-1	1.Unperturbed
GDPD5	NA	NA	NA	NA	NA	NA	NA	NA	NA	NA	NA	NA	NA	NA	NA	-1	1	-1	-1	1.Unperturbed
GEFT	NA	NA	NA	NA	NA	NA	1	NA	NA	NA	NA	NA	NA	NA	NA	NA	1	1	1	1.Unperturbed
GEM	NA	NA	NA	NA	NA	NA	1	NA	NA	NA	NA	NA	NA	NA	NA	NA	1	1	1	1.Unperturbed
GFM1	-1	NA	NA	NA	NA	NA	NA	NA	NA	NA	NA	NA	NA	NA	NA	NA	1	-1	-1	1.Unperturbed
GFPT1	NA	NA	NA	NA	NA	NA	NA	NA	NA	NA	-1	NA	NA	NA	NA	NA	1	-1	-1	1.Unperturbed
GFRA1	NA	NA	NA	NA	NA	NA	1	NA	NA	NA	NA	NA	NA	NA	NA	NA	1	1	1	1.Unperturbed
GGA2	NA	NA	NA	NA	NA	NA	-1	NA	NA	NA	NA	NA	NA	NA	NA	NA	1	-1	-1	1.Unperturbed
GGCT	NA	NA	NA	NA	NA	NA	NA	NA	NA	NA	-1	NA	NA	NA	NA	NA	1	-1	-1	1.Unperturbed
GGCX	NA	NA	NA	NA	NA	NA	1	NA	NA	NA	NA	NA	NA	NA	NA	NA	1	1	1	1.Unperturbed
GGNBP2	NA	NA	NA	NA	NA	NA	NA	NA	NA	NA	-1	NA	NA	NA	NA	NA	1	-1	-1	1.Unperturbed
GGPS1	NA	NA	NA	NA	NA	NA	NA	-1	NA	NA	NA	NA	NA	NA	NA	NA	1	-1	-1	1.Unperturbed
GH2	NA	NA	NA	NA	NA	NA	-1	NA	NA	NA	NA	NA	NA	NA	NA	NA	1	-1	-1	1.Unperturbed
GHITM	NA	NA	NA	NA	NA	NA	NA	NA	NA	NA	-1	NA	NA	NA	NA	NA	1	-1	-1	1.Unperturbed
GHRL	NA	NA	NA	NA	NA	NA	NA	NA	NA	-1	NA	NA	NA	NA	NA	NA	1	-1	-1	1.Unperturbed
GIN1	NA	NA	NA	NA	NA	NA	NA	NA	NA	NA	-1	NA	NA	NA	NA	NA	1	-1	-1	1.Unperturbed
GIPC1	NA	NA	NA	NA	NA	NA	1	NA	NA	NA	NA	NA	NA	NA	NA	NA	1	1	1	1.Unperturbed
GIPR	NA	NA	NA	NA	NA	NA	NA	NA	NA	-1	NA	NA	NA	NA	NA	NA	1	-1	-1	1.Unperturbed
GJA10	1	NA	NA	NA	NA	NA	NA	NA	NA	NA	NA	NA	NA	NA	NA	NA	1	1	1	1.Unperturbed
GJA4	NA	NA	NA	NA	NA	NA	NA	-1	NA	NA	NA	NA	NA	NA	NA	NA	1	-1	-1	1.Unperturbed
GK5	NA	NA	NA	NA	NA	NA	NA	-1	NA	NA	NA	NA	NA	NA	NA	NA	1	-1	-1	1.Unperturbed
GLG1	NA	NA	NA	NA	NA	NA	NA	NA	NA	NA	-1	NA	NA	NA	NA	NA	1	-1	-1	1.Unperturbed
GLMN	NA	NA	NA	NA	NA	NA	-1	NA	NA	NA	NA	NA	NA	NA	NA	NA	1	-1	-1	1.Unperturbed
GLOD4	NA	NA	NA	NA	NA	NA	NA	NA	NA	NA	-1	NA	NA	NA	NA	NA	1	-1	-1	1.Unperturbed
GLP1R	NA	NA	NA	NA	NA	NA	NA	NA	NA	-1	NA	NA	NA	NA	NA	NA	1	-1	-1	1.Unperturbed
GLRX3	NA	NA	NA	NA	NA	NA	NA	NA	NA	NA	-1	NA	NA	NA	NA	NA	1	-1	-1	1.Unperturbed
GLRX5	NA	NA	NA	NA	NA	NA	NA	NA	NA	NA	-1	NA	NA	NA	NA	NA	1	-1	-1	1.Unperturbed
GLT8D1	NA	NA	NA	NA	NA	NA	NA	NA	NA	NA	-1	NA	NA	NA	NA	NA	1	-1	-1	1.Unperturbed
GLTSCR1	NA	NA	NA	NA	NA	NA	1	NA	NA	NA	NA	NA	NA	NA	NA	NA	1	1	1	1.Unperturbed
GLUD1	NA	NA	NA	NA	NA	NA	NA	NA	NA	NA	-1	NA	NA	NA	NA	NA	1	-1	-1	1.Unperturbed
GMFB	NA	NA	NA	NA	NA	NA	NA	NA	NA	NA	-1	NA	NA	NA	NA	NA	1	-1	-1	1.Unperturbed
GMPR2	NA	NA	NA	NA	NA	NA	NA	NA	NA	NA	-1	NA	NA	NA	NA	NA	1	-1	-1	1.Unperturbed
GNA12	NA	NA	NA	NA	NA	NA	1	NA	NA	NA	NA	NA	NA	NA	NA	NA	1	1	1	1.Unperturbed
GNAI1	NA	NA	NA	NA	NA	NA	NA	NA	NA	NA	-1	NA	NA	NA	NA	NA	1	-1	-1	1.Unperturbed
GNAI3	NA	NA	NA	NA	NA	NA	NA	NA	NA	NA	-1	NA	NA	NA	NA	NA	1	-1	-1	1.Unperturbed
GNAO1	NA	NA	NA	NA	NA	NA	NA	NA	NA	-1	NA	NA	NA	NA	NA	NA	1	-1	-1	1.Unperturbed
GNB1	NA	NA	NA	NA	NA	NA	NA	NA	NA	NA	-1	NA	NA	NA	NA	NA	1	-1	-1	1.Unperturbed
GNB4	NA	NA	NA	NA	NA	NA	NA	-1	NA	NA	NA	NA	NA	NA	NA	NA	1	-1	-1	1.Unperturbed
GNB5	NA	NA	NA	NA	NA	NA	NA	-1	NA	NA	NA	NA	NA	NA	NA	NA	1	-1	-1	1.Unperturbed
GNE	NA	NA	NA	NA	NA	NA	NA	NA	NA	NA	-1	NA	NA	NA	NA	NA	1	-1	-1	1.Unperturbed
GNG11	NA	NA	NA	NA	NA	NA	NA	-1	NA	NA	NA	NA	NA	NA	NA	NA	1	-1	-1	1.Unperturbed
GNG12	NA	NA	NA	NA	NA	NA	1	NA	NA	NA	NA	NA	NA	NA	NA	NA	1	1	1	1.Unperturbed
GNG4	NA	NA	NA	NA	NA	NA	NA	NA	NA	-1	NA	NA	NA	NA	NA	NA	1	-1	-1	1.Unperturbed
GNG5	NA	NA	NA	NA	NA	NA	1	NA	NA	NA	NA	NA	NA	NA	NA	NA	1	1	1	1.Unperturbed
GNG7	NA	NA	NA	NA	NA	NA	NA	NA	-1	NA	NA	NA	NA	NA	NA	NA	1	-1	-1	1.Unperturbed
GNRH1	NA	NA	NA	NA	NA	NA	-1	NA	NA	NA	NA	NA	NA	NA	NA	NA	1	-1	-1	1.Unperturbed
GNS	NA	NA	NA	NA	NA	NA	NA	NA	NA	NA	-1	NA	NA	NA	NA	NA	1	-1	-1	1.Unperturbed
GOLGA5	NA	NA	NA	NA	NA	NA	NA	NA	NA	NA	-1	NA	NA	NA	NA	NA	1	-1	-1	1.Unperturbed
GOLGA7	NA	NA	NA	NA	NA	NA	NA	NA	NA	NA	-1	NA	NA	NA	NA	NA	1	-1	-1	1.Unperturbed
GOLGA8A	NA	NA	NA	NA	NA	NA	NA	-1	NA	NA	NA	NA	NA	NA	NA	NA	1	-1	-1	1.Unperturbed
GOLM1	NA	NA	NA	NA	NA	NA	NA	NA	NA	NA	NA	NA	-1	NA	NA	NA	1	-1	-1	1.Unperturbed
GOLPH3	NA	NA	NA	NA	NA	NA	NA	NA	NA	NA	-1	NA	NA	NA	NA	NA	1	-1	-1	1.Unperturbed
GOLPH3L	NA	NA	NA	NA	NA	NA	1	NA	NA	NA	NA	NA	NA	NA	NA	NA	1	1	1	1.Unperturbed
GOLPH4	NA	NA	NA	NA	NA	NA	NA	-1	NA	NA	NA	NA	NA	NA	NA	NA	1	-1	-1	1.Unperturbed
GOLT1B	-1	NA	NA	NA	NA	NA	NA	NA	NA	NA	NA	NA	NA	NA	NA	NA	1	-1	-1	1.Unperturbed
GORASP2	NA	NA	NA	NA	NA	NA	NA	NA	NA	NA	-1	NA	NA	NA	NA	NA	1	-1	-1	1.Unperturbed
GOT1	NA	NA	NA	NA	NA	NA	NA	NA	NA	NA	-1	NA	NA	NA	NA	NA	1	-1	-1	1.Unperturbed
GOT2	NA	NA	NA	NA	NA	NA	NA	NA	NA	NA	-1	NA	NA	NA	NA	NA	1	-1	-1	1.Unperturbed
GP9	NA	NA	NA	NA	NA	NA	1	NA	NA	NA	NA	NA	NA	NA	NA	NA	1	1	1	1.Unperturbed
GPATCH2	NA	NA	NA	NA	NA	NA	NA	NA	NA	NA	-1	NA	NA	NA	NA	NA	1	-1	-1	1.Unperturbed
GPATCH4	NA	NA	NA	NA	NA	NA	NA	-1	NA	NA	NA	NA	NA	NA	NA	NA	1	-1	-1	1.Unperturbed
GPATCH8	NA	NA	NA	NA	NA	NA	NA	NA	NA	NA	-1	NA	NA	NA	NA	NA	1	-1	-1	1.Unperturbed
GPBAR1	NA	NA	NA	NA	NA	NA	NA	-1	NA	NA	NA	NA	NA	NA	NA	NA	1	-1	-1	1.Unperturbed
GPC1	NA	NA	NA	NA	NA	NA	1	NA	NA	NA	NA	NA	NA	NA	NA	NA	1	1	1	1.Unperturbed
GPD1	NA	NA	NA	NA	NA	NA	NA	NA	NA	-1	NA	NA	NA	NA	NA	NA	1	-1	-1	1.Unperturbed
GPI	NA	NA	NA	NA	NA	NA	NA	NA	NA	NA	-1	NA	NA	NA	NA	NA	1	-1	-1	1.Unperturbed
GPIHBP1	NA	NA	NA	NA	NA	NA	1	NA	NA	NA	NA	NA	NA	NA	NA	NA	1	1	1	1.Unperturbed
GPLD1	NA	NA	NA	NA	NA	NA	NA	-1	NA	NA	NA	NA	NA	NA	NA	NA	1	-1	-1	1.Unperturbed
GPM6A	NA	NA	NA	NA	NA	NA	NA	NA	NA	-1	NA	NA	NA	NA	NA	NA	1	-1	-1	1.Unperturbed
GPN3	NA	NA	NA	NA	NA	NA	NA	NA	NA	NA	-1	NA	NA	NA	NA	NA	1	-1	-1	1.Unperturbed
GPNMB	NA	NA	NA	NA	NA	NA	NA	NA	NA	NA	NA	NA	NA	-1	NA	NA	1	-1	-1	1.Unperturbed
GPR1	NA	NA	NA	NA	NA	NA	NA	-1	NA	NA	NA	NA	NA	NA	NA	NA	1	-1	-1	1.Unperturbed
GPR158	NA	NA	NA	NA	NA	NA	NA	NA	NA	-1	NA	NA	NA	NA	NA	NA	1	-1	-1	1.Unperturbed
GPR171	-1	NA	NA	NA	NA	NA	NA	NA	NA	NA	NA	NA	NA	NA	NA	NA	1	-1	-1	1.Unperturbed
GPR56	NA	NA	NA	NA	NA	NA	1	NA	NA	NA	NA	NA	NA	NA	NA	NA	1	1	1	1.Unperturbed
GPR64	NA	NA	NA	NA	NA	NA	1	NA	NA	NA	NA	NA	NA	NA	NA	NA	1	1	1	1.Unperturbed
GPR68	-1	NA	NA	NA	NA	NA	NA	NA	NA	NA	NA	NA	NA	NA	NA	NA	1	-1	-1	1.Unperturbed
GPS2	NA	NA	NA	NA	NA	NA	NA	NA	NA	NA	-1	NA	NA	NA	NA	NA	1	-1	-1	1.Unperturbed
GPSM3	NA	NA	NA	NA	NA	NA	1	NA	NA	NA	NA	NA	NA	NA	NA	NA	1	1	1	1.Unperturbed
GPX3	NA	NA	NA	NA	NA	NA	NA	NA	NA	NA	-1	NA	NA	NA	NA	NA	1	-1	-1	1.Unperturbed
GRASP	NA	NA	NA	NA	NA	NA	1	NA	NA	NA	NA	NA	NA	NA	NA	NA	1	1	1	1.Unperturbed
GRB2	NA	NA	NA	NA	NA	NA	1	NA	NA	NA	NA	NA	NA	NA	NA	NA	1	1	1	1.Unperturbed
GREM1	NA	NA	NA	NA	NA	NA	NA	NA	NA	NA	-1	NA	NA	NA	NA	NA	1	-1	-1	1.Unperturbed
GRIA2	NA	NA	NA	NA	NA	NA	NA	NA	NA	-1	NA	NA	NA	NA	NA	NA	1	-1	-1	1.Unperturbed
GRIN2B	NA	-1	NA	NA	NA	NA	NA	NA	NA	NA	NA	NA	NA	NA	NA	NA	1	-1	-1	1.Unperturbed
GRINA	NA	NA	NA	NA	NA	NA	1	NA	NA	NA	NA	NA	NA	NA	NA	NA	1	1	1	1.Unperturbed
GRIPAP1	NA	NA	NA	NA	NA	NA	NA	-1	NA	NA	NA	NA	NA	NA	NA	NA	1	-1	-1	1.Unperturbed
GRK4	NA	NA	NA	NA	NA	NA	-1	NA	NA	NA	NA	NA	NA	NA	NA	NA	1	-1	-1	1.Unperturbed
GRK6	NA	NA	NA	NA	NA	NA	NA	NA	NA	NA	1	NA	NA	NA	NA	NA	1	1	1	1.Unperturbed
GRLF1	NA	NA	NA	NA	NA	NA	1	NA	NA	NA	NA	NA	NA	NA	NA	NA	1	1	1	1.Unperturbed
GRM1	NA	NA	NA	NA	NA	NA	NA	NA	NA	-1	NA	NA	NA	NA	NA	NA	1	-1	-1	1.Unperturbed
GRPR	NA	NA	NA	NA	NA	NA	-1	NA	NA	NA	NA	NA	NA	NA	NA	NA	1	-1	-1	1.Unperturbed
GRRP1	NA	NA	NA	NA	NA	NA	1	NA	NA	NA	NA	NA	NA	NA	NA	NA	1	1	1	1.Unperturbed
GSAP	NA	NA	NA	NA	NA	NA	NA	NA	NA	NA	-1	NA	NA	NA	NA	NA	1	-1	-1	1.Unperturbed
GSDML	NA	NA	NA	NA	NA	NA	-1	NA	NA	NA	NA	NA	NA	NA	NA	NA	1	-1	-1	1.Unperturbed
GSN	NA	NA	NA	NA	NA	NA	1	NA	NA	NA	NA	NA	NA	NA	NA	NA	1	1	1	1.Unperturbed
GSPT1	NA	NA	NA	NA	NA	NA	NA	NA	NA	NA	-1	NA	NA	NA	NA	NA	1	-1	-1	1.Unperturbed
GSS	NA	NA	NA	NA	NA	NA	NA	NA	NA	NA	NA	NA	NA	NA	NA	-1	1	-1	-1	1.Unperturbed
GSTA1	NA	NA	NA	NA	NA	NA	-1	NA	NA	NA	NA	NA	NA	NA	NA	NA	1	-1	-1	1.Unperturbed
GSTA4	NA	NA	NA	NA	NA	NA	NA	NA	NA	NA	-1	NA	NA	NA	NA	NA	1	-1	-1	1.Unperturbed
GSTM1	NA	NA	NA	NA	NA	NA	1	NA	NA	NA	NA	NA	NA	NA	NA	NA	1	1	1	1.Unperturbed
GSTM3	NA	NA	NA	NA	NA	NA	NA	NA	NA	NA	-1	NA	NA	NA	NA	NA	1	-1	-1	1.Unperturbed
GSTT2	NA	NA	NA	NA	NA	NA	1	NA	NA	NA	NA	NA	NA	NA	NA	NA	1	1	1	1.Unperturbed
GSTTP2	NA	NA	NA	NA	NA	NA	-1	NA	NA	NA	NA	NA	NA	NA	NA	NA	1	-1	-1	1.Unperturbed
GSTZ1	NA	NA	NA	NA	NA	NA	-1	NA	NA	NA	NA	NA	NA	NA	NA	NA	1	-1	-1	1.Unperturbed
GTDC1	NA	NA	NA	NA	NA	NA	-1	NA	NA	NA	NA	NA	NA	NA	NA	NA	1	-1	-1	1.Unperturbed
GTF2B	NA	NA	NA	NA	NA	NA	NA	NA	NA	NA	-1	NA	NA	NA	NA	NA	1	-1	-1	1.Unperturbed
GTF2E1	NA	NA	NA	NA	NA	NA	NA	NA	NA	NA	-1	NA	NA	NA	NA	NA	1	-1	-1	1.Unperturbed
GTF2E2	NA	NA	NA	NA	NA	NA	NA	NA	NA	NA	-1	NA	NA	NA	NA	NA	1	-1	-1	1.Unperturbed
GTF2H1	NA	NA	NA	NA	NA	NA	NA	NA	NA	NA	-1	NA	NA	NA	NA	NA	1	-1	-1	1.Unperturbed
GTF2H3	NA	NA	NA	NA	NA	NA	NA	NA	NA	NA	1	NA	NA	NA	NA	NA	1	1	1	1.Unperturbed
GTF2IP1	NA	NA	NA	NA	NA	NA	1	NA	NA	NA	NA	NA	NA	NA	NA	NA	1	1	1	1.Unperturbed
GTF3C2	NA	NA	NA	NA	NA	NA	NA	NA	NA	NA	-1	NA	NA	NA	NA	NA	1	-1	-1	1.Unperturbed
GTF3C3	NA	NA	NA	NA	NA	NA	NA	NA	NA	NA	-1	NA	NA	NA	NA	NA	1	-1	-1	1.Unperturbed
GTF3C4	-1	NA	NA	NA	NA	NA	NA	NA	NA	NA	NA	NA	NA	NA	NA	NA	1	-1	-1	1.Unperturbed
GTPBP4	NA	NA	NA	NA	NA	NA	NA	NA	NA	NA	-1	NA	NA	NA	NA	NA	1	-1	-1	1.Unperturbed
GUCA1C	NA	NA	NA	NA	NA	NA	-1	NA	NA	NA	NA	NA	NA	NA	NA	NA	1	-1	-1	1.Unperturbed
GUCY1A3	NA	NA	NA	NA	NA	NA	NA	-1	NA	NA	NA	NA	NA	NA	NA	NA	1	-1	-1	1.Unperturbed
GUCY1B3	NA	NA	NA	NA	NA	NA	NA	NA	NA	NA	-1	NA	NA	NA	NA	NA	1	-1	-1	1.Unperturbed
GVIN1	NA	NA	NA	NA	NA	NA	NA	-1	NA	NA	NA	NA	NA	NA	NA	NA	1	-1	-1	1.Unperturbed
GYG1	NA	NA	NA	NA	NA	NA	NA	NA	NA	NA	-1	NA	NA	NA	NA	NA	1	-1	-1	1.Unperturbed
GZMA	NA	NA	NA	NA	NA	NA	-1	NA	NA	NA	NA	NA	NA	NA	NA	NA	1	-1	-1	1.Unperturbed
GZMB	NA	NA	NA	NA	NA	NA	-1	NA	NA	NA	NA	NA	NA	NA	NA	NA	1	-1	-1	1.Unperturbed
GZMH	NA	NA	NA	NA	NA	NA	-1	NA	NA	NA	NA	NA	NA	NA	NA	NA	1	-1	-1	1.Unperturbed
H1F0	NA	NA	NA	NA	NA	NA	1	NA	NA	NA	NA	NA	NA	NA	NA	NA	1	1	1	1.Unperturbed
H2AFZ	NA	NA	NA	NA	NA	NA	NA	NA	NA	NA	-1	NA	NA	NA	NA	NA	1	-1	-1	1.Unperturbed
H2BFXP	NA	NA	NA	NA	NA	NA	NA	NA	NA	-1	NA	NA	NA	NA	NA	NA	1	-1	-1	1.Unperturbed
H3F3A	1	NA	NA	NA	NA	NA	NA	NA	NA	NA	NA	NA	NA	NA	NA	NA	1	1	1	1.Unperturbed
HABP4	NA	NA	NA	NA	NA	NA	NA	-1	NA	NA	NA	NA	NA	NA	NA	NA	1	-1	-1	1.Unperturbed
HAPLN3	NA	NA	NA	NA	NA	NA	1	NA	NA	NA	NA	NA	NA	NA	NA	NA	1	1	1	1.Unperturbed
HAPLN4	NA	NA	NA	NA	NA	NA	NA	NA	NA	-1	NA	NA	NA	NA	NA	NA	1	-1	-1	1.Unperturbed
HAS2	NA	NA	NA	NA	NA	NA	1	NA	NA	NA	NA	NA	NA	NA	NA	NA	1	1	1	1.Unperturbed
HAT1	NA	NA	NA	NA	NA	NA	NA	NA	NA	NA	-1	NA	NA	NA	NA	NA	1	-1	-1	1.Unperturbed
HAUS2	NA	NA	NA	NA	NA	NA	NA	NA	NA	NA	1	NA	NA	NA	NA	NA	1	1	1	1.Unperturbed
HAX1	NA	NA	NA	NA	NA	NA	NA	NA	NA	NA	-1	NA	NA	NA	NA	NA	1	-1	-1	1.Unperturbed
HBB	-1	NA	NA	NA	NA	NA	NA	NA	NA	NA	NA	NA	NA	NA	NA	NA	1	-1	-1	1.Unperturbed
HBD	-1	NA	NA	NA	NA	NA	NA	NA	NA	NA	NA	NA	NA	NA	NA	NA	1	-1	-1	1.Unperturbed
HBM	NA	NA	NA	NA	NA	NA	1	NA	NA	NA	NA	NA	NA	NA	NA	NA	1	1	1	1.Unperturbed
HBP1	NA	NA	NA	NA	NA	NA	NA	NA	NA	NA	-1	NA	NA	NA	NA	NA	1	-1	-1	1.Unperturbed
HBS1L	NA	NA	NA	NA	NA	NA	NA	NA	NA	NA	-1	NA	NA	NA	NA	NA	1	-1	-1	1.Unperturbed
HCG22	NA	NA	NA	NA	NA	NA	-1	NA	NA	NA	NA	NA	NA	NA	NA	NA	1	-1	-1	1.Unperturbed
HCG2P7	NA	NA	NA	NA	NA	NA	NA	-1	NA	NA	NA	NA	NA	NA	NA	NA	1	-1	-1	1.Unperturbed
HCN4	-1	NA	NA	NA	NA	NA	NA	NA	NA	NA	NA	NA	NA	NA	NA	NA	1	-1	-1	1.Unperturbed
HDAC10	NA	NA	NA	NA	NA	NA	1	NA	NA	NA	NA	NA	NA	NA	NA	NA	1	1	1	1.Unperturbed
HDC	NA	NA	NA	NA	NA	NA	-1	NA	NA	NA	NA	NA	NA	NA	NA	NA	1	-1	-1	1.Unperturbed
HDDC2	NA	NA	NA	NA	NA	NA	NA	NA	NA	NA	-1	NA	NA	NA	NA	NA	1	-1	-1	1.Unperturbed
HDGFRP3	NA	NA	NA	NA	NA	NA	NA	NA	NA	NA	-1	NA	NA	NA	NA	NA	1	-1	-1	1.Unperturbed
HEATR1	NA	NA	NA	NA	NA	NA	-1	NA	NA	NA	NA	NA	NA	NA	NA	NA	1	-1	-1	1.Unperturbed
HEATR3	NA	NA	NA	NA	NA	NA	1	NA	NA	NA	NA	NA	NA	NA	NA	NA	1	1	1	1.Unperturbed
HEATR5B	NA	NA	NA	NA	NA	NA	-1	NA	NA	NA	NA	NA	NA	NA	NA	NA	1	-1	-1	1.Unperturbed
HECA	1	NA	NA	NA	NA	NA	NA	NA	NA	NA	NA	NA	NA	NA	NA	NA	1	1	1	1.Unperturbed
HERC6	NA	NA	NA	NA	NA	NA	NA	-1	NA	NA	NA	NA	NA	NA	NA	NA	1	-1	-1	1.Unperturbed
HERPUD1	NA	NA	NA	NA	NA	NA	NA	NA	NA	NA	-1	NA	NA	NA	NA	NA	1	-1	-1	1.Unperturbed
HESX1	NA	NA	NA	NA	NA	NA	NA	-1	NA	NA	NA	NA	NA	NA	NA	NA	1	-1	-1	1.Unperturbed
HEXIM2	NA	NA	NA	NA	NA	NA	-1	NA	NA	NA	NA	NA	NA	NA	NA	NA	1	-1	-1	1.Unperturbed
HEY1	NA	NA	NA	NA	NA	NA	NA	-1	NA	NA	NA	NA	NA	NA	NA	NA	1	-1	-1	1.Unperturbed
HFE	NA	NA	NA	NA	NA	NA	1	NA	NA	NA	NA	NA	NA	NA	NA	NA	1	1	1	1.Unperturbed
HIGD1A	NA	NA	NA	NA	NA	NA	NA	NA	NA	NA	-1	NA	NA	NA	NA	NA	1	-1	-1	1.Unperturbed
HIGD2A	NA	NA	NA	NA	NA	NA	-1	NA	NA	NA	NA	NA	NA	NA	NA	NA	1	-1	-1	1.Unperturbed
HINT1	NA	NA	NA	NA	NA	NA	NA	NA	NA	NA	-1	NA	NA	NA	NA	NA	1	-1	-1	1.Unperturbed
HINT2	NA	NA	NA	NA	NA	NA	-1	NA	NA	NA	NA	NA	NA	NA	NA	NA	1	-1	-1	1.Unperturbed
HIP2	NA	NA	NA	NA	NA	NA	1	NA	NA	NA	NA	NA	NA	NA	NA	NA	1	1	1	1.Unperturbed
HIPK2	NA	NA	NA	NA	NA	NA	1	NA	NA	NA	NA	NA	NA	NA	NA	NA	1	1	1	1.Unperturbed
HIPK3	NA	NA	NA	NA	NA	NA	1	NA	NA	NA	NA	NA	NA	NA	NA	NA	1	1	1	1.Unperturbed
HIRA	NA	NA	NA	NA	NA	NA	NA	NA	NA	NA	-1	NA	NA	NA	NA	NA	1	-1	-1	1.Unperturbed
HIRIP3	NA	NA	NA	NA	NA	NA	-1	NA	NA	NA	NA	NA	NA	NA	NA	NA	1	-1	-1	1.Unperturbed
HIST1H2AC	NA	NA	NA	NA	NA	NA	1	NA	NA	NA	NA	NA	NA	NA	NA	NA	1	1	1	1.Unperturbed
HIST1H4C	NA	NA	NA	NA	NA	NA	-1	NA	NA	NA	NA	NA	NA	NA	NA	NA	1	-1	-1	1.Unperturbed
HIST1H4L	NA	NA	NA	NA	NA	NA	NA	NA	NA	NA	NA	NA	NA	NA	NA	-1	1	-1	-1	1.Unperturbed
HIST2H2BE	NA	NA	NA	NA	NA	NA	1	NA	NA	NA	NA	NA	NA	NA	NA	NA	1	1	1	1.Unperturbed
HIST2H3C	NA	NA	NA	NA	NA	NA	NA	1	NA	NA	NA	NA	NA	NA	NA	NA	1	1	1	1.Unperturbed
HIST2H4A	NA	NA	NA	NA	NA	NA	NA	1	NA	NA	NA	NA	NA	NA	NA	NA	1	1	1	1.Unperturbed
HIVEP2	NA	NA	NA	NA	NA	NA	NA	NA	NA	NA	-1	NA	NA	NA	NA	NA	1	-1	-1	1.Unperturbed
HJURP	NA	NA	NA	NA	NA	NA	-1	NA	NA	NA	NA	NA	NA	NA	NA	NA	1	-1	-1	1.Unperturbed
HLA-A	NA	NA	NA	NA	NA	NA	-1	NA	NA	NA	NA	NA	NA	NA	NA	NA	1	-1	-1	1.Unperturbed
HLA-C	NA	NA	NA	NA	NA	NA	NA	1	NA	NA	NA	NA	NA	NA	NA	NA	1	1	1	1.Unperturbed
HLA-DMB	NA	NA	NA	NA	NA	NA	NA	-1	NA	NA	NA	NA	NA	NA	NA	NA	1	-1	-1	1.Unperturbed
HLA-DOA	NA	NA	NA	NA	NA	NA	NA	-1	NA	NA	NA	NA	NA	NA	NA	NA	1	-1	-1	1.Unperturbed
HLA-DPB1	NA	NA	NA	NA	NA	NA	NA	-1	NA	NA	NA	NA	NA	NA	NA	NA	1	-1	-1	1.Unperturbed
HLA-DQA1	NA	NA	NA	NA	NA	NA	NA	-1	NA	NA	NA	NA	NA	NA	NA	NA	1	-1	-1	1.Unperturbed
HLA-DQB1	NA	NA	NA	NA	NA	NA	NA	-1	NA	NA	NA	NA	NA	NA	NA	NA	1	-1	-1	1.Unperturbed
HLA-DRB1	NA	NA	NA	NA	NA	NA	NA	NA	NA	NA	NA	NA	NA	-1	NA	NA	1	-1	-1	1.Unperturbed
HLA-DRB4	NA	NA	NA	NA	NA	NA	NA	-1	NA	NA	NA	NA	NA	NA	NA	NA	1	-1	-1	1.Unperturbed
HLA-DRB5	NA	NA	NA	NA	NA	NA	NA	NA	NA	NA	NA	NA	NA	-1	NA	NA	1	-1	-1	1.Unperturbed
HLA-DRB6	NA	NA	NA	NA	NA	NA	NA	-1	NA	NA	NA	NA	NA	NA	NA	NA	1	-1	-1	1.Unperturbed
HLA-E	NA	NA	NA	NA	NA	NA	NA	-1	NA	NA	NA	NA	NA	NA	NA	NA	1	-1	-1	1.Unperturbed
HLF	NA	NA	NA	NA	NA	NA	NA	NA	NA	-1	NA	NA	NA	NA	NA	NA	1	-1	-1	1.Unperturbed
HLTF	NA	NA	NA	NA	NA	NA	NA	NA	NA	NA	-1	NA	NA	NA	NA	NA	1	-1	-1	1.Unperturbed
HM13	NA	NA	NA	NA	NA	NA	1	NA	NA	NA	NA	NA	NA	NA	NA	NA	1	1	1	1.Unperturbed
HMG1L1	NA	NA	NA	NA	NA	NA	NA	-1	NA	NA	NA	NA	NA	NA	NA	NA	1	-1	-1	1.Unperturbed
HMG20A	NA	NA	NA	NA	NA	NA	NA	NA	NA	NA	-1	NA	NA	NA	NA	NA	1	-1	-1	1.Unperturbed
HMGB2	NA	NA	NA	NA	NA	NA	NA	NA	NA	NA	-1	NA	NA	NA	NA	NA	1	-1	-1	1.Unperturbed
HMGCLL1	NA	NA	NA	NA	NA	NA	NA	NA	NA	-1	NA	NA	NA	NA	NA	NA	1	-1	-1	1.Unperturbed
HMGCR	NA	NA	NA	NA	NA	NA	NA	NA	NA	NA	-1	NA	NA	NA	NA	NA	1	-1	-1	1.Unperturbed
HMGN1	NA	NA	NA	NA	NA	NA	NA	NA	NA	NA	-1	NA	NA	NA	NA	NA	1	-1	-1	1.Unperturbed
HMGN2	NA	NA	NA	NA	NA	NA	NA	NA	NA	NA	-1	NA	NA	NA	NA	NA	1	-1	-1	1.Unperturbed
HMGN3	NA	NA	NA	NA	NA	NA	NA	NA	NA	NA	NA	NA	NA	NA	NA	1	1	1	1	1.Unperturbed
HMGN4	NA	NA	NA	NA	NA	NA	NA	NA	NA	NA	-1	NA	NA	NA	NA	NA	1	-1	-1	1.Unperturbed
HMMR	NA	NA	NA	NA	NA	NA	-1	NA	NA	NA	NA	NA	NA	NA	NA	NA	1	-1	-1	1.Unperturbed
HMP19	NA	NA	NA	NA	NA	NA	NA	NA	NA	-1	NA	NA	NA	NA	NA	NA	1	-1	-1	1.Unperturbed
HNF1A	1	NA	NA	NA	NA	NA	NA	NA	NA	NA	NA	NA	NA	NA	NA	NA	1	1	1	1.Unperturbed
HNF4A	NA	NA	NA	NA	NA	NA	NA	NA	NA	NA	NA	NA	NA	NA	NA	-1	1	-1	-1	1.Unperturbed
HNRNPA0	NA	NA	NA	NA	NA	NA	NA	NA	NA	NA	-1	NA	NA	NA	NA	NA	1	-1	-1	1.Unperturbed
HNRNPA1	NA	NA	NA	NA	NA	NA	NA	NA	NA	NA	NA	NA	NA	NA	NA	1	1	1	1	1.Unperturbed
HNRNPA2B1	NA	NA	NA	NA	NA	NA	NA	NA	NA	NA	NA	NA	NA	NA	NA	1	1	1	1	1.Unperturbed
HNRNPA3	NA	NA	NA	NA	NA	NA	NA	NA	NA	NA	-1	NA	NA	NA	NA	NA	1	-1	-1	1.Unperturbed
HNRNPC	NA	NA	NA	NA	NA	NA	NA	NA	NA	NA	-1	NA	NA	NA	NA	NA	1	-1	-1	1.Unperturbed
HNRNPD	NA	NA	NA	NA	NA	NA	NA	NA	NA	NA	-1	NA	NA	NA	NA	NA	1	-1	-1	1.Unperturbed
HNRNPDL	NA	NA	NA	NA	NA	NA	NA	NA	NA	NA	-1	NA	NA	NA	NA	NA	1	-1	-1	1.Unperturbed
HNRNPF	NA	NA	NA	NA	NA	NA	NA	NA	NA	NA	-1	NA	NA	NA	NA	NA	1	-1	-1	1.Unperturbed
HNRNPL	NA	NA	NA	NA	NA	NA	1	NA	NA	NA	NA	NA	NA	NA	NA	NA	1	1	1	1.Unperturbed
HNRPA1L-2	NA	NA	NA	NA	NA	NA	-1	NA	NA	NA	NA	NA	NA	NA	NA	NA	1	-1	-1	1.Unperturbed
HNRPH1	NA	NA	NA	NA	NA	NA	1	NA	NA	NA	NA	NA	NA	NA	NA	NA	1	1	1	1.Unperturbed
HNRPM	NA	NA	NA	NA	NA	NA	1	NA	NA	NA	NA	NA	NA	NA	NA	NA	1	1	1	1.Unperturbed
HOMER3	NA	NA	NA	NA	NA	NA	NA	NA	NA	NA	1	NA	NA	NA	NA	NA	1	1	1	1.Unperturbed
HOOK1	NA	NA	NA	NA	NA	NA	-1	NA	NA	NA	NA	NA	NA	NA	NA	NA	1	-1	-1	1.Unperturbed
HOOK2	NA	NA	NA	NA	NA	NA	NA	-1	NA	NA	NA	NA	NA	NA	NA	NA	1	-1	-1	1.Unperturbed
HOXA4	NA	NA	NA	NA	NA	NA	1	NA	NA	NA	NA	NA	NA	NA	NA	NA	1	1	1	1.Unperturbed
HOXB-AS1	-1	NA	NA	NA	NA	NA	NA	NA	NA	NA	NA	NA	NA	NA	NA	NA	1	-1	-1	1.Unperturbed
HOXB7	NA	NA	NA	NA	NA	NA	NA	-1	NA	NA	NA	NA	NA	NA	NA	NA	1	-1	-1	1.Unperturbed
HOXC4	NA	NA	NA	NA	NA	NA	NA	-1	NA	NA	NA	NA	NA	NA	NA	NA	1	-1	-1	1.Unperturbed
HOXC9	NA	NA	NA	NA	NA	NA	NA	-1	NA	NA	NA	NA	NA	NA	NA	NA	1	-1	-1	1.Unperturbed
HPRT1	NA	NA	NA	NA	NA	NA	NA	NA	NA	NA	-1	NA	NA	NA	NA	NA	1	-1	-1	1.Unperturbed
HRB	NA	NA	NA	NA	NA	NA	1	NA	NA	NA	NA	NA	NA	NA	NA	NA	1	1	1	1.Unperturbed
HRK	NA	NA	NA	NA	NA	NA	NA	NA	NA	-1	NA	NA	NA	NA	NA	NA	1	-1	-1	1.Unperturbed
HS2ST1	NA	NA	NA	NA	NA	NA	NA	NA	NA	NA	-1	NA	NA	NA	NA	NA	1	-1	-1	1.Unperturbed
HS3ST1	NA	NA	NA	NA	NA	NA	1	NA	NA	NA	NA	NA	NA	NA	NA	NA	1	1	1	1.Unperturbed
HS6ST3	NA	NA	NA	NA	NA	NA	NA	NA	NA	-1	NA	NA	NA	NA	NA	NA	1	-1	-1	1.Unperturbed
HSCB	NA	NA	NA	NA	NA	NA	-1	NA	NA	NA	NA	NA	NA	NA	NA	NA	1	-1	-1	1.Unperturbed
HSD11B1	NA	NA	NA	NA	NA	NA	NA	-1	NA	NA	NA	NA	NA	NA	NA	NA	1	-1	-1	1.Unperturbed
HSD17B11	NA	NA	NA	NA	NA	NA	NA	NA	NA	NA	-1	NA	NA	NA	NA	NA	1	-1	-1	1.Unperturbed
HSD17B12	NA	NA	NA	NA	NA	NA	NA	NA	NA	NA	-1	NA	NA	NA	NA	NA	1	-1	-1	1.Unperturbed
HSD17B4	NA	NA	NA	NA	NA	NA	NA	NA	NA	NA	-1	NA	NA	NA	NA	NA	1	-1	-1	1.Unperturbed
HSF1	NA	NA	NA	NA	NA	NA	1	NA	NA	NA	NA	NA	NA	NA	NA	NA	1	1	1	1.Unperturbed
HSF4	-1	NA	NA	NA	NA	NA	NA	NA	NA	NA	NA	NA	NA	NA	NA	NA	1	-1	-1	1.Unperturbed
HSP90AB1	NA	NA	NA	NA	NA	NA	NA	NA	NA	NA	-1	NA	NA	NA	NA	NA	1	-1	-1	1.Unperturbed
HSPA13	NA	NA	NA	NA	NA	NA	NA	NA	NA	NA	-1	NA	NA	NA	NA	NA	1	-1	-1	1.Unperturbed
HSPA14	NA	NA	NA	NA	NA	NA	NA	NA	NA	NA	-1	NA	NA	NA	NA	NA	1	-1	-1	1.Unperturbed
HSPA1A	NA	NA	NA	NA	NA	NA	1	NA	NA	NA	NA	NA	NA	NA	NA	NA	1	1	1	1.Unperturbed
HSPA1B	NA	NA	NA	NA	NA	NA	1	NA	NA	NA	NA	NA	NA	NA	NA	NA	1	1	1	1.Unperturbed
HSPA2	NA	NA	NA	NA	NA	NA	NA	NA	NA	NA	-1	NA	NA	NA	NA	NA	1	-1	-1	1.Unperturbed
HSPA4	NA	NA	NA	NA	NA	NA	NA	NA	NA	NA	-1	NA	NA	NA	NA	NA	1	-1	-1	1.Unperturbed
HSPC047	NA	NA	NA	NA	NA	NA	NA	-1	NA	NA	NA	NA	NA	NA	NA	NA	1	-1	-1	1.Unperturbed
HSPC268	NA	NA	NA	NA	NA	NA	NA	-1	NA	NA	NA	NA	NA	NA	NA	NA	1	-1	-1	1.Unperturbed
HSPE1	NA	NA	NA	NA	NA	NA	NA	NA	NA	NA	-1	NA	NA	NA	NA	NA	1	-1	-1	1.Unperturbed
HSPG2	NA	NA	NA	NA	NA	NA	1	NA	NA	NA	NA	NA	NA	NA	NA	NA	1	1	1	1.Unperturbed
HTATSF1	NA	NA	NA	NA	NA	NA	NA	NA	NA	NA	NA	NA	NA	NA	NA	1	1	1	1	1.Unperturbed
HTR2B	NA	NA	NA	NA	NA	NA	NA	-1	NA	NA	NA	NA	NA	NA	NA	NA	1	-1	-1	1.Unperturbed
HTR4	NA	NA	NA	NA	NA	NA	1	NA	NA	NA	NA	NA	NA	NA	NA	NA	1	1	1	1.Unperturbed
HTRA3	NA	NA	NA	NA	NA	NA	NA	-1	NA	NA	NA	NA	NA	NA	NA	NA	1	-1	-1	1.Unperturbed
HUWE1	NA	NA	NA	NA	NA	NA	NA	NA	NA	NA	-1	NA	NA	NA	NA	NA	1	-1	-1	1.Unperturbed
HYAL2	NA	-1	NA	NA	NA	NA	NA	NA	NA	NA	NA	NA	NA	NA	NA	NA	1	-1	-1	1.Unperturbed
HYI	NA	NA	NA	NA	NA	NA	-1	NA	NA	NA	NA	NA	NA	NA	NA	NA	1	-1	-1	1.Unperturbed
HYPK	NA	NA	NA	NA	NA	NA	NA	-1	NA	NA	NA	NA	NA	NA	NA	NA	1	-1	-1	1.Unperturbed
IARS	NA	NA	NA	NA	NA	NA	NA	NA	NA	NA	-1	NA	NA	NA	NA	NA	1	-1	-1	1.Unperturbed
IBSP	NA	NA	NA	NA	NA	NA	-1	NA	NA	NA	NA	NA	NA	NA	NA	NA	1	-1	-1	1.Unperturbed
IBTK	NA	NA	NA	NA	NA	NA	NA	NA	NA	NA	-1	NA	NA	NA	NA	NA	1	-1	-1	1.Unperturbed
ICA1	NA	NA	NA	NA	NA	NA	-1	NA	NA	NA	NA	NA	NA	NA	NA	NA	1	-1	-1	1.Unperturbed
ICA1L	NA	NA	NA	NA	NA	NA	1	NA	NA	NA	NA	NA	NA	NA	NA	NA	1	1	1	1.Unperturbed
ICE1	NA	NA	NA	NA	NA	NA	NA	NA	NA	NA	-1	NA	NA	NA	NA	NA	1	-1	-1	1.Unperturbed
ICE2	-1	NA	NA	NA	NA	NA	NA	NA	NA	NA	NA	NA	NA	NA	NA	NA	1	-1	-1	1.Unperturbed
ICMT	NA	NA	NA	NA	NA	NA	NA	NA	NA	NA	-1	NA	NA	NA	NA	NA	1	-1	-1	1.Unperturbed
ID4	NA	NA	NA	NA	NA	NA	NA	NA	NA	NA	-1	NA	NA	NA	NA	NA	1	-1	-1	1.Unperturbed
IDE	NA	NA	NA	NA	NA	NA	NA	NA	NA	NA	-1	NA	NA	NA	NA	NA	1	-1	-1	1.Unperturbed
IDH3A	NA	NA	NA	NA	NA	NA	NA	NA	NA	NA	-1	NA	NA	NA	NA	NA	1	-1	-1	1.Unperturbed
IDH3B	NA	NA	NA	NA	NA	NA	NA	NA	NA	NA	-1	NA	NA	NA	NA	NA	1	-1	-1	1.Unperturbed
IDH3G	NA	NA	NA	NA	NA	NA	NA	NA	NA	NA	-1	NA	NA	NA	NA	NA	1	-1	-1	1.Unperturbed
IDS	NA	NA	NA	NA	NA	NA	NA	NA	NA	NA	-1	NA	NA	NA	NA	NA	1	-1	-1	1.Unperturbed
IDUA	NA	NA	NA	NA	NA	NA	1	NA	NA	NA	NA	NA	NA	NA	NA	NA	1	1	1	1.Unperturbed
IER5	NA	NA	NA	NA	NA	NA	1	NA	NA	NA	NA	NA	NA	NA	NA	NA	1	1	1	1.Unperturbed
IER5L	NA	NA	NA	NA	NA	NA	1	NA	NA	NA	NA	NA	NA	NA	NA	NA	1	1	1	1.Unperturbed
IFIH1	NA	NA	NA	NA	NA	NA	NA	-1	NA	NA	NA	NA	NA	NA	NA	NA	1	-1	-1	1.Unperturbed
IFITM1	NA	NA	NA	NA	NA	NA	NA	NA	NA	NA	1	NA	NA	NA	NA	NA	1	1	1	1.Unperturbed
IFNA14	NA	NA	NA	NA	NA	NA	-1	NA	NA	NA	NA	NA	NA	NA	NA	NA	1	-1	-1	1.Unperturbed
IFNA7	NA	-1	NA	NA	NA	NA	NA	NA	NA	NA	NA	NA	NA	NA	NA	NA	1	-1	-1	1.Unperturbed
IFNA8	NA	NA	NA	NA	NA	NA	NA	1	NA	NA	NA	NA	NA	NA	NA	NA	1	1	1	1.Unperturbed
IFNAR2	NA	NA	NA	NA	NA	NA	NA	NA	NA	NA	NA	NA	NA	-1	NA	NA	1	-1	-1	1.Unperturbed
IFNGR1	NA	NA	NA	NA	NA	NA	NA	NA	NA	NA	-1	NA	NA	NA	NA	NA	1	-1	-1	1.Unperturbed
IFRD1	NA	NA	NA	NA	NA	NA	NA	NA	NA	NA	-1	NA	NA	NA	NA	NA	1	-1	-1	1.Unperturbed
IFT52	NA	NA	NA	NA	NA	NA	NA	NA	NA	NA	-1	NA	NA	NA	NA	NA	1	-1	-1	1.Unperturbed
IGF2BP2	NA	NA	NA	NA	NA	NA	NA	NA	NA	NA	1	NA	NA	NA	NA	NA	1	1	1	1.Unperturbed
IGFBP2	NA	NA	NA	NA	NA	NA	1	NA	NA	NA	NA	NA	NA	NA	NA	NA	1	1	1	1.Unperturbed
IGFBP6	NA	NA	NA	NA	NA	NA	NA	-1	NA	NA	NA	NA	NA	NA	NA	NA	1	-1	-1	1.Unperturbed
[truncated: 2,866 more rows]

## Sheet: Sheet3
META-ANALYSIS: COMBINING APPROACH
	Symbol	metap	metafc	idx
1	PCOLCE2	5.15329e-10	2.89014	26.8434
2	ERAP2	4.8916e-08	2.76377	20.2047
3	SLC2A2	1.0811e-11	-1.75975	-19.2977
4	ARG2	1.40106e-11	-1.40142	-15.2104
5	EGR2	2.41855e-06	2.15956	12.129
6	ASCL2	2.33382e-11	-1.11982	-11.9058
7	IAPP	9.77948e-06	-2.16733	-10.8576
8	ZBTB16	3.42801e-06	1.90953	10.4355
9	ATF3	0.00010069	2.55185	10.1998
10	DYRK1A	1.14004e-07	1.46656	10.1824
11	PHACTR3	0.000678685	3.20811	10.1644
12	SPI1	7.83496e-07	1.66107	10.1424
13	YME1L1	5.94435e-08	1.37071	9.9046
14	FOS	9.2469e-05	2.36937	9.55807
15	FILIP1L	1.81294e-09	1.09243	9.54957
16	FGFR1	3.815e-05	2.08996	9.23451
17	MAPK8IP3	2.50862e-07	1.39711	9.22173
18	TMEM37	6.95912e-11	-0.906229	-9.20498
19	HHATL	1.43104e-07	-1.3153	-9.00237
20	CACNA1G	5.59479e-08	-1.23064	-8.92485
21	ERO1LB	5.81379e-06	-1.69621	-8.88057
22	RP1-212P9.2	8.1009e-09	-1.09631	-8.87077
23	PPP1R1A	4.96169e-09	-1.0549	-8.76032
24	LOC731682	0.00319537	-3.47461	-8.67081
25	FOSB	0.000345212	2.47935	8.58329
26	EGR1	1.56231e-05	1.75898	8.45409
27	PCSK1	0.000105136	-2.0981	-8.34677
28	TRIM23	2.47862e-08	1.09046	8.29379
29	RRAGD	8.86504e-06	-1.63465	-8.25877
30	BCL2L1	1.51111e-05	1.70385	8.21374
31	HCFC1R1	3.34123e-07	-1.26418	-8.18697
32	AKAP11	1.96407e-05	-1.73802	-8.18057
33	ATP6V1H	2.41465e-08	-1.06787	-8.13411
34	CHL1	2.19019e-07	-1.21317	-8.07911
35	CREB5	0.000860704	2.58639	7.92767
36	MCL1	8.80026e-05	1.92194	7.79445
37	NLF2	0.000243017	2.15545	7.79059
38	POLR2J4	0.000193013	2.08052	7.72792
39	CAMK2B	6.97398e-05	1.83127	7.61172
40	ANGPTL2	0.00266973	-2.95212	-7.59739
41	EIF2B1	4.67343e-09	-0.901726	-7.5117
42	CLOCK	6.62991e-06	-1.43973	-7.45562
43	LOC644422	3.09836e-05	1.64249	7.40579
44	STMN2	0.000373838	-2.13067	-7.30248
45	CCL15	0.00010539	-1.8295	-7.27628
46	NFKBIZ	2.52171e-06	1.29288	7.23795
47	HNT	0.00185656	-2.60406	-7.11244
48	TPR	0.00131201	-2.44825	-7.05602
49	ZKSCAN1	0.00161395	-2.51111	-7.0113
50	NHLH2	7.99454e-05	1.68971	6.92308
51	TUSC3	4.0039e-08	-0.934029	-6.9095
52	SFRP2	0.00139628	-2.41391	-6.89179
53	IL8	0.00327364	2.75629	6.8493
54	PCYOX1	3.43001e-05	-1.50677	-6.72728
55	CYP26A1	1.08249e-08	0.843762	6.72105
56	CDKN2B	6.77212e-09	-0.819879	-6.69782
57	TGFA	0.00054932	2.0044	6.53471
58	SCGN	4.96286e-05	-1.51207	-6.50834
59	FAM118A	0.000495053	1.96658	6.50022
60	PRKAR1A	6.6128e-09	-0.793248	-6.48846
61	RBP4	0.000224072	-1.74791	-6.37919
62	UCHL1	2.28805e-05	-1.36997	-6.35737
63	UPF3A	2.89334e-10	-0.663628	-6.33008
64	PPP2R3A	1.39427e-06	-1.08008	-6.32457
65	SUCLG2	6.14997e-05	-1.49355	-6.28954
66	RPL14	3.5096e-05	-1.40565	-6.26181
67	HSPB6	5.24678e-06	1.18109	6.23627
68	BTG2	5.3627e-06	1.17782	6.20785
69	LIMK2	0.00554908	2.73599	6.1718
70	CUL3	0.00164924	-2.21455	-6.16247
71	SF3A2	7.06502e-06	1.18822	6.12037
72	DDR2	0.000271267	-1.6617	-5.92661
73	EIF5A	4.98785e-05	-1.37486	-5.91475
74	TUBB1	1.98578e-06	1.02963	5.87104
75	SPP1	0.000746926	1.86055	5.81743
76	NAALAD2	3.182e-05	-1.29277	-5.81399
77	C14orf132	6.35138e-05	-1.37029	-5.75128
78	JUNB	0.000780952	1.83956	5.71619
79	HADH	2.56603e-05	-1.24376	-5.70975
80	ENPP2	0.000223049	-1.55622	-5.68269
81	DYRK2	5.61393e-07	-0.904436	-5.65339
82	KIF5C	0.000197541	-1.52203	-5.63811
83	CPE	0.000542606	-1.7069	-5.57392
84	TCIRG1	0.00185837	2.03567	5.55916
85	HBEGF	0.000426338	1.63771	5.51949
86	HS6ST2	7.00448e-07	-0.886921	-5.45866
87	S100A13	0.000805623	-1.75914	-5.44255
88	SNAP25	0.00039855	-1.58714	-5.39552
89	ENTPD3	1.32191e-05	-1.10524	-5.39223
90	OSTM1	0.00049452	-1.61558	-5.34082
91	ZNF577	7.4186e-06	-1.03343	-5.30116
92	CH25H	0.00194669	1.94311	5.2672
93	CTB-12O2.1	1.37795e-05	-1.08014	-5.25032
94	CLGN	0.000518469	-1.59607	-5.24354
95	CTHRC1	0.00240531	-2.00214	-5.24327
96	HADHA	2.08527e-05	-1.11304	-5.20996
97	CTSC	0.000116179	-1.32167	-5.20059
98	G3BP1	4.68791e-09	0.624356	5.20027
99	SLC17A6	0.000524363	-1.5843	-5.1971
100	IRS1	5.77482e-06	-0.991688	-5.19492
101	GOLGA6B	0.000825029	1.68206	5.18669
102	MAPT	3.46773e-06	-0.942686	-5.14702
103	IER2	0.00383107	2.1285	5.14391
104	SCTR	5.202e-06	-0.97026	-5.12669
105	DHRS2	0.000444556	-1.50726	-5.05245
106	GALNT14	1.78912e-05	-1.06215	-5.04241
107	C14orf78	0.000154104	-1.31677	-5.01977
108	CCDC3	0.000175793	-1.33089	-4.9975
109	CSF1	0.0011665	1.7037	4.99715
110	VLDLR	0.00126369	-1.71945	-4.98357
111	SCIN	0.000276073	-1.39856	-4.97745
112	JUN	0.000411246	1.45684	4.93271
113	RAB1A	6.99299e-09	-0.603223	-4.91948
114	TP53TG3	0.00312085	-1.93935	-4.85948
115	UBE2E3	0.00181587	-1.76985	-4.85101
116	NBL1	0.000153272	-1.27057	-4.84663
117	CTBP2	0.00193036	1.78326	4.8404
118	AKR7A3	3.78553e-08	-0.647964	-4.80911
119	LOC728392	0.000282088	-1.35267	-4.80147
120	ZFP36	0.000397216	1.40956	4.79389
121	BRWD1	0.000486282	-1.44506	-4.78763
122	DKFZP586H2123	0.00159534	-1.69102	-4.73004
123	ZNF503	0.000559629	-1.45346	-4.72679
124	ABCC8	0.000149688	-1.22396	-4.68141
125	LEPR	6.13117e-05	-1.10999	-4.67581
126	AGRN	0.000177844	1.24073	4.65267
127	MCOLN3	1.96292e-05	-0.985622	-4.63942
128	SCG3	0.000732926	-1.4773	-4.63126
129	USF1	0.000355016	-1.3369	-4.61196
130	ADCYAP1	0.000464041	-1.38195	-4.60666
131	SPAG16	0.000417715	-1.35969	-4.59456
132	C19orf12	4.39789e-06	-0.854787	-4.57888
133	KCNB2	8.59365e-05	1.12581	4.57733
134	IGF2	3.06983e-05	1.01266	4.57004
135	GNAS	0.000134643	-1.16872	-4.5239
136	SH2B2	0.00261728	1.72211	4.44676
137	SAMD3	7.2886e-06	-0.863978	-4.43856
138	DOCK10	5.46672e-09	-0.536048	-4.42897
139	S100A8	0.00318678	1.73192	4.324
140	NCKAP1	3.12007e-07	0.661398	4.30295
141	AP2B1	1.58948e-05	-0.895479	-4.29717
142	PCK1	0.0109764	2.18549	4.28256
143	CENTD1	0.000218226	1.16683	4.27186
144	ATXN2L	0.000269543	1.18162	4.21765
145	PAK2	5.2019e-09	0.505081	4.18401
146	C3orf14	0.00887379	-2.0365	-4.17868
147	TXNL4A	0.000475408	-1.25187	-4.15986
148	RRP12	0.000631593	1.30008	4.1597
149	LOC399942	0.00141382	1.45535	4.14716
150	ABLIM1	0.000216725	-1.09901	-4.02687
151	CD34	0.0103402	-2.01763	-4.00593
152	STXBP1	0.000193309	-1.06858	-3.96845
153	FFAR4	2.1893e-05	-0.844119	-3.93334
154	INA	0.000264761	-1.09365	-3.91213
155	RORB	0.00200401	-1.44532	-3.89962
156	LIPT1	0.000121538	-0.994872	-3.89521
157	LOC644979	0.000189615	1.04618	3.89402
158	PTGES	0.00817973	-1.85414	-3.87008
159	JMJD3	0.00979139	1.92391	3.86544
160	CHGA	0.000293953	-1.08775	-3.84161
161	OGT	0.000251119	-1.05935	-3.81378
162	C14orf130	0.000972809	-1.25556	-3.78171
163	DKK3	1.79603e-08	0.483945	3.74849
164	CPEB1	0.00231419	-1.40179	-3.69456
165	TOMM20	1.66956e-06	-0.63599	-3.67437
166	CD74	2.153e-06	0.647957	3.67194
167	G3BP2	4.77597e-09	-0.440041	-3.66155
168	MBD4	0.000137884	-0.946498	-3.65394
169	C16orf80	0.000551296	-1.11289	-3.62647
170	BTBD11	0.00256763	-1.39159	-3.60487
171	TRIM2	0.00169211	-1.28977	-3.5747
172	PLA1A	0.000718915	-1.13445	-3.56595
173	CHODL	0.000330825	-1.02414	-3.56441
174	LOC101927734	3.35604e-06	-0.647693	-3.54558
175	SLC39A6	0.00226666	-1.33586	-3.53284
176	RTN1	0.00213046	-1.31586	-3.51537
177	PEG3	0.000516679	-1.06805	-3.51044
178	PRUNE2	0.00163158	-1.25578	-3.50034
179	DNALI1	0.000882048	-1.14319	-3.49189
180	WASF3	0.000640968	-1.09338	-3.49134
181	ITGAM	3.27537e-08	0.465204	3.48193
182	ZNF827	0.000140224	-0.901831	-3.47492
183	SH3GL2	0.00113579	-1.177	-3.46592
184	PLEKHB2	0.00199514	-1.2806	-3.45765
185	LOC101929550	0.000101974	-0.862793	-3.44385
186	RUFY3	0.00119322	-1.17751	-3.44219
187	TNFRSF10A	6.7122e-05	0.820687	3.42484
188	HOPX	0.00453126	-1.45954	-3.42085
189	MAN1A1	0.00408235	-1.42055	-3.39383
190	TNPO1	0.00144163	-1.19425	-3.39305
191	FXYD2	3.88053e-06	-0.621114	-3.36091
192	GAD2	0.00106835	-1.12712	-3.34898
193	SLC22A17	0.00128688	-1.15153	-3.32844
194	RGS4	0.00572184	-1.47169	-3.30022
195	ACSL1	9.64663e-06	-0.655495	-3.28772
196	SCGB2A1	0.00218304	-1.22803	-3.26772
197	ID1	0.00144252	-1.14847	-3.26265
198	RFC3	0.00355773	-1.32634	-3.24798
199	CD3D	0.00542834	-1.4331	-3.24646
200	NFX1	3.02917e-05	-0.718012	-3.24447
201	LOC650298	0.00318557	-1.2907	-3.22264
202	RPS4X	4.6407e-05	-0.741371	-3.21267
203	FBXO11	0.00326786	1.29101	3.20912
204	LOC730092	0.000146439	-0.824395	-3.16101
205	RPL35A	0.000200963	-0.852975	-3.15335
206	AASDHPPT	1.83546e-07	-0.467454	-3.14889
207	KDM4B	0.00323307	1.25858	3.13434
208	CNBP	1.27696e-06	-0.531236	-3.13101
209	SLTM	0.00191091	-1.15079	-3.12873
210	RPL10A	0.000472373	-0.940501	-3.12784
211	RDX	1.60249e-08	-0.400801	-3.12433
212	MAP4K3	0.00214289	-1.1636	-3.10565
213	NR0B1	0.00136721	-1.08298	-3.10184
214	DYNC1I1	0.000567539	-0.954743	-3.0991
215	SEMA5A	0.000316592	-0.882456	-3.08816
216	MAP1B	0.011261	-1.5778	-3.07422
217	C4orf31	0.0153489	-1.68238	-3.05171
218	PPP2R1B	0.00381948	-1.25885	-3.0439
219	CAPRIN1	0.00257164	-1.17519	-3.0435
220	CXCL14	0.00484639	-1.31266	-3.03825
221	LTBP3	0.000326796	-0.869188	-3.02975
222	TMEM135	0.00397867	-1.26207	-3.02929
223	DNM1L	0.000165515	-0.80066	-3.02743
224	CREB1	0.000260304	-0.843055	-3.02195
225	SH3GLB1	2.74892e-08	-0.399207	-3.01834
226	GSTM5	4.17705e-05	0.688457	3.01484
227	CAPN13	0.000119605	-0.763299	-2.99385
228	KPNA3	0.00321763	-1.18983	-2.9656
229	LOC654342	0.00181095	-1.07649	-2.95183
230	TNC	0.000356096	-0.853037	-2.94164
231	DHRS7	3.75787e-07	-0.452614	-2.90807
232	DDX46	0.00181094	-1.06018	-2.9071
233	ZBED5	0.00133087	-1.0082	-2.89946
234	NEUROD1	0.00343246	-1.17476	-2.89507
235	PDLIM5	2.41587e-05	0.626513	2.89256
236	LOC162073	0.0110927	-1.47792	-2.88928
237	ARMCX2	0.000253885	-0.795857	-2.86139
238	SNF8	0.000487496	-0.863072	-2.85852
239	SSBP3	1.31892e-05	0.584128	2.85042
240	PTPRN2	0.00666114	-1.30722	-2.8451
241	CD200	0.00193583	-1.04851	-2.84476
242	PPID	0.00112672	0.964122	2.84241
243	POLR2C	0.000115011	-0.721072	-2.84049
244	MARK1	0.000122975	-0.722551	-2.82531
245	UNC5D	0.000545083	-0.865464	-2.82447
246	EIF3A	0.000976259	-0.932135	-2.80613
247	TERF1	0.000675073	-0.884579	-2.80469
248	RPL12	9.79118e-05	-0.699284	-2.80355
249	IPO5	0.00139721	-0.979549	-2.79636
250	FXR1	9.73707e-07	0.464884	2.79468
251	UGP2	5.58663e-05	-0.655873	-2.78933
252	DLD	7.84142e-06	-0.544961	-2.78236
253	LRBA	0.00146478	-0.981211	-2.78098
254	GNG2	0.000316085	-0.793841	-2.7786
255	MAP6D1	0.00500847	-1.20471	-2.77118
256	ABI3BP	0.0038391	-1.14693	-2.77071
257	LARP4	0.000831408	-0.89872	-2.76822
258	LIMCH1	0.00673291	-1.2727	-2.76405
259	LEMD3	0.000160969	-0.727907	-2.76114
260	MSRB3	0.00545174	1.21871	2.7585
261	PNMA2	0.0014841	-0.9748	-2.75726
262	SERINC1	3.18685e-07	-0.424368	-2.75697
263	PSMA3	2.32812e-06	-0.489002	-2.75455
264	FECH	0.00125583	0.948871	2.75274
265	HTRA1	0.00387679	-1.14034	-2.74997
266	C9orf9	0.000298316	-0.779709	-2.74872
267	NOL4	0.00342762	-1.10713	-2.72909
268	PKD2	0.000864922	-0.890704	-2.72825
269	MXRA7	0.0065405	-1.24715	-2.72426
270	RAD23B	0.00315566	-1.08708	-2.71868
271	WNK1	0.00175201	-0.985742	-2.71716
272	PAAF1	5.67875e-05	-0.636942	-2.7043
273	C6orf48	0.00055095	-0.828278	-2.69927
274	TTC19	0.00326321	-1.08282	-2.69227
275	SRSF7	0.00284874	-1.05607	-2.68806
276	ADCY1	0.00118648	0.917498	2.68436
277	TMEM126B	0.00141245	-0.94132	-2.68279
278	PAM	8.07048e-08	-0.377878	-2.68033
279	RNF6	1.82401e-06	-0.466868	-2.67934
280	TAGLN3	8.01286e-05	0.651979	2.67065
281	ISLR2	0.0161194	-1.48892	-2.66912
282	ITGB5	0.00152943	-0.946701	-2.66541
283	PPM1K	0.000174609	-0.706116	-2.65354
284	PKP4	0.000795724	-0.854786	-2.64919
285	PLCB4	0.00118114	-0.904071	-2.64685
286	SDHC	0.00227495	-0.998559	-2.63922
287	SRSF10	0.0023335	-1.00178	-2.63667
288	TDP1	0.00169026	-0.950992	-2.63619
289	GPRASP1	0.00360284	-1.07845	-2.63504
290	SERPINA5	0.00102542	0.881483	2.63484
291	NFIX	0.000116001	0.668869	2.63236
292	RBM25	0.000570133	-0.8108	-2.63025
293	PREPL	0.00349163	-1.06803	-2.62411
294	ST18	0.00812392	-1.25273	-2.61849
295	MOSPD2	0.000629793	0.811414	2.59718
296	APOBEC3H	0.008505	-1.25394	-2.59607
297	DUSP26	0.000442117	-0.773281	-2.59394
298	ZNF540	0.00117921	-0.882457	-2.5842
299	SDC2	0.00314825	-1.02909	-2.57472
300	CD46	7.96634e-09	-0.317901	-2.5746
301	CAND1	0.00427414	-1.08472	-2.56988
302	PSMD1	0.00278215	-1.00212	-2.56103
303	NSG1	0.000145593	-0.667065	-2.55944
304	ACPP	0.00182978	-0.932867	-2.55382
305	SLC35E1	2.89909e-05	0.562427	2.55215
306	DPM1	4.17817e-08	-0.345499	-2.54944
307	CRY1	0.00447965	-1.08419	-2.54651
308	SMAP1	0.00271542	-0.991984	-2.54559
309	TOR1AIP1	2.76742e-08	-0.336699	-2.54475
310	ODC1	0.00411265	-1.05222	-2.51047
311	CLDND2	0.000701788	-0.788443	-2.48659
312	HIPK1	3.62828e-08	-0.333915	-2.48443
313	NAP1L5	1.73861e-06	0.430279	2.47832
314	SSTR2	0.000273808	-0.692413	-2.46676
315	PACS1	1.44926e-05	0.507104	2.4538
316	KCNMA1	0.000974617	-0.812168	-2.44557
317	PPP2R5C	5.44363e-08	-0.335177	-2.43476
318	COG2	0.000441273	-0.724594	-2.43123
319	ABCE1	0.00435129	-1.02701	-2.42515
320	RBMS1	6.99033e-06	0.469202	2.41897
321	KIAA1407	0.000726574	-0.7674	-2.40865
322	TGM2	7.24148e-05	0.581299	2.40668
323	TRIM13	0.00221532	-0.905761	-2.4044
324	EVI5	0.00093204	-0.788706	-2.39023
325	RRP15	0.00473191	-1.02421	-2.38125
326	MYL9	0.000965583	0.787274	2.3738
327	ARID4B	0.00654321	1.081	2.36114
328	CREB3L2	0.00172037	-0.853207	-2.35859
329	NOS3	8.62461e-08	0.332397	2.34814
330	PTTG1	0.00713831	-1.08717	-2.33351
331	BTAF1	0.00227143	-0.882144	-2.33212
332	EXOC1	0.0034963	-0.948212	-2.32918
333	CUGBP1	0.0167438	1.30564	2.31901
334	UBE3C	0.00287802	-0.912155	-2.3177
335	PRKRIR	0.00197831	-0.852797	-2.30571
336	SCN2A	0.00410002	-0.964794	-2.30317
337	MTRR	0.00128498	-0.793826	-2.29503
338	ATP6V0E1	1.21617e-09	-0.256563	-2.28726
339	SYT17	0.00210739	-0.847946	-2.26932
340	MAN1A2	0.00446785	-0.964178	-2.26572
341	DKFZp761P0423	4.22637e-06	0.417154	2.2418
342	BUB3	0.0039591	-0.931312	-2.23739
343	CADM1	0.0074676	-1.04786	-2.2286
344	MRPS30	0.00335046	-0.899981	-2.22736
345	ZNF763	0.00216788	-0.830312	-2.21192
346	TMED10	7.32474e-08	-0.309749	-2.21013
347	NEFM	0.00702697	-1.02564	-2.20844
348	APCDD1L	0.000358167	0.638704	2.20092
349	SNAP91	0.00613239	-0.993532	-2.19806
350	OAT	0.00082862	-0.71238	-2.1953
351	TRIP10	9.18555e-05	0.543327	2.19335
352	CANX	6.12562e-08	-0.304023	-2.19287
353	DIAPH2	0.000267818	-0.61171	-2.18512
354	KIAA0922	0.000554922	-0.670585	-2.18327
355	UBE2J1	0.00399648	-0.908579	-2.17907
356	KIAA1279	0.000823019	-0.705997	-2.17771
357	TRIP4	0.00829303	-1.04481	-2.17455
358	STRN3	8.72965e-09	0.269811	2.17441
359	SAMM50	0.00313286	-0.867496	-2.17226
360	CCDC80	0.000116632	-0.551957	-2.17095
361	SLC39A8	0.00834375	-1.03764	-2.15688
362	BMP5	0.00461787	-0.922085	-2.15358
363	IGFBP3	0.0038635	-0.888482	-2.14393
364	RGS16	0.00102075	0.715891	2.14129
365	NDUFA8	0.00150455	-0.756824	-2.13621
366	EIF1AX	3.80162e-07	-0.331973	-2.13128
367	CXorf57	0.00127399	-0.735924	-2.13038
368	RPS26L	0.00578827	-0.950941	-2.12768
369	CIRBP	0.00478836	-0.917125	-2.12756
370	ASB9	0.00518471	-0.926686	-2.11773
371	NAP1L3	0.00215881	0.789277	2.10404
372	CD9	0.0143471	-1.12774	-2.07868
373	DIP2C	0.00255807	-0.800187	-2.07415
374	RCAN2	0.0010568	-0.695899	-2.071
375	ORC5	0.00506463	-0.898838	-2.06324
376	ZBTB20	1.67892e-07	0.304486	2.06288
377	CHST7	0.0096228	-1.0218	-2.06066
378	SUMO1	7.69341e-07	-0.336562	-2.0577
379	MEF2C	2.12922e-08	-0.268062	-2.05651
380	MYO1C	0.00231013	0.780015	2.0564
381	FUBP1	0.00516589	-0.898777	-2.05537
382	API5	0.00137806	-0.71834	-2.05498
383	MAOA	0.0112345	-1.05197	-2.05077
384	PSMD8	0.00355983	-0.833154	-2.04004
385	LOC401357	0.0106499	1.03356	2.03885
386	COL4A3BP	7.5979e-05	0.491808	2.02591
387	DDC	0.00264665	-0.785308	-2.02398
388	SNRPD3	0.00800429	-0.96477	-2.02281
389	TSC22D3	0.0116664	1.04295	2.01608
390	UBAP2L	6.55232e-07	0.325577	2.01324
391	EDN3	0.00740725	-0.944911	-2.01299
392	FAM107A	0.000979463	-0.665306	-2.00191
393	PRDX3	5.82089e-06	-0.381958	-1.99955
394	PSME4	0.00292715	-0.78605	-1.9915
395	ANXA7	3.27882e-08	-0.264993	-1.98328
396	ZNF585A	0.000597141	-0.613537	-1.978
397	PVRL3	0.000500411	-0.597755	-1.97299
398	CCT4	0.00454563	-0.839467	-1.96637
399	AMPH	0.000951974	-0.650648	-1.96585
400	PARVB	1.94807e-07	0.291866	1.95854
401	TARDBP	0.00461597	-0.835455	-1.9514
402	RECQL	0.00910256	-0.955708	-1.95044
403	KLHL18	0.00457473	-0.832329	-1.94735
404	CHMP2B	0.0141592	-1.05313	-1.94719
405	RIOK2	0.00366685	-0.794421	-1.93498
406	NEK3	0.00600238	-0.86718	-1.92659
407	OLFM1	8.27905e-05	0.471249	1.92365
408	NMNAT2	6.73523e-06	-0.371145	-1.91943
409	MTO1	0.00250081	-0.736664	-1.91674
410	RPS15A	0.00183512	-0.699252	-1.91339
411	LILRA2	5.18634e-07	0.304335	1.91279
412	PRKAG1	0.00242561	-0.731321	-1.91254
413	ABHD10	0.00775872	-0.899457	-1.89804
414	PSMD7	0.00551607	-0.833215	-1.88171
415	EIF5	3.39538e-06	-0.339637	-1.85752
416	SESN3	0.0146481	-1.0123	-1.85678
417	TEX2	0.00139774	-0.648511	-1.85122
418	KIAA0368	0.0130508	-0.981287	-1.8491
419	HNRNPK	1.32788e-07	-0.268879	-1.84904
420	TASP1	0.0070165	-0.854654	-1.84082
421	HSP90AA1	5.80954e-05	0.434164	1.83906
422	CYP2U1	0.000350463	-0.527677	-1.82331
423	ADNP	8.5812e-09	-0.221887	-1.78984
424	LAMP2	1.46559e-07	-0.261874	-1.78964
425	EDNRA	0.0145386	-0.968667	-1.7799
426	ABCB9	0.0094641	-0.875174	-1.77128
427	LRRFIP1	1.44424e-05	0.364689	1.76523
428	FAM119A	0.00246834	0.674055	1.75766
429	UBR5	0.00322731	-0.703478	-1.75248
430	TULP4	0.00445179	-0.742881	-1.74686
431	MAP4K5	0.00734623	-0.818556	-1.74675
432	MBNL2	0.00725753	-0.811244	-1.73542
433	TMEM106B	0.00926051	-0.852612	-1.73367
434	MIS12	0.00455397	-0.737447	-1.72681
435	SRSF1	0.0107835	-0.875914	-1.72313
436	SYP	0.000810418	0.557052	1.72201
437	KIF1B	0.00410991	-0.721439	-1.72147
438	IL1R2	0.00298743	0.68079	1.71879
439	DDX3X	9.88645e-08	-0.244674	-1.71393
440	MIR7-3HG	0.000414092	0.502186	1.69885
441	CAAP1	0.00448403	-0.720567	-1.69213
442	ANKRD46	8.18338e-08	-0.237834	-1.68555
443	MGEA5	0.00190461	-0.612198	-1.6653
444	NDUFA5	8.65715e-06	-0.327714	-1.65909
445	KIAA0196	0.00818677	-0.794135	-1.65727
446	SLC35D1	0.00875364	-0.798851	-1.64388
447	BLCAP	0.0066941	-0.755936	-1.64364
448	RAP1B	5.13179e-09	-0.197827	-1.63993
449	CYLD	0.00972292	-0.8115	-1.6329
450	NEDD4L	0.0137158	-0.875233	-1.63036
451	OAF	0.00286735	-0.640545	-1.6286
452	DIXDC1	5.73514e-05	0.381505	1.61814
453	FAM105A	0.00364844	-0.663387	-1.61727
454	G6PC2	0.00388847	-0.669901	-1.61461
455	FYN	0.000656473	0.506713	1.61276
456	IL17RB	0.0047346	0.687387	1.59798
457	MAMDC2	0.0115097	-0.818964	-1.58792
458	SLC26A11	0.00832309	-0.758765	-1.57802
459	RASGRF1	0.00955644	-0.779641	-1.57464
460	NPEPPS	0.00350397	0.63959	1.57047
461	TM2D1	0.0113803	-0.807361	-1.56939
462	ID3	0.0109355	-0.790154	-1.54962
463	DENND1B	0.00964476	-0.761879	-1.53573
464	PRC1	0.00492294	-0.665058	-1.5348
465	GLS	0.01123	-0.783584	-1.52769
466	NEK1	0.0101912	-0.766864	-1.52742
467	C10orf38	1.67051e-05	0.318112	1.51967
468	CCDC91	0.0127731	-0.801736	-1.51825
469	CLEC2D	0.00640013	-0.690762	-1.5154
470	RNASEL	0.0131637	-0.799852	-1.50422
471	TRO	0.00510461	-0.648567	-1.48654
472	MAPK6	2.12774e-07	-0.219094	-1.46181
473	PFN2	0.000372204	-0.419812	-1.43963
474	PAX8	8.11374e-05	0.351648	1.43851
475	SAP18	0.00657722	-0.658414	-1.43663
476	IARS2	5.95347e-06	-0.274497	-1.43431
477	FBLN2	0.00302716	0.568409	1.4318
478	VBP1	6.97561e-05	-0.343069	-1.42594
479	GALK2	0.00140023	0.493504	1.40836
480	NRGN	0.0100986	0.700833	1.39868
481	NBN	1.73856e-07	0.204236	1.38059
482	ISG20L2	0.0133938	-0.736582	-1.37969
483	CTPS1	0.00992223	-0.681404	-1.36512
484	EIF2AK2	0.015855	-0.754725	-1.35838
485	ITM2B	0.00154276	0.480394	1.35072
486	MKNK2	3.47576e-06	0.245737	1.34147
487	FANCE	0.00929546	-0.656351	-1.33353
488	YY1	0.00861024	-0.644951	-1.33181
489	OPTN	1.53668e-06	0.227244	1.32106
490	AHSA2	0.00612406	-0.595369	-1.31753
491	TPM3	0.003491	0.534888	1.31425
492	TOMM70A	1.6619e-05	0.274731	1.31305
493	KCNA5	0.00104917	0.440659	1.31279
494	ANKRA2	0.00414857	-0.54986	-1.30982
495	RPS14	0.00465794	-0.556279	-1.29713
496	ATRX	2.15587e-09	-0.147991	-1.28255
497	PPP1R2	1.89479e-07	-0.189978	-1.27711
498	SORL1	0.000352544	-0.366633	-1.26591
499	SERBP1	1.10078e-05	-0.253896	-1.25889
500	APLP2	8.42121e-05	-0.307821	-1.25425
501	BCLAF1	1.14059e-06	-0.209945	-1.24767
502	TFRC	0.00134753	-0.432807	-1.24236
503	IPO7	7.1434e-08	0.173691	1.24122
504	RPIA	0.0123227	-0.648086	-1.23739
505	RP11-503C24.6	0.00737766	-0.573224	-1.22216
506	TCEA1	0.00215833	-0.457679	-1.22012
507	TTC37	1.98669e-08	0.157874	1.21592
508	MRPL35	0.0104268	-0.609339	-1.20762
509	ROCK1	0.0109558	0.607732	1.19137
510	CRLF3	7.6305e-06	0.232363	1.1891
511	MANEA	0.0109703	0.606291	1.1882
512	F2R	0.00010719	0.297854	1.18244
513	TAF15	0.000101748	0.2959	1.18137
514	DYNLT3	2.00951e-05	-0.248061	-1.16512
515	TMED5	6.46508e-08	-0.161528	-1.1613
516	PKIA	9.98626e-06	0.231174	1.15601
517	FEZ2	3.62357e-06	0.212335	1.15528
518	C17orf63	3.83438e-05	0.260631	1.15103
519	ME1	6.11794e-08	-0.158827	-1.14568
520	CA12	0.00411683	-0.463939	-1.1067
521	TSPAN7	3.95232e-05	-0.251024	-1.1053
522	TAF1	0.00605544	0.49703	1.10234
523	CBX1	5.27872e-07	0.174856	1.09765
524	SAC3D1	9.99432e-07	0.178948	1.07373
525	IL6ST	5.06124e-07	-0.170026	-1.07044
526	PTPN11	7.17451e-07	0.17325	1.06449
527	SMARCA2	1.79739e-07	-0.155814	-1.05102
528	SMARCB1	3.62716e-05	0.233036	1.03478
529	COPS5	4.942e-07	0.163711	1.03238
530	LSM14A	2.75734e-05	-0.221396	-1.00946
531	HPGD	0.00119251	0.345263	1.00939
532	DTX1	0.000380656	0.290954	0.994906
533	ZNF146	7.18806e-06	0.191278	0.983815
534	NCOA2	0.00886246	0.476305	0.977591
535	C10orf72	0.00415013	0.408579	0.97321
536	COL1A1	0.00324705	-0.389369	-0.968949
537	EDG1	0.000710528	0.306952	0.966413
538	KIAA1109	3.08651e-05	0.21297	0.960609
539	NR1D2	6.82608e-05	0.230115	0.958618
540	ARID5B	1.37167e-07	0.137002	0.94021
541	LOC554223	0.000447628	0.280559	0.939616
542	KCNIP2	0.00233579	0.357039	0.939572
543	DICER1	5.73105e-08	0.129182	0.935507
544	MAF	1.37061e-06	0.158511	0.929366
545	FFAR1	0.00119636	0.317459	0.92766
546	CD82	0.000712239	0.292983	0.922127
547	LEP	0.00104585	0.307129	0.915407
548	UFL1	1.33207e-08	0.116213	0.915233
549	AURKAIP1	0.00052945	0.279262	0.914912
550	LTN1	1.12784e-08	0.113989	0.905957
551	CLINT1	3.25595e-08	0.1204	0.901472
552	CCSER2	1.77917e-07	0.13345	0.900761
553	VPS26A	9.1619e-07	-0.148078	-0.894098
554	ZFPM1	1.82068e-05	-0.188433	-0.893128
555	NUFIP1	0.0134561	0.474597	0.888009
556	PDE2A	5.20045e-05	0.207152	0.887432
557	MTDH	5.1328e-07	-0.140836	-0.885811
558	RERG	0.000988349	-0.293641	-0.882418
559	ELMO1	0.0122179	0.460299	0.880555
560	APP	3.86337e-06	-0.159366	-0.862655
561	SUCLA2	3.71772e-06	-0.158408	-0.860113
562	KHDRBS3	6.62424e-05	0.204516	0.854643
563	NPR3	4.82897e-05	0.197556	0.852679
564	GGA1	0.00336342	0.338861	0.838078
565	PSME3	0.00160996	0.298625	0.834114
566	ZMYND11	2.33597e-06	-0.147133	-0.828583
567	EPB49	0.000389058	0.238498	0.813274
568	RHOQ	2.28192e-05	0.172682	0.801539
569	DBT	0.000947379	0.263251	0.795934
570	PMS2CL	0.00844695	0.382358	0.792744
571	GBE1	1.16082e-06	0.131131	0.778291
572	IER3	0.00724	0.362327	0.775473
573	VPS54	0.00952048	0.381499	0.77114
574	TINAGL1	0.000441762	0.229047	0.76841
575	PPP2CB	0.000361889	-0.222359	-0.765231
576	H2AFV	1.82179e-07	0.112913	0.760976
577	PPAP2A	0.00283292	0.297426	0.757773
578	RAPGEF2	2.52403e-07	-0.114717	-0.756894
579	UBE2G1	0.000525131	-0.230061	-0.754537
580	SAFB	0.00553937	0.332319	0.74989
581	CD44	0.00563627	-0.332046	-0.746775
582	UBE4A	4.85084e-07	-0.115964	-0.732219
583	KTN1	4.40888e-06	0.136451	0.730786
584	PSMD12	2.56398e-06	-0.130196	-0.727938
585	MLLT11	0.00514421	0.316707	0.72484
586	SCARB1	3.03956e-06	0.130286	0.718811
587	TMEM47	4.26992e-07	0.108712	0.692447
588	NR2F2	0.000352481	0.200051	0.690748
589	CBX5	0.00105574	0.230713	0.686705
590	AGL	6.45525e-05	0.163361	0.684498
591	GTPBP8	0.00141777	0.238666	0.679815
592	RBL2	4.78411e-08	0.0927265	0.678776
593	DNAJB14	0.00975368	0.335416	0.674464
594	TIMP2	0.00118323	-0.225256	-0.659307
595	GLO1	1.06759e-05	-0.131764	-0.655078
596	PMEPA1	0.0037009	-0.268278	-0.652369
597	NIBP	0.000119845	0.165897	0.650547
598	NAMPT	0.00245696	-0.245595	-0.640906
599	DDX1	2.69754e-05	-0.139436	-0.637086
600	COMMD8	2.3744e-05	-0.136348	-0.630535
601	PLVAP	0.00885823	0.295683	0.606935
602	TNFAIP8L1	0.00281044	-0.233746	-0.596339
603	PNISR	3.28159e-07	-0.0913063	-0.592022
604	AHDC1	0.000972178	0.196346	0.591443
605	GPR4	0.00400311	0.245966	0.589729
606	GRSF1	1.54918e-05	-0.121758	-0.585641
607	DDX21	0.000367347	-0.168842	-0.57996
608	PPM1B	1.27678e-06	0.0968257	0.570679
609	MAGI1	0.0116789	0.291789	0.56391
610	ZNF385A	0.00085672	-0.183588	-0.563093
611	GSDM1	0.00017577	0.149619	0.561826
612	NNT	5.29437e-06	-0.102618	-0.541433
613	ZC3H7B	0.0027474	-0.209425	-0.536355
614	NFIL3	0.00291713	-0.211316	-0.535696
615	CRK	0.00444499	0.227053	0.534058
616	MAP2K1	0.000105352	-0.13403	-0.533085
617	LOC440389	0.00129896	-0.18444	-0.532368
618	SEH1L	0.000806055	0.168618	0.521642
619	NDRG2	0.000867589	0.169281	0.518285
620	ZNF160	0.000680429	0.16342	0.517586
621	RPL22	3.2867e-06	-0.0939937	-0.51539
622	UBA3	0.000723409	0.161473	0.507125
623	KIAA1026	0.000257005	0.137605	0.494008
624	CES2	5.5541e-05	-0.11592	-0.493284
625	EPS15	1.56851e-05	-0.101508	-0.487698
626	BST2	0.00334966	0.188705	0.467044
627	ZFP36L2	0.00992825	0.232338	0.465403
628	PICALM	2.36185e-07	-0.0698813	-0.463086
629	ETNK1	0.00132579	-0.160267	-0.461171
630	LOC652668	0.00291038	0.179848	0.456104
631	RFX1	0.000141556	0.116449	0.448221
632	SEC24B	9.14104e-08	-0.0632927	-0.445517
633	ASAH1	1.73097e-05	0.0921714	0.438894
634	ABCD1	0.000249671	0.121463	0.437586
635	AKAP12	0.00360717	-0.179036	-0.437354
636	OGFOD1	0.0128513	0.2303	0.43551
637	GJD3	0.00292385	0.171625	0.434905
638	PIR	2.45134e-06	-0.0763738	-0.428503
639	QPCT	5.18461e-05	-0.0995159	-0.426454
640	WWP1	7.58004e-05	0.103141	0.424973
641	SYPL1	6.13471e-07	-0.0669416	-0.415855
642	UBXN4	1.53449e-06	-0.0691645	-0.402125
643	ST13	4.18838e-07	-0.0604317	-0.38543
644	UBA2	6.76145e-06	0.0717389	0.370887
645	TAOK1	0.00312459	-0.146233	-0.366343
646	LOC440248	0.010116	0.182216	0.36352
647	CD151	0.00209554	-0.135509	-0.362989
648	COX5B	0.00535131	0.159726	0.362823
649	ABCG1	9.89753e-05	-0.0893677	-0.35787
650	RAD21	9.96769e-07	-0.0593652	-0.356275
651	PTPN12	9.31324e-06	-0.0696928	-0.350617
652	RPS6KA3	0.0102738	0.171052	0.340096
653	CCT7	0.00798083	0.158708	0.332961
654	KPNA2	0.00238178	0.12534	0.328778
655	RAB27A	0.00886305	0.155253	0.318643
656	LOC648256	0.0112698	0.162623	0.316803
657	GOLGA4	7.26156e-06	0.0601911	0.30932
658	TSR1	9.66642e-05	0.0742058	0.297917
659	EIF3E	3.22133e-05	0.0642363	0.288547
660	TNRC6A	4.3242e-05	0.0651574	0.284353
661	NCOA4	6.08651e-06	0.0544254	0.283863
662	CTSZ	0.00486414	0.119147	0.275587
663	CCDC71	0.0106381	-0.135255	-0.266876
664	MTHFD2	0.0150715	0.146073	0.266122
665	ZHX2	0.00325317	0.105911	0.263475
666	HSPD1	0.000325712	-0.0665317	-0.232007
667	NPM1	8.11749e-06	-0.0447076	-0.227588
668	RPPH1	0.00355987	0.0913938	0.223784
669	JPH2	0.0024996	0.0838428	0.21817
670	GATAD2B	0.000102833	0.0544331	0.217072
671	ATP5G3	0.00608857	-0.0960069	-0.212702
672	GALNT1	7.91039e-08	0.0292594	0.207794
673	RAB2A	0.00231291	-0.0779229	-0.205392
674	NEK7	7.71269e-08	0.027342	0.194478
675	DDX17	0.00647146	0.0855534	0.187276
676	PI15	0.00609033	-0.0844704	-0.187132
677	EIF4G2	0.00632896	0.0833844	0.183334
678	PNRC2	0.00418318	0.0754028	0.179345
679	CTSB	0.00980855	0.0874105	0.175555
680	RTN3	0.00468371	0.0706839	0.164652
681	FUT6	0.00203673	0.0586146	0.157736
682	MAPK9	0.0133423	-0.0760421	-0.142562
683	APBB2	0.00803061	-0.0675737	-0.141584
684	CHPT1	0.012255	0.0695458	0.13295
685	CCNI	0.00543878	0.0585624	0.132615
686	FZD5	0.00576435	-0.0577785	-0.12938
687	DEK	1.20828e-06	-0.0217564	-0.128751
688	PTMS	4.86909e-06	0.0232106	0.123308
689	PAFAH1B1	2.35747e-07	-0.0177148	-0.117406
690	MOAP1	0.00269524	-0.0451411	-0.115986
691	AMD1	0.00151274	0.0373138	0.105234
692	C6orf141	0.00168782	-0.0369087	-0.102336
693	ALDH4A1	1.65174e-05	0.0213984	0.102328
694	FNBP1L	0.0117649	0.0513467	0.099069
695	CNTNAP3B	0.00169993	-0.0329198	-0.0911737
696	HSPA9	0.00012989	-0.0208387	-0.080988
697	HNRNPH3	1.48018e-07	-0.0106307	-0.0726042
698	ZFAND6	0.00746968	0.0334052	0.0710428
699	TBC1D24	0.00495702	-0.0291795	-0.0672522
700	ACADM	1.04738e-05	-0.0121137	-0.0603247
701	MEF2A	3.12099e-06	-0.0097534	-0.0536993
702	TXNDC15	6.83315e-06	0.00960564	0.0496168
703	SCP2	2.14111e-09	-0.00494598	-0.0428785
704	SARAF	1.63927e-08	-0.00422119	-0.0328635
705	CLIC4	0.00948808	-0.0129311	-0.0261572
706	HADHB	0.0140401	-0.0118332	-0.0219225
707	PGK1	0.00449588	-0.00853144	-0.0200249
708	TWF1	0.00563585	0.00404324	0.00909342
709	ZNF565	0.000516034	0.00216344	0.00711192
710	PCMT1	5.29624e-06	0.00122199	0.00644727
711	FKBP14	0.000844518	0.00155226	0.00477071
